# Supplementary material for: Microbial peptides activate tumour-infiltrating lymphocytes in glioblastoma
Source: Nature. 2023 May 17;617(7962):807–17. doi: 10.1038/s41586-023-06081-w (PMC10208956; doi:10.1038/s41586-023-06081-w)
Supplement: Supplementary file 4 — Supplementary Table 3 [file 41586_2023_6081_MOESM4_ESM.xlsx]

## Sheet: IPdBP
Patient 1635WI	Tissue(primary and recurrent)	Protein name		QJWMX176AA_MS1_GBMZH753.mgf	Tissue	Protein name		GBMZH757_Tue39L243_20_DDA_1_4001000mz_msm4.mgf	Tissue	Protein name		GBMZH681_20_Tue39L243_DDA2_4001000mz_msms2.mgf	Tissue	Protein name		GBMZH720_Tue39L243_20_DDA_2_4001000mz_msms53.mgf	Tissue	Protein name		GBMZH802_ReZT_pooledwithZT1_Tue39L243_20_DDA_1_4001000mz_msms46.mgf	Tissue	Protein name		QJWMX158AC_MS1_GBMZH616.mgf	Tissue	Protein name		QJWMX163AD_MS1_GBMZH654.mgf	Tissue	Protein name		GBMZH617_20_Tue39L243_DDA1_4001000mz_msms1.mgf	Tissue	Protein name		GBMZH645_20_Tue39L243_DDA1_4001000mz_msms17.mgf	Tissue	Protein name		GBMZH678_20_Tue39L243_DDA1_4001000mz_msms11.mgf	Tissue	Protein name		GBMZH750_Tue39L243_ReZT_pooledwithZT1_20_DDA_1_4001000mz_msms19.mgf	Tissue	Protein name		GBMZH761_Tue39L243_ReZT_pooledwithZT1_20_DDA_1_4001000mz_msms36.mgf	Tissue
E0U250	VTVLYGSQTGNAQGLAE	Sulfite reductase (Flavoprotein alpha-subunit)		G7SZY8	TPIIVDGKDVMPE	Glucose-6-phosphate isomerase		A0A7L9GEP6	GQFGVGFYSAFIVADK	Chaperone protein HtpG		B3QS09	PTSYVAFRNANMLSV	7-cyano-7-deazaguanine synthase		A1SS95	AHLGLLSLGL	Phosphatidylglycerol--prolipoprotein diacylglyceryl transferase		B3E7W9	LNVLRIINEPTAAA	Chaperone protein DnaK		B2GL41	VNYIRNSVKATVN	UPF0182 protein KRH_08700		B3E7W9	LNVLRIINEPTAAA	Chaperone protein DnaK		C6DFP4	SNTPILVDGKDVMPE	Glucose-6-phosphate isomerase		C4L425	AIKDLGEQVEEADKEKA	Chaperone protein DnaK		B1MVR0	IIMAIIAEHG	3-isopropylmalate dehydratase large subunit		P94368	ENVIPLIVP	ADP-dependent (S)-NAD(P)H-hydrate dehydratase		A0A7L9GKY5	ARSDLLLTI
D4WNP8	VEAVALQLKPLCKE	Thiamine-phosphate synthase		G7SZY8	SNTPIIVDGKDVMPE	Glucose-6-phosphate isomerase		P49022	MGSFVAIGLAQALIVTLGNY	Phage infection protein		Q2SRV9	TILADINENNKLVLIA	GTPase Obg		J1HS61	AVLDSLRFG	Phosphoribosylformylglycinamidine synthase 2		B3E7W9	GLNVLRIINEPTAAA	Chaperone protein DnaK		A3N007	DKYLLPLDTAVESLPK	tRNA pseudouridine synthase B		B3E7W9	NVLRIINEPTAAALAY	Chaperone protein DnaK		C6DFP4	NTPILVDGKDVMPE	Glucose-6-phosphate isomerase		B9JGK2	MSDIDAILI	tRNA dimethylallyltransferase		A5N4L9	VRLGVEMGIIKDVNG	Protein-arginine kinase		O06996	VIEIANKTN	Putative sporulation hydrolase CotR		Q2GC37	STLFNALVEHEAAIT
G7SZY8	SNTPIIVDGKDVMPEVN	Glucose-6-phosphate isomerase		A1SWQ0	DAAFDIMADKFKDALKK	Periplasmic nitrate reductase		Q5SKX0	ARMVDFAGYLLPLQ	Aminomethyltransferase		A0PPP5	IDTKSVVGVTTNPSI	Transaldolase		C1CXJ9	MQVILLEPGKLGKTGDVVNVKDGYARN	50S ribosomal protein L9		B3E7W9	LNVLRIINEPTAAAL	Chaperone protein DnaK		P47623	RMITLYAYAQKHN	NH(3)-dependent NAD(+) synthetase		B3E7W9	NVLRIINEPTAAALAYG	Chaperone protein DnaK		C6DFP4	TPILVDGKDVMPEVN	Glucose-6-phosphate isomerase		A1IGV8	FGGTGSWDVSSENLLYGGTF	Alpha-agarase		J1HS61	AVLDSLRFG	Phosphoribosylformylglycinamidine synthase 2		B1XJM0	VEVMPPVLINSDSLT	Serine--tRNA ligase		C0MAI3	AVAELQALGFAVQQE
B2HRJ2	SNGDLDAIVVARAGLA	Porphobilinogen deaminase		A9WCK3	RLHVLIEAPIPAMTA	Probable inorganic carbon transporter subunit DabA		Q3AE90	DMPEILNYPNVIGIGEL	Adenine deaminase 1		O84078	FPMLPDMQNALRFTLD	Beta sliding clamp		Q7MAK6	QIHLLGLSI	Arginine--tRNA ligase		B3E7W9	LNVLRIINEPTAAALAYG	Chaperone protein DnaK		Q256C7	IASLIMSREHPAGHSL	Protein translocase subunit SecA		A1BJF5	ALPVIETQAGDVSAYIP	ATP synthase subunit alpha		Q7U5R6	GVERLAGVSNYPVIP	UDP-N-acetylglucosamine 1-carboxyvinyltransferase		B6YQN5	SDAPIAFQEFMIRPI	Enolase		B8IGW5	AREVTIDPPDDLFAPAKP	Ribosome maturation factor RimM		J1HS61	AVLDSLRFG	Phosphoribosylformylglycinamidine synthase 2		Q24ZG8	MLRKEVIPMK
B3ELF6	VFAIDRAGLVGEDGPT	1-deoxy-D-xylulose-5-phosphate synthase		C5D8Q3	SITRAENPI	Orotidine 5'-phosphate decarboxylase		B5EJ84	QDPALVTYAHKLKK	Methionyl-tRNA formyltransferase		Q4JYF5	LDLQLSPGITIFSGPNGH	DNA replication and repair protein RecF		Q93N70	KMLIRRSL	Spore germination protein GerLA		B3E7W9	NVLRIINEPTAAAL	Chaperone protein DnaK		Q9X4Y1	ERTELMKQYQKVATTN	Periplasmic alpha-galactoside-binding protein		Q82UQ7	KTGTYQAPIELLTAA	Thiamine-phosphate synthase		E0U250	VTVLYGSQTGNAQGLAE	Sulfite reductase (Flavoprotein alpha-subunit)		A0ALL3	PAPATTFAHLD	ATP synthase subunit beta 2		Q4FVL5	QPKKKVAATKPK	Translation initiation factor IF-2		P26174	LNVTPAAVIGHSAG	Magnesium-chelatase 30 kDa subunit		O69395	CIPLLLGSPTLYAQT
Q1LTI9	QALVTLEENAVIG	1-deoxy-D-xylulose-5-phosphate synthase		H1Y0H6	KDMAAELFKP	DNA-directed RNA polymerase subunit beta'		Q2RHG3	NPVDILTYVAWKISG	L-lactate dehydrogenase		Q9CJP3	LNNAPERLIEVYAL	23S rRNA (guanosine-2'-O-)-methyltransferase RlmB						B3E7W9	NVLRIINEPTAAALA	Chaperone protein DnaK		Q5KVD5	LQPIQLVIITGMSGAG	Nucleotide-binding protein GK3066		P94604	KSVLESTSLPGKLAD	DNA gyrase subunit B		C6DFP4	TPILVDGKDVMPE	Glucose-6-phosphate isomerase		Q9CJP3	LNNAPERLIEVYAL	23S rRNA (guanosine-2'-O-)-methyltransferase RlmB		P29706	IGQKRSTVAQIVKR	ATP synthase subunit alpha, sodium ion specific						Q5YQR9	TGILDGWLIHT
G7SZY8	TPIIVDGKDVMPE	Glucose-6-phosphate isomerase		Q0SHS2	RHMALNALAALLAARE	UDP-N-acetylmuramate--L-alanine ligase		A3PJF0	WDLEGEKQEKLAE	GTPase Der		A8GDZ4	QGIMAVYLVKMLGLS	Dipeptide and tripeptide permease A						B3E7W9	NVLRIINEPTAAALAY	Chaperone protein DnaK		B8D122	EGEAVLRCVNVTGCP	DNA ligase		A0KPL4	EACALANTAAGIVVGKLG	Bifunctional protein HldE		Q9I3K7	QKGRNDDEILDLVE	GTP 3',8-cyclase 2		A8G1A6	AKMIASGQQLIMVHGGGCLV	Acetylglutamate kinase		B3CST4	KTPSMLITEVIDIINN	Glutamate--tRNA ligase 2						Q3ICL0	KPLIFFTF
A8MHL1	NLTVGAPMVAGAKVEAK	50S ribosomal protein L21		G7SZY8	NTPIIVDGKDVMPE	Glucose-6-phosphate isomerase		A0LHM4	EVLVKVIEIDKDG	Polyribonucleotide nucleotidyltransferase		Q8R890	EIKKIKEALKGH	Tyrosine recombinase XerC-like						B3E7W9	NVLRIINEPTAAALAYG	Chaperone protein DnaK		A4WTS8	LLAAMQGARADWTLTFR	Protein adenylyltransferase SelO		Q89AQ8	IPNIYAIGDVIG	Dihydrolipoyl dehydrogenase		O05229	ALFMLAGTLIALT	Na(+)/H(+) antiporter subunit D		C1DCX2	DSKARRSAQTALWH	Isoleucine--tRNA ligase		A7N141	VSRGGSIIAKWCLAHHQ	Phosphomethylpyrimidine synthase		GBMZH750_CellLine_Tue39L243_20_DDA_1_4001000mz_msm20.mgf	CellLine	Protein name		Q2LR04	KVTVLVETAEEAE
C7BNA7	NLLDSMDDKVNLNGGAI	3-ketoacyl-coa thiolase		A0KW24	VADSKENLQATSEP	Methionine--tRNA ligase		A8FJF9	RMLSTIPGLENVQ	tRNA uridine 5-carboxymethylaminomethyl modification enzyme MnmG		Q6AJV3	SRMTMKALELGAFDFI	Protein-glutamate methylesterase/protein-glutamine glutaminase						B3E7W9	VLRIINEPTAAALA	Chaperone protein DnaK		B0UHV0	FQVARASKSAVAAIEKA	50S ribosomal protein L15		B5YDY1	GDVLIGIFAKYLK	Phosphoglucosamine mutase		Q06816	LIPLLTDPTAHGGKAE	Putative epoxide hydrolase		ATPG_EXIS2	AITGLNDSPSY	ATP synthase gamma chain		Q6F985	QKQQYLLNEVLTVPA	Tol-Pal system protein TolB						Q2NB51	VPMVATIVGEGGSGGAVALASA
G7SZY8	TPIIVDGKDVMPEVN	Glucose-6-phosphate isomerase		B7LTX8	WYQFINSLLEDSQ	DNA gyrase inhibitor		A8G1A6	AKMIASGQQLIMVHGGGCLV	Acetylglutamate kinase		Q5HHQ6	TLIGANATILPG	Putative acetyltransferase SACOL0827						B3E7W9	VLRIINEPTAAALAY	Chaperone protein DnaK		Q11JE6	AVKLTPELPTARVVAH	Adenine deaminase		B1WVE8	ENIQLINIGFGNI	Putative regulatory protein cce_4590		A8IPQ8	LVVYDPAVISYA	Peptide methionine sulfoxide reductase MsrA		Q163L1	NMSFVDLNRTGVALME	Aspartyl/glutamyl-tRNA(Asn/Gln) amidotransferase subunit B						A3QJI9	ENQTNVLVDNCISDVKDIALEPDASLERVV	Enolase-phosphatase E1		A5CVF7	MNCKDIDGGLI
B5B8Q8	KEDMSVPLIKSIRK	Glutamyl-tRNA reductase		A4SJR5	KQAMSGKLAPEYRQ	Translation initiation factor IF-2		Q50395	TDLLLRASVMSTY	Probable arabinosyltransferase B		A4YT30	DVRAYVAALEETIIRTL	Octanoyltransferase		GBMZH720_CellLine_Tue39L243_20_DDA_1_4001000mz_msms25.mgf	CellLine	Protein name		C4ZAZ5,A0A564W607,A0A173ZSM9,B1C311,A6BHU6,A0A6N3EQ24,U2ZLK2,A0A7L9GL66,A0A0M6WS23,G2T147,B5CT32,D4LRX4,F3SNF2,D4W7A5	RIINEPTAAALA	Chaperone protein DnaK		F3HXM4	VSSALKLMQEIMAARYPS	UPF0229 protein PSYAC_04218		A6QGY5	KDQVEAAMNQVNAT	Extracellular matrix-binding protein EbhB						P72830	DNDVGATEISIGFDTATNIAT	ATP-dependent 6-phosphofructokinase 1						B1HVS4	KAVENVNTIIAQELE	Enolase		Q2GH51	VYKHYGNVIIKL
E1USB2	AALGGEMKNPEKL	Serine/ threonine exchanger transporter		A0QEZ6	RSYAVLAVQGPRSADVL	Aminomethyltransferase		D3PW16	GKRGPADPE	1D-myo-inositol 2-acetamido-2-deoxy-alpha-D-glucopyranoside deacetylase		Q7M7T6	QPLPIQSCPILLP	tRNA/tmRNA (uracil-C(5))-methyltransferase						C4ZAZ5,A0A844GKC5,A0A173ZSM9,B1C311,A6BHU6,A0A1T4UMG2,A0A1N6R345,A0A7L9GL66,A0A0M6WS23,G2T147,B5CT32,D4LRX4,F3SNF2,D4W7A5	RIINEPTAAALAYG	Chaperone protein DnaK		Q6FA38	IADETLLLMQSITQT	Multifunctional CCA protein		A0JWQ8	AGWVYTVTAVVAGAWF	Protoheme IX farnesyltransferase						P27644	GARSGGGMVGNITMRR	Polygalacturonase						B8IGW5	AREVTIDPPDDLFAPAKP	Ribosome maturation factor RimM		J1HS61	AVLDSLRFG
E5W2P2	AGPVVAAAVILKEDC	Ribonuclease HII		A8FG70	QYSLSDLILHLNEV	Argininosuccinate synthase		B7UVC5,A0A502HFQ4,A0A7L9GEP6	IGQFGVGFYSAFIVADK	Chaperone protein HtpG		Q1JJ01	RLQEMPAISYLLA	33 kDa chaperonin		Q3IJS5	IRKDVKERLLSGLDFIGVT	3-isopropylmalate dehydratase small subunit		A1BJF5	ALPVIETQAGDVSAYIP	ATP synthase subunit alpha		B8ZKS3	QDFEGILKDAHKI	Probable fructose-6-phosphate aldolase		O67045	IEDVRFKTFGCGSAIAVS	Iron-sulfur cluster assembly scaffold protein IscU						B8DTZ2	KPLLIVAEDVDGEAL	Chaperonin GroEL						Q2FGX6	LGIESVLSGDVSIGKR	3-phosphoshikimate 1-carboxyvinyltransferase		E3IKN3	ENLPVVLPL
J3EPP8	KNAGFWRTLFA	Divalent metal cation transporter MntH		A4JBY8	LLVQVPASFDPAQP	D-(-)-3-hydroxybutyrate oligomer hydrolase		B7UVC5,A0A502HFQ4,A0A7L9GEP6	QFGVGFYSAFIVADK	Chaperone protein HtpG		Q0T2W2	PAILPKIREI	Pyrimidine-specific ribonucleoside hydrolase RihB		A5G127	QIPELAALAPAD	Ribonuclease D		Q9Z7T0	QNIIPASTGAAKA	Glyceraldehyde-3-phosphate dehydrogenase		A8LKQ5	AGDFATALALQDKLM	4-hydroxy-tetrahydrodipicolinate synthase		J1HS61	AVLDSLRFG	Phosphoribosylformylglycinamidine synthase 2						Q162S9	PLDSTSRLMD	ATP synthase subunit beta						Q9KA66	ERRRDLTKLVKKSA	Ribosome-recycling factor		P0A300	DPAPATTFAHLDATTVLSR
F0J621	ALGQFMLDLHVNEH	Serine--tRNA ligase		C6DFP4	NTPILVDGKDVMPE	Glucose-6-phosphate isomerase		Q2W8P4	GRWASNEALIRG	Putative lipid kinase MamU		Q9RAE6	DRERMSAEAVVVALG	D-amino acid dehydrogenase		P74240	WTLVDPYEV	Ribonucleoside-diphosphate reductase subunit alpha		B5YDY1	DVLIGIFAKYLK	Phosphoglucosamine mutase		A8GN94	KDIFKAISGVGAKL	Holliday junction ATP-dependent DNA helicase RuvA		Q2S8W1	QSQALMCGKSLEKARQE	Glucose-6-phosphate isomerase						PYRE_KLEP3	QLAGVLISL	Orotate phosphoribosyltransferase						Q5GT09	NIAWEKIQNLLYNLY	Chromosomal replication initiator protein DnaA		A1KT72	RDSLLSTHPSLDNR
D9RUG2	AVVTQPDK	Methionyl-tRNA formyltransferase		C6DFP4	TPILVDGKDVMPE	Glucose-6-phosphate isomerase		Q9KH71	LAEEIQKNLGIET	Pyrophosphate--fructose 6-phosphate 1-phosphotransferase		Q49775	GMSGLLVKSTVIMKENL	Methionine synthase		P31449	ISSGISLISL	Uncharacterized HTH-type transcriptional regulator YidL		Q89AQ8	IPNIYAIGDVIG	Dihydrolipoyl dehydrogenase		A5CEN6	APDANPDKVKNALLAHNI	Translation initiation factor IF-2		P37024	GVLTRMIQRDPELSG	ATP-dependent RNA helicase HrpB						O51555	VELDDLSNEIV	Trigger factor						Q9PJY1	GAIFGEEEIALEKIAS	Probable outer membrane protein PmpC		A0A1B3B6M0	QRVSALEQLKKGPVTVSG
E3IKN3	ENLPVVLPL	Leucine--tRNA ligase		C6DFP4	TPILVDGKDVMPEVN	Glucose-6-phosphate isomerase		J1HS61	AVLDSLRFG	Phosphoribosylformylglycinamidine synthase 2		Q5PBH2	QLPIGVDKSFVGVVDL	Elongation factor G		Q8FH91	QEVARMALGVVAF	Dipeptide and tripeptide permease A		A1SF66	KDIALAMDVAASEF	Enolase		P9WQ32	GDASLTIFGAPNRLPCPE	Uncharacterized protein MT1359		B0K250	LNMIEAEIVSIMI	UPF0309 protein Teth514_0240						Q493G3	DAGALMLLII	Protoheme IX farnesyltransferase						P75860	FIINLQDCGT	Uncharacterized fimbrial-like protein YcbV		P49022	MGSFVAIGLAQALIVTLGNY
Q07WF4	KVMLVDDVITAGTAIRE	Orotate phosphoribosyltransferase		Q9Z7N9	QLGIIGSTLYFSYGI	Probable hexose phosphate transport protein		A5CEN6	APDANPDKVKNALLAHNI	Translation initiation factor IF-2		Q6T1W6	KYCIGVANGLDALTLII	dTDP-3-amino-3,6-dideoxy-alpha-D-galactopyranose transaminase		O07012	LMKLSHT	Beta-galactosidase GanA		D3HAE2	DIIPAIDNLDA	5-methyltetrahydropteroyltriglutamate--homocysteine methyltransferase		Q5HN61	LEKNDIQSNAIQDV	Regulatory protein RecX		O66561	AFYTHVGPVLKINGE	Membrane protein insertase YidC						C0MAI3	AVAELQALGFAVQQE	Xaa-Pro dipeptidyl-peptidase						A0KXS6	ELLAPIVALEALKEPC	Ribonuclease H		A9VU81	LAKEKEESLGVRVVP
A8G0U8	GVEDQLALFLPEDQPK	Ribosomal protein L11 methyltransferase		A8FST7	GCYVPAQSAVIGPV	DNA mismatch repair protein MutS		B9KDD4	SDVKTLIDGGKHLGKD	Undecaprenyl-diphosphooligosaccharide--protein glycotransferase						Q65TL9	QKIVVENANEQL	Chromosome partition protein MukB		B1WVE8	ENIQLINIGFGNI	Putative regulatory protein cce_4590		A3Q8U3	KDLGLMDLVDEKV	3-ketoacyl-CoA thiolase		Q5KVD5	LQPIQLVIITGMSGAG	Nucleotide-binding protein GK3066						Q8R890	EIKKIKEALKGH	Tyrosine recombinase XerC-like						I6XD69	LDRVDVVQPVLFAVMVSL	Mycoketide-CoA synthase		P45257	GERTIAASGGILFWPK
Q6ADI0	FVTLGGRT	Bifunctional enzyme IspD/IspF		Q8D2N7	MDLLNLDL	GTP cyclohydrolase 1		Q3ICL0	KPLIFFTF	Putative phosphoenolpyruvate synthase regulatory protein						Q2NK66	YASSNFINNLLM	Protein GrpE		Q8GAI3	QDLGLKLAGYHALDSLRS	4-methylaminobutanoate oxidase (formaldehyde-forming)		P45867	LESSGLPYGKASAMSKLMA	Acyl-CoA dehydrogenase		A0K574	QTHDTHALAAENAW	Urease accessory protein UreF						B7GFA1	KFYDLSVLGAMMIK	Dihydroorotate dehydrogenase B (NAD(+)), catalytic subunit						Q6F799	QHMADGILKGGADAVLAASIFHFG	Imidazole glycerol phosphate synthase subunit HisF		Q02934	IPVYDAGVLVFGRE
Q1Q8C8	GQSAKLYIDDQYVGWLG	Phenylalanine--tRNA ligase beta subunit		P38446	KIVVVLDSPGSGLEGI	Nuclease		Q3A248	QIERGLVFTNLVDFD	Phosphopentomutase		GBMZH681_CellLine_Prep2_Tue39L243_ReZT_pooledwithZT1_20_DDA_1_4001000mz_msms31.mgf	CellLine	Protein name		O67637	ASNAPYVGLL	Biopolymer transport protein ExbB		Q8D2N7	MDLLNLDL	GTP cyclohydrolase 1		Q985Y3	EKMYADAGLDAAGIVRTVF	1-deoxy-D-xylulose-5-phosphate synthase		Q0T2W2	PAILPKIREI	Pyrimidine-specific ribonucleoside hydrolase RihB						Q4A881	MKKRSGKSARLK	50S ribosomal protein L19						Q05627	KNITCEALVLAIGH	Uncharacterized protein Cbei_0202		Q97EB9	KDVSKESMIKVAMN
E6V281	APEEILVVHDELDV	Peptidyl-tRNA hydrolase		P49022	MGSFVAIGLAQALIVTLGNY	Phage infection protein														Q2RTH7	IPKVLVAQLAIGGVM	Protein-L-isoaspartate O-methyltransferase		A0LXV8	KLIHSNNKIEK	NAD kinase		Q5SIT1	AKSVPMNLGGTYRF	UPF0173 metal-dependent hydrolase TTHA1283														C5CXH6	AGLEADTEVLLLALDCL	ATP phosphoribosyltransferase regulatory subunit		Q5FHI9	LFVPLDVNNVKI
B4S200	EGKVMLVDDVI	Orotate phosphoribosyltransferase		Q7N6I1	DFLKRMTIQQLT	Putative histidine biosynthesis bifunctional protein HisCD														B7VNK3	KAKAKKAQQP	RNA chaperone ProQ		V7D4J2	MVMPGDNIQMTVT	Elongation factor Tu		A4YZK1	AEGDIITAGTAARDKRVA	UDP-N-acetylenolpyruvoylglucosamine reductase														B2KAS3	KKLKPIIEKINSLESE	Protein translocase subunit SecA
B0U3Q8	GAIGIGLLSL	Lipoprotein signal peptidase		Q5YQR9	TGILDGWLIHT	Phosphoenolpyruvate transferase		GBMZH757_CellLine_Tue39L243_20_DDA_2_4001000mz_msm29.mgf	CellLine	Protein name		Q07234	AFRVPTANVSVVDL	Glyceraldehyde-3-phosphate dehydrogenase						Q0S7V2	LEALVTTSYEAIDASH	HTH-type transcriptional repressor KstR2		Q6MLI2	WSIELMKKVYAWADVT	Arginine--tRNA ligase		B3E7W9	LNVLRIINEPTAAALAYG	Chaperone protein DnaK														P29849	GNMKFMLNGALTLGTM	Maltodextrin phosphorylase
J1HS61	AVLDSLRFG	Phosphoribosylformylglycinamidine synthase 2		Q0SPF2	KKKGKYIIFEIIGS	tRNA pseudouridine synthase A						A7I3V0	QKINLGLD	Translation initiation factor IF-2						Q7V352	NRLVEVS	Isoleucine--tRNA ligase		A9M5Q8	SRFKTVDAEGNP	DNA-directed RNA polymerase subunit beta'		B3E7W9	NVLRIINEPTAAA	Chaperone protein DnaK														A5IYZ6	QKQGKAKKIVVYRHN	50S ribosomal protein L21
ATPG_EXIS2	AITGLNDSPSY	ATP synthase gamma chain		Q7NBA6	KELIESMLTNKKVVD	Trigger factor						Q2IM61	PAAGAAAPAAGAAPA	50S ribosomal protein L25						PYRE_KLEP3	QLAGVLISL	Orotate phosphoribosyltransferase						A1BJF5	LPVIETQAGDVSAYIP	ATP synthase subunit alpha														Q15R31	MEVVPILNKIDLP	Elongation factor 4
H5V1D7	AAIAIGILLGH	C4-dicarboxylate transport protein		Q3MBZ7	VSAIKGENLDTLLEMILLVAEVGELSANP	Translation initiation factor IF-2		B7UVC5,A0A502HFQ4,A0A7L9GEP6	IGQFGVGFYSAFIVADK	Chaperone protein HtpG		B0SXR2	ALNATRAAVEE	60 kDa chaperonin						Q9CDP6	KLINWDPK	Valine--tRNA ligase						P28821	TGILDGVTR	Aminodeoxychorismate lyase														Q7NWJ6	QVLADIFTYVERHGSIKG	Ornithine carbamoyltransferase
C5C1V1	PVDILARSAAGETV	Endonuclease NucS		O31908	EGTLAEVRHTE	SPbeta prophage-derived uncharacterized protein YorF		B0BPS7	IGQFGVGFYSAFIVADKV	Chaperone protein HtpG		P0AF43	QLLSNLKLA	Uncharacterized protein YjbB						Q8K942	KNLNINIILL	Protein TsgA homolog						A8EZT1	LVSSTNDKMLNILT	Tetraacyldisaccharide 4'-kinase														B1WTN3	LPRQILTRKAFENAVS	Dihydroxy-acid dehydratase
B2HMK4	LYAPSLRGRRAIMLP	Conserved transmembrane protein		Q5FUU9	IIWPASVAPYRAAILN	Proline--tRNA ligase		A0A7L9GEP6	GQFGVGFYSAFIVADK	Chaperone protein HtpG		Q7V518	LAQEELQQLEAR	Peptide chain release factor 1						P9WNG8	SVVEALADSLGAAVGAS	Electron transfer flavoprotein subunit alpha						B1XPX8	DALTKADALDIGDLVAF	Arginine--tRNA ligase														Q9CJP3	LNNAPERLIEVYAL	23S rRNA (guanosine-2'-O-)-methyltransferase RlmB
PYRE_KLEP3	QLAGVLISL	Orotate phosphoribosyltransferase		Q0AUM4	PGLMMNPADSNSLISVLKVSE	Acetylglutamate kinase		B7UVC5,A0A502HFQ4,A0A7L9GEP6	QFGVGFYSAFIVADK	Chaperone protein HtpG		A5UYR6	QVTEASVAV	Elongation factor P						B1XPX8	DALTKADALDIGDLVAF	Arginine--tRNA ligase						A1VZF4	ADGILSVVPYY	4-hydroxy-tetrahydrodipicolinate synthase														P20099	DAQERGIQDGDTVRLWNAR	Biotin sulfoxide reductase
YHJG_BACSU	LSPPPSGVLSLCT	Uncharacterized aromatic compound monooxygenase YhjG						Q2RHG3	NPVDILTYVAWKIS	L-lactate dehydrogenase		Q79FU0	GVAVSPVTGL	PE-PGRS family protein PE_PGRS18						P73334	EIEIITASVLLDQA	DNA-directed RNA polymerase subunit beta'						A0A8I0ESH7	TPTPLQQLASFQVP	Ribosome-recycling factor
Q2JF65	QIPFSSSSS	Putative glutamate--cysteine ligase 2-1						P31777	GFQQVKATLPP	Ribosomal RNA large subunit methyltransferase J		Q9RPX5	MRTFKLPPPPPPPPPAPPEPPA	Type IV secretion system protein virB10						A4FLL9	TDGGDLWEVLARLDAAG	1-(5-phosphoribosyl)-5-[(5-phosphoribosylamino)methylideneamino] imidazole-4-carboxamide isomerase						A8GDZ4	QGIMAVYLVKMLGLS	Dipeptide and tripeptide permease A
Q9A9E4	RDKVQDAITQKK	Phenylalanine--tRNA ligase alpha subunit		GBMZH753_CellLine_Tue39L243_20_DDA_1_4001000mz_msms33.mgf	CellLine	Protein name		A8EZY3	INEKLEELEKDLNNN	Serine--tRNA ligase		Q2LSF9	ALVLSAAVLL	Membrane protein insertase YidC						A0KPL4	EACALANTAAGIVVGKLG	Bifunctional protein HldE
DAPAT_DESAD	ISLTVDTDRLK	LL-diaminopimelate aminotransferase						P31052	GPGGYVAAIKAAQLG	Dihydrolipoyl dehydrogenase		A4SXH9	VDIKGQPIT	Chorismate synthase						B3E7W9	LNVLRIINEPTAA	Chaperone protein DnaK
PLSX_CLOP1	EDLLKEAF	Phosphate acyltransferase		Q2IF90	SAWALRAFGP	Putative fluoride ion transporter CrcB		A0L7X8	RIAKYNQLIRIEEELG	Enolase		Q02CX7	FFSAAAGIAVAI	Potassium-transporting ATPase potassium-binding subunit						B3E7W9	LNVLRIINEPTAAALA	Chaperone protein DnaK
P61683	SDAQSNDNINKLQKL	UDP-N-acetylmuramate--L-alanine ligase		Q929A8	EDLLAYKI	ATP-dependent helicase/deoxyribonuclease subunit B		Q493S7	RIINEPTAAALAYGLDKETRGNR	Chaperone protein DnaK		Q2IM61	APAAGAAPAAGAAPA	50S ribosomal protein L25						A1BJF5	LPVIETQAGDVSAYIP	ATP synthase subunit alpha
F16PC_PEDPA	SEDEIVTEIVNLEAIL	Fructose-1,6-bisphosphatase class 3		Q3IJS5	IRKDVKERLLSGLDFIGVT	3-isopropylmalate dehydratase small subunit		Q4ZZI0	QRYVSELLAGEDGPLKK	Fructose-1,6-bisphosphatase class 1		B0JGZ3	QETLETAAAEIS	Transcription antitermination protein NusB						Q9Z7T0	LQNIIPASTGAAKA	Glyceraldehyde-3-phosphate dehydrogenase
				A5CVF7	MNCKDIDGGLI	Triosephosphate isomerase		Q2W4D3	GAKIAAQAGVMRDI	UDP-3-O-acylglucosamine N-acyltransferase		Q01194	EGASVAPALP	RNA polymerase sigma-54 factor						Q9Z7T0	NIIPASTGAAKA	Glyceraldehyde-3-phosphate dehydrogenase
								A5CEN6	APDANPDKVKNALLAHNI	Translation initiation factor IF-2		Q3YST5	QISNLLKLA	DNA-directed RNA polymerase subunit beta						C1A051	KETGAEVVAVAIDLGQG	Argininosuccinate synthase
								B4RV29	LVVSGFGAQGGDGSRI	Flagellar P-ring protein		Q2LQU2	VLTIRGMVGS	Porphobilinogen deaminase						B0S1G7	KDVMIAIDAAASEF	Enolase
								Q82ZC9	VEQEGLALLGI	Mannonate dehydratase		Q65VB8	EFFNTFNSLF	Chromosomal replication initiator protein DnaA						B5YDY1	GDVLIGIFAKYLK	Phosphoglucosamine mutase
								Q8EWB7	KNSSGVDLLFETP	Aspartate--tRNA ligase		Q7VAT9	RNGEILLSN	tRNA-specific 2-thiouridylase MnmA						B3CVK1	LVNILTIQDWQ	DNA ligase
								A1URA3	GPPGTGKTLLARSIAGEAN	ATP-dependent zinc metalloprotease FtsH		Q6LKQ1	QSQGADAIVNL	UPF0145 protein PBPRB0184						Q01VU1	DNEIQMDRLNES	Adenosylhomocysteinase
								Q493S7	IINEPTAAALAYGLDKETRGNR	Chaperone protein DnaK		Q9P9T2	PAAAAFVTT	Uncharacterized protein XF_1581/XF_1686						J1HS61	AVLDSLRFG	Phosphoribosylformylglycinamidine synthase 2
								A0L7X8	IAKYNQLIRIEEEL	Enolase		A6L8P2	YDELAKSQ	ATP synthase subunit beta						Q17YX7	LVKIVQSESVGIDT	3-deoxy-manno-octulosonate cytidylyltransferase
								Q2GF50	SEMLSKLLTKNK	Protein translocase subunit SecA		Q4FPA5	TISANGDKEIGN	50S ribosomal protein L25						E3IKN3	ENLPVVLPL	Leucine--tRNA ligase
								Q15TR2	KEMEALEVDILKQ	Endoribonuclease YbeY		Q02H07	MKTYTAKPET	Glyceraldehyde-3-phosphate dehydrogenase						B3CVK1	LVNILTIQDW	DNA ligase
								Q3A4N0	YIGQKIDQIVGVEA	Adenine phosphoribosyltransferase		B0JGZ3	QETLETAAAEI	Phosphoglucosamine mutase						Q9Z7T0	LQNIIPASTGAAK	Glyceraldehyde-3-phosphate dehydrogenase
								B1LAP4	VTVSIYKGNVMPVA	Argininosuccinate synthase		Q03AH0	AGMRPNEPVEVVL	Protein MrkE						Q2GHE0	MNDSLKSRGIMLVIS	Guanylate kinase
								Q2RHG3	NPVDILTYVAWKISG	L-lactate dehydrogenase		P21649	LDVLKFLQHNKVDAIFLDINIP	Transcription antitermination protein NusB						A0K1L3	NVLRIVNEPTAAALAYG	Chaperone protein DnaK
								Q1H011	IAKYNQLLRIEEEL	Enolase		C5BCE8	QRVTLSLD	UPF0365 protein BDI_2116						B1L935	KDLAERILMIDDINQ	DNA-directed RNA polymerase subunit beta
								Q1H011	RIAKYNQLLRIEEE	Enolase		A2SCY7	VTKVLGYSQMQ	D-alanine--D-alanine ligase						A4J3F7	KISMLMADGEL	Exodeoxyribonuclease 7 small subunit
								Q47GZ8	QFGVGFYSSFIIADK	Chaperone protein HtpG		Q9CK96	IILLIILL	Probable D-methionine transport system permease protein MetI						B9KEV0	KLDEKLGSNLNLAK	Translation initiation factor IF-2
								Q6LG56	FLKELMPICDANGLK	Mannonate dehydratase										O84834	QHIVGDGLDEEK	Ribonucleoside-diphosphate reductase subunit alpha
								B7LQ20	AVGKVLPELNGKLTG	Glyceraldehyde-3-phosphate dehydrogenase
								Q8EWB7	TIHGIDVLLQ	Aspartate--tRNA ligase
								P47623	RMITLYAYAQKHN	NH(3)-dependent NAD(+) synthetase										GBMZH802_CellLine_Tue39L243_20_DDA_1_4001000mz_msm12.mgf
								A1JNY1	QVDGVICSTRKEIL	Transcriptional regulator SlyA
																				Q9CK96	IILLIILL	Probable D-methionine transport system permease protein MetI
																				YHJG_BACSU	LSPPPSGVLSLCT	Uncharacterized aromatic compound monooxygenase YhjG
																				A4XRN0	QVLRRVLPE	Probable M18 family aminopeptidase 2
[truncated: 20 more columns]

## Sheet: Grouped by peptide sequence
Sequence	Number of patients	Protein IDs	Patients	Protein name	Organisms
AAIAIGILLGH	1	H5V1D7	1635WI	C4-dicarboxylate transport protein	Atlantibacter hermannii
AALGGEMKNPEKL	1	E1USB2	1635WI	Serine/ threonine exchanger transporter	Bacillus amyloliquefaciens
ADGILSVVPYY	1	A1VZF4	GBMZH654	4-hydroxy-tetrahydrodipicolinate synthase	Campylobacter jejuni
AEGDIITAGTAARDKRVA	1	A4YZK1	GBMZH654	UDP-N-acetylenolpyruvoylglucosamine reductase	Bradyrhizobium sp.
AFYTHVGPVLKINGE	1	O66561	GBMZH654	Membrane protein insertase YidC	Aquifex aeolicus
AGDFATALALQDKLM	1	A8LKQ5	GBMZH616	4-hydroxy-tetrahydrodipicolinate synthase	Dinoroseobacter shibae
AGLAERDVAVVSG	1	P9WL28	GBMZH613	Putative DNA processing protein DprA	Mycobacterium tuberculosis
AGPVVAAAVILKEDC	1	E5W2P2	1635WI	Ribonuclease HII	Bacillus sp.
AGWVYTVTAVVAGAWF	1	A0JWQ8	GBMZH654	Protoheme IX farnesyltransferase	Arthrobacter sp.
AGYSACKAPELVKTSKL	1	Q3ZXL8	GBMZH613	Histidinol-phosphate aminotransferase	Dehalococcoides mccartyi
AHLGLLSLGL	1	A1SS95	GBMZH720	Phosphatidylglycerol--prolipoprotein diacylglyceryl transferase	Psychromonas ingrahamii
AIKDLGEQVEEADKEKA	1	C4L425	GBMZH645	Chaperone protein DnaK	Exiguobacterium sp.
AISILVLII	1	A4W9G6	GBMZH784	UPF0756 membrane protein Ent638_1667	Enterobacter sp.
AITGLNDSPSY	2	ATPG_EXIS2	1635WI GBMZH645	ATP synthase gamma chain	Exiguobacterium sibiricum
AKMIASGQQLIMVHGGGCLV	3	A8G1A6	GBMZH645 GBMZH757 GBMZH791	Acetylglutamate kinase	Shewanella sediminis
AKSVPMNLGGTYRF	1	Q5SIT1	GBMZH654	UPF0173 metal-dependent hydrolase TTHA1283	Thermus thermophilus
ALFMLAGTLIALT	1	O05229	GBMZH617	Na(+)/H(+) antiporter subunit D	Bacillus subtilis
ALGQFMLDLHVNEH	1	F0J621	1635WI	Serine--tRNA ligase	Acidiphilium multivorum
ALPVIETQAGDVSAYIP	2	A1BJF5	GBMZH654 GBMZH802	ATP synthase subunit alpha	Chlorobium phaeobacteroides
APDANPDKVKNALLAHNI	3	A5CEN6	GBMZH616 GBMZH757 GBMZH791	Translation initiation factor IF-2	Orientia tsutsugamushi
APEEILVVHDELDV	1	E6V281	1635WI	Peptidyl-tRNA hydrolase	Variovorax paradoxus
AREVTIDPPDDLFAPAKP	2	B8IGW5	GBMZH678 GBMZH791	Ribosome maturation factor RimM	Methylobacterium nodulans
ARMVDFAGYLLPLQ	1	Q5SKX0	GBMZH757	Aminomethyltransferase	Thermus thermophilus
ARSDLLLTI	1	A0A7L9GKY5	GBMZH761	Apolipoprotein N-acyltransferase	Pseudomonas taiwanensis
AVAELQALGFAVQQE	2	C0MAI3	GBMZH645 GBMZH761	Xaa-Pro dipeptidyl-peptidase	Streptococcus equi
AVKLTPELPTARVVAH	1	Q11JE6	GBMZH616	Adenine deaminase	Chelativorans sp.
AVLDSLRFG	10	J1HS61	1635WI GBMZH654 GBMZH678 GBMZH720 GBMZH750 GBMZH757 GBMZH761 GBMZH791 GBMZH802 GBMZH829	Phosphoribosylformylglycinamidine synthase 2	Enterococcus sp.
AVRTRAGLFDLSHM	1	O86567	GBMZH791	Aminomethyltransferase	Streptomyces coelicolor
AVVTQPDK	1	D9RUG2	1635WI	Methionyl-tRNA formyltransferase	Prevotella melaninogenica
CIPLLLGSPTLYAQT	1	O69395	GBMZH761	Beta-lactamase Toho-2	Escherichia coli
DAAFDIMADKFKDALKK	2	A1SWQ0	GBMZH631 GBMZH753	Periplasmic nitrate reductase	Psychromonas ingrahamii
DAGALMLLII	1	Q493G3	GBMZH645	Protoheme IX farnesyltransferase	Blochmannia pennsylvanicus
DALTKADALDIGDLVAF	2	B1XPX8	GBMZH654 GBMZH802	Arginine--tRNA ligase	Synechococcus sp.
DFLKRMTIQQLT	1	Q7N6I1	GBMZH753	Putative histidine biosynthesis bifunctional protein HisCD	Photorhabdus laumondii
DIIPAIDNLDA	1	D3HAE2	GBMZH802	5-methyltetrahydropteroyltriglutamate--homocysteine methyltransferase	Streptococcus mitis
DKYLLPLDTAVESLPK	1	A3N007	GBMZH616	tRNA pseudouridine synthase B	Actinobacillus pleuropneumoniae
DMPEILNYPNVIGIGEL	1	Q3AE90	GBMZH757	Adenine deaminase 1	Carboxydothermus hydrogenoformans
DNDVGATEISIGFDTATNIAT	1	P72830	GBMZH645	ATP-dependent 6-phosphofructokinase 1	Synechocystis sp.
DNEIQMDRLNES	1	Q01VU1	GBMZH802	Adenosylhomocysteinase	Solibacter usitatus
DPAPATTFAHLDATTVLSR	1	P0A300	GBMZH761	ATP synthase subunit beta	Streptomyces coelicolor
DRERMSAEAVVVALG	1	Q9RAE6	GBMZH681	D-amino acid dehydrogenase	Rhizobium leguminosarum
DRKLIIGGVEIPHD	1	Q18CD3	GBMZH613	2-C-methyl-D-erythritol 2,4-cyclodiphosphate synthase	Clostridioides difficile
DSKARRSAQTALWH	1	C1DCX2	GBMZH645	Isoleucine--tRNA ligase	Laribacter hongkongensis
DVLIGIFAKYLK	1	B5YDY1	GBMZH802	Phosphoglucosamine mutase	Dictyoglomus thermophilum
DVRAYVAALEETIIRTL	1	A4YT30	GBMZH681	Octanoyltransferase	Bradyrhizobium sp.
EACALANTAAGIVVGKLG	2	A0KPL4	GBMZH654 GBMZH802	Bifunctional protein HldE	Aeromonas hydrophila
EDLLKEAF	1	PLSX_CLOP1	1635WI	Phosphate acyltransferase	Clostridium perfringens
EGEAVLRCVNVTGCP	1	B8D122	GBMZH616	DNA ligase	Halothermothrix orenii
EGKVMLVDDVI	1	B4S200	1635WI	Orotate phosphoribosyltransferase	Alteromonas mediterranea
EGTLAEVRHTE	1	O31908	GBMZH753	SPbeta prophage-derived uncharacterized protein YorF	Bacillus subtilis
EIEIITASVLLDQA	1	P73334	GBMZH802	DNA-directed RNA polymerase subunit beta'	Synechocystis sp.
EIKKIKEALKGH	2	Q8R890	GBMZH645 GBMZH681	Tyrosine recombinase XerC-like	Caldanaerobacter subterraneus
EKMYADAGLDAAGIVRTVF	1	Q985Y3	GBMZH616	1-deoxy-D-xylulose-5-phosphate synthase	Mesorhizobium japonicum
ELAKAMGKMGNKVDII	1	A6LKE9	GBMZH810	Probable sucrose-phosphate synthase	Thermosipho melanesiensis
ENIQLINIGFGNI	2	B1WVE8	GBMZH654 GBMZH802	Putative regulatory protein cce_4590	Crocosphaera subtropica
ENLPVVLPL	3	E3IKN3	1635WI GBMZH761 GBMZH802	Leucine--tRNA ligase	Desulfovibrio vulgaris
ENVIPLIVP	1	P94368	GBMZH750	ADP-dependent (S)-NAD(P)H-hydrate dehydratase	Bacillus subtilis
ERTELMKQYQKVATTN	1	Q9X4Y1	GBMZH616	Periplasmic alpha-galactoside-binding protein	Rhizobium meliloti
EVLVKVIEIDKDG	1	A0LHM4	GBMZH757	Polyribonucleotide nucleotidyltransferase	Syntrophobacter fumaroxidans
FGGTGSWDVSSENLLYGGTF	1	A1IGV8	GBMZH645	Alpha-agarase	Thalassotalea agarivorans
FPMLPDMQNALRFTLD	1	O84078	GBMZH681	Beta sliding clamp	Chlamydia trachomatis
FQVARASKSAVAAIEKA	1	B0UHV0	GBMZH616	50S ribosomal protein L15	Methylobacterium sp.
FRVPTANV	1	Q07234	GBMZH631	Glyceraldehyde-3-phosphate dehydrogenase	Buchnera aphidicola
FVTLGGRT	1	Q6ADI0	1635WI	Bifunctional enzyme IspD/IspF	Leifsonia xyli
GAIGIGLLSL	1	B0U3Q8	1635WI	Lipoprotein signal peptidase	Xylella fastidiosa
GARSGGGMVGNITMRR	1	P27644	GBMZH645	Polygalacturonase	Rhizobium radiobacter
GCYVPAQSAVIGPV	1	A8FST7	GBMZH753	DNA mismatch repair protein MutS	Shewanella sediminis
GDASLTIFGAPNRLPCPE	1	P9WQ32	GBMZH616	Uncharacterized protein MT1359	Mycobacterium tuberculosis
GDVLIGIFAKYLK	2	B5YDY1	GBMZH654 GBMZH802	Phosphoglucosamine mutase	Dictyoglomus thermophilum
GERTIAASGGILFWPK	1	P45257	GBMZH761	Alanine racemase	Haemophilus influenzae
GGDDILVGGAGRDTLTGGAGA	1	Q44492	GBMZH791	Mannuronan C5-epimerase AlgE5	Azotobacter vinelandii
GGLADAVASLAGMLADSGH	2	B1ZUX5	GBMZH791 GBMZH810	Glycogen synthase	Opitutus terrae
GKRGPADPE	1	D3PW16	GBMZH757	1D-myo-inositol 2-acetamido-2-deoxy-alpha-D-glucopyranoside deacetylase	Stackebrandtia nassauensis
GLMLSAGLTAFLTGIT	1	Q2FDW8	GBMZH791	PTS system glucoside-specific EIICBA component	Staphylococcus aureus
GLNVLRIINEPTAAA	1	B3E7W9	GBMZH802	Chaperone protein DnaK	Geobacter lovleyi
GMSGLLVKSTVIMKENL	1	Q49775	GBMZH681	Methionine synthase	Mycobacterium leprae
GQFGVGFYSAFIVADK	1	A0A7L9GEP6	GBMZH757	Chaperone protein HtpG	Pseudomonas taiwanensis
GQSAKLYIDDQYVGWLG	1	Q1Q8C8	1635WI	Phenylalanine--tRNA ligase beta subunit	Psychrobacter cryohalolentis
GRWASNEALIRG	1	Q2W8P4	GBMZH757	Putative lipid kinase MamU	Magnetospirillum magneticum
GVEDQLALFLPEDQPK	1	A8G0U8	1635WI	Ribosomal protein L11 methyltransferase	Shewanella sediminis
GVERLAGVSNYPVIP	1	Q7U5R6	GBMZH617	UDP-N-acetylglucosamine 1-carboxyvinyltransferase	Parasynechococcus marenigrum
GVLTRMIQRDPELSG	1	P37024	GBMZH654	ATP-dependent RNA helicase HrpB	Escherichia coli
GVSMAVAKAAAEALDIPL	1	A6TU30	GBMZH613	Enolase	Alkaliphilus metalliredigens
IADETLLLMQSITQT	1	Q6FA38	GBMZH616	Multifunctional CCA protein	Acinetobacter baylyi
IASLIMSREHPAGHSL	1	Q256C7	GBMZH616	Protein translocase subunit SecA	Chlamydia felis
IDTKSVVGVTTNPSI	1	A0PPP5	GBMZH681	Transaldolase	Mycobacterium ulcerans
IEDVRFKTFGCGSAIAVS	1	O67045	GBMZH654	Iron-sulfur cluster assembly scaffold protein IscU	Aquifex aeolicus
IGQFGVGFYSAFIVADK	2	B7UVC5,A0A502HFQ4,A0A7L9GEP6	GBMZH757 GBMZH791	Chaperone protein HtpG	Pseudomonas aeruginosa,Pseudomonas arsenicoxydans,Pseudomonas taiwanensis
IGQKRSTVAQIVKR	1	P29706	GBMZH678	ATP synthase subunit alpha, sodium ion specific	Propionigenium modestum
IIMAIIAEHG	1	B1MVR0	GBMZH678	3-isopropylmalate dehydratase large subunit	Leuconostoc citreum
IIWPASVAPYRAAILN	1	Q5FUU9	GBMZH753	Proline--tRNA ligase	Gluconobacter oxydans
IPKVLVAQLAIGGVM	1	Q2RTH7	GBMZH802	Protein-L-isoaspartate O-methyltransferase	Rhodospirillum rubrum
IPNIYAIGDVIG	2	Q89AQ8	GBMZH654 GBMZH802	Dihydrolipoyl dehydrogenase	Buchnera aphidicola
IPVYDAGVLVFGRE	1	Q02934	GBMZH761	Endoglucanase 1	Acetivibrio thermocellus
ISLTVDTDRLK	1	DAPAT_DESAD	1635WI	LL-diaminopimelate aminotransferase	Maridesulfovibrio salexigens
KAKAKKAQQP	1	B7VNK3	GBMZH802	RNA chaperone ProQ	Vibrio atlanticus
KDIALAMDVAASEF	1	A1SF66	GBMZH802	Enolase	Nocardioides sp.
KDIFKAISGVGAKL	1	A8GN94	GBMZH616	Holliday junction ATP-dependent DNA helicase RuvA	Rickettsia akari
KDLAERILMIDDINQ	1	B1L935	GBMZH802	DNA-directed RNA polymerase subunit beta	Thermotoga sp.
KDLGLMDLVDEKV	2	A3Q8U3	GBMZH616 GBMZH791	3-ketoacyl-CoA thiolase	Shewanella loihica
KDMAAELFKP	1	H1Y0H6	GBMZH753	DNA-directed RNA polymerase subunit beta'	Mucilaginibacter paludis
KDQVEAAMNQVNAT	1	A6QGY5	GBMZH654	Extracellular matrix-binding protein EbhB	Staphylococcus aureus
KDVMIAIDAAASEF	1	B0S1G7	GBMZH802	Enolase	Finegoldia magna
KDVSKESMIKVAMN	1	Q97EB9	GBMZH761	UDP-N-acetylmuramoylalanine--D-glutamate ligase	Clostridium acetobutylicum
KEDMSVPLIKSIRK	1	B5B8Q8	1635WI	Glutamyl-tRNA reductase	Campylobacter concisus
KELIESMLTNKKVVD	1	Q7NBA6	GBMZH753	Trigger factor	Mycoplasma gallisepticum
KETGAEVVAVAIDLGQG	1	C1A051	GBMZH802	Argininosuccinate synthase	Rhodococcus erythropolis
KFYDLSVLGAMMIK	1	B7GFA1	GBMZH645	Dihydroorotate dehydrogenase B (NAD(+)), catalytic subunit	Anoxybacillus flavithermus
KISMLMADGEL	1	A4J3F7	GBMZH802	Exodeoxyribonuclease 7 small subunit	Desulfotomaculum reducens
KIVVVLDSPGSGLEGI	1	P38446	GBMZH753	Nuclease	Nostoc sp.
KKKGKYIIFEIIGS	2	Q0SPF2	GBMZH613 GBMZH753	tRNA pseudouridine synthase A	Borrelia afzelii
KLDEKLGSNLNLAK	1	B9KEV0	GBMZH802	Translation initiation factor IF-2	Campylobacter lari
KLIHSNNKIEK	1	A0LXV8	GBMZH616	NAD kinase	Gramella forsetii
KLINWDPK	1	Q9CDP6	GBMZH802	Valine--tRNA ligase	Lactococcus lactis
KLLFSLEKKLHLKQ	1	Q2SS09	GBMZH613	UPF0122 protein MCAP_0480	Mycoplasma capricolum
KLYEKGLAYESNMMVN	1	B1MY11	GBMZH791	Leucine--tRNA ligase	Leuconostoc citreum
KMLIRRSL	1	Q93N70	GBMZH720	Spore germination protein GerLA	Bacillus cereus
KNAGFWRTLFA	1	J3EPP8	1635WI	Divalent metal cation transporter MntH	Loigolactobacillus coryniformis
KNLNINIILL	1	Q8K942	GBMZH802	Protein TsgA homolog	Buchnera aphidicola
KPLIFFTF	3	Q3ICL0	GBMZH757 GBMZH761 GBMZH791	Putative phosphoenolpyruvate synthase regulatory protein	Pseudoalteromonas translucida
KPLLIVAEDVDGEAL	1	B8DTZ2	GBMZH645	Chaperonin GroEL	Bifidobacterium animalis
KQAMSGKLAPEYRQ	1	A4SJR5	GBMZH753	Translation initiation factor IF-2	Aeromonas salmonicida
KQIISGFFF	1	P60949	GBMZH784	Putative ribose uptake protein RbsU	Lactobacillus johnsonii
KRSGPRKQKR	1	P59379	GBMZH791	30S ribosomal protein S11	Thermosynechococcus vestitus
KSELTIGSD	1	P0CZ98	GBMZH784	ATP synthase gamma chain	Streptococcus pyogenes
KSLLAERC	1	Q4K8N0	GBMZH613	Histidinol-phosphate aminotransferase 2	Pseudomonas fluorescens
KSVLESTSLPGKLAD	1	P94604	GBMZH654	DNA gyrase subunit B	Clostridium acetobutylicum
KTGTYQAPIELLTAA	1	Q82UQ7	GBMZH654	Thiamine-phosphate synthase	Nitrosomonas europaea
KTPSMLITEVIDIINN	1	B3CST4	GBMZH678	Glutamate--tRNA ligase 2	Orientia tsutsugamushi
KTVSEMIDAFSRARD	1	Q6GAG7	GBMZH810	1,4-dihydroxy-2-naphthoyl-CoA synthase	Staphylococcus aureus
KVMLVDDVITAGTAIRE	1	Q07WF4	1635WI	Orotate phosphoribosyltransferase	Shewanella frigidimarina
KVTVLVETAEEAE	1	Q2LR04	GBMZH761	ATP synthase epsilon chain	Syntrophus aciditrophicus
KYCIGVANGLDALTLII	1	Q6T1W6	GBMZH681	dTDP-3-amino-3,6-dideoxy-alpha-D-galactopyranose transaminase	Aneurinibacillus thermoaerophilus
LAEEIQKNLGIET	1	Q9KH71	GBMZH757	Pyrophosphate--fructose 6-phosphate 1-phosphotransferase	Dictyoglomus thermophilum
LAKEKEESLGVRVVP	1	A9VU81	GBMZH761	Putative cysteine ligase BshC	Bacillus mycoides
LATVLVIII	1	B7J1I6	GBMZH784	Undecaprenyl-diphosphatase	Borrelia burgdorferi
LDLQLSPGITIFSGPNGH	1	Q4JYF5	GBMZH681	DNA replication and repair protein RecF	Corynebacterium jeikeium
LEALVTTSYEAIDASH	1	Q0S7V2	GBMZH802	HTH-type transcriptional repressor KstR2	Rhodococcus jostii
LEKNDIQSNAIQDV	1	Q5HN61	GBMZH616	Regulatory protein RecX	Staphylococcus epidermidis
LESSGLPYGKASAMSKLMA	1	P45867	GBMZH616	Acyl-CoA dehydrogenase	Bacillus subtilis
LFVPLDVNNVKI	1	Q5FHI9	GBMZH761	Cysteine--tRNA ligase	Ehrlichia ruminantium
LIPLLTDPTAHGGKAE	1	Q06816	GBMZH617	Putative epoxide hydrolase	Stigmatella aurantiaca
LLAAISFLWMHLTVL	1	Q9RA46	GBMZH810	Probable nitrate/nitrite antiporter NarK1	Thermus thermophilus
LLAAMQGARADWTLTFR	1	A4WTS8	GBMZH616	Protein adenylyltransferase SelO	Cereibacter sphaeroides
LLASIVLLL	1	P0AD03	GBMZH784	Intermembrane transport protein YebS	Escherichia coli
LLVQVPASFDPAQP	1	A4JBY8	GBMZH753	D-(-)-3-hydroxybutyrate oligomer hydrolase	Burkholderia vietnamiensis
LNMIEAEIVSIMI	1	B0K250	GBMZH654	UPF0309 protein Teth514_0240	Thermoanaerobacter sp.
LNNAPERLIEVYAL	3	Q9CJP3	GBMZH613 GBMZH645 GBMZH681	23S rRNA (guanosine-2'-O-)-methyltransferase RlmB	Pasteurella multocida
LNVLRIINEPTAA	1	B3E7W9	GBMZH802	Chaperone protein DnaK	Geobacter lovleyi
LNVLRIINEPTAAA	2	B3E7W9	GBMZH654 GBMZH802	Chaperone protein DnaK	Geobacter lovleyi
LNVLRIINEPTAAAL	1	B3E7W9	GBMZH802	Chaperone protein DnaK	Geobacter lovleyi
LNVLRIINEPTAAALA	1	B3E7W9	GBMZH802	Chaperone protein DnaK	Geobacter lovleyi
LNVLRIINEPTAAALAYG	2	B3E7W9	GBMZH654 GBMZH802	Chaperone protein DnaK	Geobacter lovleyi
LNVTPAAVIGHSAG	1	P26174	GBMZH750	Magnesium-chelatase 30 kDa subunit	Rhodobacter capsulatus
LPVIETQAGDVSAYIP	2	A1BJF5	GBMZH654 GBMZH802	ATP synthase subunit alpha	Chlorobium phaeobacteroides
LQNIIPASTGAAK	1	Q9Z7T0	GBMZH802	Glyceraldehyde-3-phosphate dehydrogenase	Chlamydia pneumoniae
LQNIIPASTGAAKA	1	Q9Z7T0	GBMZH802	Glyceraldehyde-3-phosphate dehydrogenase	Chlamydia pneumoniae
LQPIQLVIITGMSGAG	2	Q5KVD5	GBMZH616 GBMZH654	Nucleotide-binding protein GK3066	Geobacillus kaustophilus
LSPPPSGVLSLCT	1	YHJG_BACSU	1635WI	Uncharacterized aromatic compound monooxygenase YhjG	Bacillus subtilis
LVKIVQSESVGIDT	1	Q17YX7	GBMZH802	3-deoxy-manno-octulosonate cytidylyltransferase	Helicobacter acinonychis
LVNILTIQDW	1	B3CVK1	GBMZH802	DNA ligase	Orientia tsutsugamushi
LVNILTIQDWQ	1	B3CVK1	GBMZH802	DNA ligase	Orientia tsutsugamushi
LVSSTNDKMLNILT	1	A8EZT1	GBMZH654	Tetraacyldisaccharide 4'-kinase	Rickettsia canadensis
LVVYDPAVISYA	1	A8IPQ8	GBMZH617	Peptide methionine sulfoxide reductase MsrA	Azorhizobium caulinodans
LYAPSLRGRRAIMLP	1	B2HMK4	1635WI	Conserved transmembrane protein	Mycobacterium marinum
MDLLNLDL	2	Q8D2N7	GBMZH753 GBMZH802	GTP cyclohydrolase 1	Wigglesworthia glossinidia
MGFGADIKSKT	1	B8CY73	GBMZH810	ATP-dependent Clp protease ATP-binding subunit ClpX	Halothermothrix orenii
MGSFVAIGLAQALIVTLGNY	5	P49022	GBMZH631 GBMZH753 GBMZH757 GBMZH761 GBMZH791	Phage infection protein	Lactococcus lactis
MKKRSGKSARLK	1	Q4A881	GBMZH645	50S ribosomal protein L19	Mycoplasma hyopneumoniae
MLRKEVIPMK	1	Q24ZG8	GBMZH761	Argininosuccinate synthase	Desulfitobacterium hafniense
MNCKDIDGGLI	1	A5CVF7	GBMZH761	Triosephosphate isomerase	Vesicomyosocius okutanii
MNDSLKSRGIMLVIS	1	Q2GHE0	GBMZH802	Guanylate kinase	Ehrlichia chaffeensis
MQVILLEPGKLGKTGDVVNVKDGYARN	2	C1CXJ9	GBMZH720 GBMZH829	50S ribosomal protein L9	Deinococcus deserti
MSDIDAILI	1	B9JGK2	GBMZH645	tRNA dimethylallyltransferase	Agrobacterium radiobacter
MVMPGDNIQMTVT	1	V7D4J2	GBMZH616	Elongation factor Tu	Pseudomonas taiwanensis
NELEVLEKLLSYLPS	1	Q7NB79	GBMZH631	Ribosomal RNA small subunit methyltransferase H	Mycoplasma gallisepticum
NIIPASTGAAKA	1	Q9Z7T0	GBMZH802	Glyceraldehyde-3-phosphate dehydrogenase	Chlamydia pneumoniae
NLEPGLPTPVVI	1	Q2S901	GBMZH631	50S ribosomal protein L11	Hahella chejuensis
NLLDSMDDKVNLNGGAI	1	C7BNA7	1635WI	3-ketoacyl-coa thiolase	Photorhabdus asymbiotica
NLTVGAPMVAGAKVEAK	1	A8MHL1	1635WI	50S ribosomal protein L21	Alkaliphilus oremlandii
NMSFVDLNRTGVALME	1	Q163L1	GBMZH645	Aspartyl/glutamyl-tRNA(Asn/Gln) amidotransferase subunit B	Roseobacter denitrificans
NPVDILTYVAWKISG	1	Q2RHG3	GBMZH757	L-lactate dehydrogenase	Moorella thermoacetica
NRLVEVS	1	Q7V352	GBMZH802	Isoleucine--tRNA ligase	Prochlorococcus marinus
NTPIIVDGKDVMPE	1	G7SZY8	GBMZH753	Glucose-6-phosphate isomerase	Salmonella pullorum
NTPILVDGKDVMPE	2	C6DFP4	GBMZH617 GBMZH753	Glucose-6-phosphate isomerase	Pectobacterium carotovorum
NVLRIINEPTAAA	1	B3E7W9	GBMZH654	Chaperone protein DnaK	Geobacter lovleyi
NVLRIINEPTAAAL	1	B3E7W9	GBMZH802	Chaperone protein DnaK	Geobacter lovleyi
NVLRIINEPTAAALA	1	B3E7W9	GBMZH802	Chaperone protein DnaK	Geobacter lovleyi
NVLRIINEPTAAALAY	2	B3E7W9	GBMZH654 GBMZH802	Chaperone protein DnaK	Geobacter lovleyi
NVLRIINEPTAAALAYG	2	B3E7W9	GBMZH654 GBMZH802	Chaperone protein DnaK	Geobacter lovleyi
NVLRIVNEPTAAALAYG	1	A0K1L3	GBMZH802	Chaperone protein DnaK	Arthrobacter sp.
PAILPKIREI	2	Q0T2W2	GBMZH654 GBMZH681	Pyrimidine-specific ribonucleoside hydrolase RihB	Shigella flexneri
PAPATTFAHLD	1	A0ALL3	GBMZH645	ATP synthase subunit beta 2	Listeria welshimeri
PGLMMNPADSNSLISVLKVSE	1	Q0AUM4	GBMZH753	Acetylglutamate kinase	Syntrophomonas wolfei
PGVEQMVGMFINTLPMKA	1	Q70LM5	GBMZH829	Linear gramicidin synthase subunit C	Brevibacillus parabrevis
PLDSTSRLMD	1	Q162S9	GBMZH645	ATP synthase subunit beta	Roseobacter denitrificans
PTSYVAFRNANMLSV	1	B3QS09	GBMZH681	7-cyano-7-deazaguanine synthase	Chloroherpeton thalassium
PVDILARSAAGETV	1	C5C1V1	1635WI	Endonuclease NucS	Beutenbergia cavernae
QALVTLEENAVIG	1	Q1LTI9	1635WI	1-deoxy-D-xylulose-5-phosphate synthase	Baumannia cicadellinicola
QDFEGILKDAHKI	1	B8ZKS3	GBMZH616	Probable fructose-6-phosphate aldolase	Streptococcus pneumoniae
QDLGLKLAGYHALDSLRS	1	Q8GAI3	GBMZH802	4-methylaminobutanoate oxidase (formaldehyde-forming)	Paenarthrobacter nicotinovorans
QDPALVTYAHKLKK	1	B5EJ84	GBMZH757	Methionyl-tRNA formyltransferase	Acidithiobacillus ferrooxidans
QEVARMALGVVAF	1	Q8FH91	GBMZH829	Dipeptide and tripeptide permease A	Escherichia coli
QFGVGFYSAFIVADK	2	B7UVC5,A0A502HFQ4,A0A7L9GEP6	GBMZH757 GBMZH791	Chaperone protein HtpG	Pseudomonas aeruginosa,Pseudomonas arsenicoxydans,Pseudomonas taiwanensis
QGIMAVYLVKMLGLS	3	A8GDZ4	GBMZH654 GBMZH681 GBMZH810	Dipeptide and tripeptide permease A	Serratia proteamaculans
QGKVILSDINSSMLE	1	A0Q549	GBMZH829	Ubiquinone/menaquinone biosynthesis C-methyltransferase UbiE	Francisella tularensis
QHIVGDGLDEEK	1	O84834	GBMZH802	Ribonucleoside-diphosphate reductase subunit alpha	Chlamydia trachomatis
QIERGLVFTNLVDFD	2	Q3A248	GBMZH757 GBMZH791	Phosphopentomutase	Syntrophotalea carbinolica
QIHLLGLSI	1	Q7MAK6	GBMZH720	Arginine--tRNA ligase	Wolinella succinogenes
QIPFSSSSS	1	Q2JF65	1635WI	Putative glutamate--cysteine ligase 2-1	Frankia casuarinae
QITLVDWIQTICADP	1	Q7U3W4	GBMZH791	Endoribonuclease YbeY	Parasynechococcus marenigrum
QKGRNDDEILDLVE	1	Q9I3K7	GBMZH617	GTP 3',8-cyclase 2	Pseudomonas aeruginosa
QKQQYLLNEVLTVPA	1	Q6F985	GBMZH678	Tol-Pal system protein TolB	Acinetobacter baylyi
QLAGVLISL	3	PYRE_KLEP3	1635WI GBMZH645 GBMZH802	Orotate phosphoribosyltransferase	Klebsiella pneumoniae
QLGIIGSTLYFSYGI	1	Q9Z7N9	GBMZH753	Probable hexose phosphate transport protein	Chlamydia pneumoniae
QLPIGVDKSFVGVVDL	1	Q5PBH2	GBMZH681	Elongation factor G	Anaplasma marginale
QMDEGLDTGDMLLKL	1	A1TWN0	GBMZH791	Methionyl-tRNA formyltransferase	Marinobacter nauticus
QNIIPASTGAAKA	1	Q9Z7T0	GBMZH802	Glyceraldehyde-3-phosphate dehydrogenase	Chlamydia pneumoniae
QPKKKVAATKPK	1	Q4FVL5	GBMZH678	Translation initiation factor IF-2	Psychrobacter arcticus
QPLPIQSCPILLP	1	Q7M7T6	GBMZH681	tRNA/tmRNA (uracil-C(5))-methyltransferase	Wolinella succinogenes
QRVSALEQLKKGPVTVSG	1	A0A1B3B6M0	GBMZH761	Tn3 family transposase	Pseudomonas aeruginosa
QSQALMCGKSLEKARQE	1	Q2S8W1	GBMZH654	Glucose-6-phosphate isomerase	Hahella chejuensis
QTAGMEQNQNIV	1	Q5WFH9	GBMZH791	Cell division protein SepF	Bacillus clausii
QTHDTHALAAENAW	1	A0K574	GBMZH654	Urease accessory protein UreF	Burkholderia cenocepacia
QYSLSDLILHLNEV	1	A8FG70	GBMZH753	Argininosuccinate synthase	Bacillus pumilus
RASVFLVHGMQDLNVR	1	Q82MI6	GBMZH631	Putative Xaa-Pro dipeptidyl-peptidase	Streptomyces avermitilis
RDKVQDAITQKK	1	Q9A9E4	1635WI	Phenylalanine--tRNA ligase alpha subunit	Caulobacter vibrioides
RDSLLSTHPSLDNR	1	A1KT72	GBMZH761	Protease HtpX homolog	Neisseria meningitidis
RHMALNALAALLAARE	1	Q0SHS2	GBMZH753	UDP-N-acetylmuramate--L-alanine ligase	Rhodococcus jostii
RHTETAILAG	1	O69761	GBMZH613	Peptide methionine sulfoxide reductase MsrA	Pseudomonas fluorescens
RIINEPTAAALA	1	C4ZAZ5,A0A564W607,A0A173ZSM9,B1C311,A6BHU6,A0A6N3EQ24,U2ZLK2,A0A7L9GL66,A0A0M6WS23,G2T147,B5CT32,D4LRX4,F3SNF2,D4W7A5	GBMZH802	Chaperone protein DnaK	Agathobacter rectalis,Blautia luti,Blautia wexlerae,Clostridium spiroforme,Dorea longicatena,Intestinibacter bartlettii,Pseudomonas alcaligenes,Pseudomonas taiwanensis,Roseburia faecis,Roseburia hominis,Ruminococcus lactaris,Ruminococcus obeum,Staphylococcus warneri,Turicibacter sanguinis
RIINEPTAAALAYG	1	C4ZAZ5,A0A844GKC5,A0A173ZSM9,B1C311,A6BHU6,A0A1T4UMG2,A0A1N6R345,A0A7L9GL66,A0A0M6WS23,G2T147,B5CT32,D4LRX4,F3SNF2,D4W7A5	GBMZH802	Chaperone protein DnaK	Agathobacter rectalis,Blautia luti,Blautia wexlerae,Clostridium spiroforme,Dorea longicatena,Intestinibacter bartlettii,Pseudomonas alcaligenes,Pseudomonas taiwanensis,Roseburia faecis,Roseburia hominis,Ruminococcus lactaris,Ruminococcus obeum,Staphylococcus warneri,Turicibacter sanguinis
RLHVLIEAPIPAMTA	1	A9WCK3	GBMZH753	Probable inorganic carbon transporter subunit DabA	Chloroflexus aurantiacus
RLQEMPAISYLLA	2	Q1JJ01	GBMZH631 GBMZH681	33 kDa chaperonin	Streptococcus pyogenes
RMITLYAYAQKHN	2	P47623	GBMZH616 GBMZH791	NH(3)-dependent NAD(+) synthetase	Mycoplasma genitalium
RMLSTIPGLENVQ	1	A8FJF9	GBMZH757	tRNA uridine 5-carboxymethylaminomethyl modification enzyme MnmG	Bacillus pumilus
RSYAVLAVQGPRSADVL	2	A0QEZ6	GBMZH753 GBMZH784	Aminomethyltransferase	Mycobacterium avium
SATQTERELK	1	A8EVZ3	GBMZH631	DNA-directed RNA polymerase subunit beta'	Aliarcobacter butzleri
SDAPIAFQEFMIRPI	1	B6YQN5	GBMZH645	Enolase	Azobacteroides pseudotrichonymphae
SDAQSNDNINKLQKL	1	P61683	1635WI	UDP-N-acetylmuramate--L-alanine ligase	Wolbachia pipientis
SDVKTLIDGGKHLGKD	1	B9KDD4	GBMZH757	Undecaprenyl-diphosphooligosaccharide--protein glycotransferase	Campylobacter lari
SEDEIVTEIVNLEAIL	1	F16PC_PEDPA	1635WI	Fructose-1,6-bisphosphatase class 3	Pediococcus pentosaceus
SITRAENPI	1	C5D8Q3	GBMZH753	Orotidine 5'-phosphate decarboxylase	Geobacillus sp.
SNGDLDAIVVARAGLA	1	B2HRJ2	1635WI	Porphobilinogen deaminase	Mycobacterium marinum
SNTPIIVDGKDVMPE	1	G7SZY8	GBMZH753	Glucose-6-phosphate isomerase	Salmonella pullorum
SNTPIIVDGKDVMPEVN	1	G7SZY8	1635WI	Glucose-6-phosphate isomerase	Salmonella pullorum
SNTPILVDGKDVMPE	1	C6DFP4	GBMZH617	Glucose-6-phosphate isomerase	Pectobacterium carotovorum
SRFKTVDAEGNP	1	A9M5Q8	GBMZH616	DNA-directed RNA polymerase subunit beta'	Brucella canis
SRMTMKALELGAFDFI	1	Q6AJV3	GBMZH681	Protein-glutamate methylesterase/protein-glutamine glutaminase	Desulfotalea psychrophila
STLFNALVEHEAAIT	1	Q2GC37	GBMZH761	tRNA modification GTPase MnmE	Novosphingobium aromaticivorans
SVVEALADSLGAAVGAS	1	P9WNG8	GBMZH802	Electron transfer flavoprotein subunit alpha	Mycobacterium tuberculosis
TATHLLHAALRNVLGEH	1	O67323	GBMZH829	Alanine--tRNA ligase	Aquifex aeolicus
TDGGDLWEVLARLDAAG	1	A4FLL9	GBMZH802	1-(5-phosphoribosyl)-5-[(5-phosphoribosylamino)methylideneamino] imidazole-4-carboxamide isomerase	Saccharopolyspora erythraea
TDLLLRASVMSTY	1	Q50395	GBMZH757	Probable arabinosyltransferase B	Mycolicibacterium smegmatis
TGILDGVTR	1	P28821	GBMZH654	Aminodeoxychorismate lyase	Bacillus subtilis
TGILDGWLIHT	2	Q5YQR9	GBMZH753 GBMZH761	Phosphoenolpyruvate transferase	Nocardia farcinica
TILADINENNKLVLIA	1	Q2SRV9	GBMZH681	GTPase Obg	Mycoplasma capricolum
TLIGANATILPG	1	Q5HHQ6	GBMZH681	Putative acetyltransferase SACOL0827	Staphylococcus aureus
TPIIVDGKDVMPE	2	G7SZY8	1635WI GBMZH753	Glucose-6-phosphate isomerase	Salmonella pullorum
TPIIVDGKDVMPEVN	1	G7SZY8	1635WI	Glucose-6-phosphate isomerase	Salmonella pullorum
TPILVDGKDVMPE	2	C6DFP4	GBMZH617 GBMZH753	Glucose-6-phosphate isomerase	Pectobacterium carotovorum
TPILVDGKDVMPEVN	2	C6DFP4	GBMZH617 GBMZH753	Glucose-6-phosphate isomerase	Pectobacterium carotovorum
TPTPLQQLASFQVP	1	A0A8I0ESH7	GBMZH654	Ribosome-recycling factor	Aeromicrobium sp. zg-636
VADSKENLQATSEP	1	A0KW24	GBMZH753	Methionine--tRNA ligase	Shewanella sp.
VEAVALQLKPLCKE	1	D4WNP8	1635WI	Thiamine-phosphate synthase	Bacteroides ovatus
VELDDLSNEIV	1	O51555	GBMZH645	Trigger factor	Borrelia burgdorferi
VESYDKDAVIQ	1	Q83E09	GBMZH631	30S ribosomal protein S1	Coxiella burnetii
VEVMPPVLINSDSLT	1	B1XJM0	GBMZH750	Serine--tRNA ligase	Synechococcus sp.
VFAIDRAGLVGEDGPT	1	B3ELF6	1635WI	1-deoxy-D-xylulose-5-phosphate synthase	Chlorobium phaeobacteroides
VIEIANKTN	1	O06996	GBMZH750	Putative sporulation hydrolase CotR	Bacillus subtilis
VLRIINEPTAAALA	1	B3E7W9	GBMZH802	Chaperone protein DnaK	Geobacter lovleyi
VLRIINEPTAAALAY	1	B3E7W9	GBMZH802	Chaperone protein DnaK	Geobacter lovleyi
VNYIRNSVKATVN	1	B2GL41	GBMZH616	UPF0182 protein KRH_08700	Kocuria rhizophila
VPMVATIVGEGGSGGAVALASA	1	Q2NB51	GBMZH761	Acetyl-coenzyme A carboxylase carboxyl transferase subunit alpha	Erythrobacter litoralis
VRLGVEMGIIKDVNG	1	A5N4L9	GBMZH678	Protein-arginine kinase	Clostridium kluyveri
VSAIKGENLDTLLEMILLVAEVGELSANP	1	Q3MBZ7	GBMZH753	Translation initiation factor IF-2	Trichormus variabilis
VSRGGSIIAKWCLAHHQ	1	A7N141	GBMZH678	Phosphomethylpyrimidine synthase	Vibrio campbellii
VSSALKLMQEIMAARYPS	1	F3HXM4	GBMZH616	UPF0229 protein PSYAC_04218	Pseudomonas syringae
VTVLYGSQTGNAQGLAE	2	E0U250	1635WI GBMZH617	Sulfite reductase (Flavoprotein alpha-subunit)	Bacillus spizizenii
VYKHYGNVIIKL	1	Q2GH51	GBMZH761	50S ribosomal protein L22	Ehrlichia chaffeensis
WDLEGEKQEKLAE	1	A3PJF0	GBMZH757	GTPase Der	Rhodobacter sphaeroides
WSIELMKKVYAWADVT	1	Q6MLI2	GBMZH616	Arginine--tRNA ligase	Bdellovibrio bacteriovorus
WYQFINSLLEDSQ	1	B7LTX8	GBMZH753	DNA gyrase inhibitor	Escherichia fergusonii
YDVRRDMLAFDRY	1	Q1QXV7	GBMZH791	Erythronate-4-phosphate dehydrogenase	Chromohalobacter salexigens

## Sheet: Grouped by protein ID
Protein ID	Number of patients	Number of sequences	Patients	Sequences	Protein name	Organism
A0A0M6WS23	1	2	GBMZH802	RIINEPTAAALAYG,RIINEPTAAALA	Chaperone protein DnaK	Roseburia faecis
A0A173ZSM9	1	2	GBMZH802	RIINEPTAAALAYG,RIINEPTAAALA	Chaperone protein DnaK	Blautia wexlerae
A0A1B3B6M0	1	1	GBMZH761	QRVSALEQLKKGPVTVSG	Tn3 family transposase	Pseudomonas aeruginosa
A0A1N6R345	1	1	GBMZH802	RIINEPTAAALAYG	Chaperone protein DnaK	Pseudomonas alcaligenes
A0A1T4UMG2	1	1	GBMZH802	RIINEPTAAALAYG	Chaperone protein DnaK	Intestinibacter bartlettii
A0A502HFQ4	2	2	GBMZH757 GBMZH791	IGQFGVGFYSAFIVADK,QFGVGFYSAFIVADK	Chaperone protein HtpG	Pseudomonas arsenicoxydans
A0A564W607	1	1	GBMZH802	RIINEPTAAALA	Chaperone protein DnaK	Blautia luti
A0A6N3EQ24	1	1	GBMZH802	RIINEPTAAALA	Chaperone protein DnaK	Intestinibacter bartlettii
A0A7L9GEP6	2	3	GBMZH757 GBMZH791	QFGVGFYSAFIVADK,IGQFGVGFYSAFIVADK,GQFGVGFYSAFIVADK	Chaperone protein HtpG	Pseudomonas taiwanensis
A0A7L9GKY5	1	1	GBMZH761	ARSDLLLTI	Apolipoprotein N-acyltransferase	Pseudomonas taiwanensis
A0A7L9GL66	1	2	GBMZH802	RIINEPTAAALAYG,RIINEPTAAALA	Chaperone protein DnaK	Pseudomonas taiwanensis
A0A844GKC5	1	1	GBMZH802	RIINEPTAAALAYG	Chaperone protein DnaK	Blautia luti
A0ALL3	1	1	GBMZH645	PAPATTFAHLD	ATP synthase subunit beta 2	Listeria welshimeri
A0JWQ8	1	1	GBMZH654	AGWVYTVTAVVAGAWF	Protoheme IX farnesyltransferase	Arthrobacter sp.
A0K1L3	1	1	GBMZH802	NVLRIVNEPTAAALAYG	Chaperone protein DnaK	Arthrobacter sp.
A0K574	1	1	GBMZH654	QTHDTHALAAENAW	Urease accessory protein UreF	Burkholderia cenocepacia
A0KPL4	2	1	GBMZH654 GBMZH802	EACALANTAAGIVVGKLG	Bifunctional protein HldE	Aeromonas hydrophila
A0KW24	1	1	GBMZH753	VADSKENLQATSEP	Methionine--tRNA ligase	Shewanella sp.
A0LHM4	1	1	GBMZH757	EVLVKVIEIDKDG	Polyribonucleotide nucleotidyltransferase	Syntrophobacter fumaroxidans
A0LXV8	1	1	GBMZH616	KLIHSNNKIEK	NAD kinase	Gramella forsetii
A0PPP5	1	1	GBMZH681	IDTKSVVGVTTNPSI	Transaldolase	Mycobacterium ulcerans
A0Q549	1	1	GBMZH829	QGKVILSDINSSMLE	Ubiquinone/menaquinone biosynthesis C-methyltransferase UbiE	Francisella tularensis
A0QEZ6	2	1	GBMZH753 GBMZH784	RSYAVLAVQGPRSADVL	Aminomethyltransferase	Mycobacterium avium
A1BJF5	2	2	GBMZH654 GBMZH802	ALPVIETQAGDVSAYIP,LPVIETQAGDVSAYIP	ATP synthase subunit alpha	Chlorobium phaeobacteroides
A1IGV8	1	1	GBMZH645	FGGTGSWDVSSENLLYGGTF	Alpha-agarase	Thalassotalea agarivorans
A1KT72	1	1	GBMZH761	RDSLLSTHPSLDNR	Protease HtpX homolog	Neisseria meningitidis
A1SF66	1	1	GBMZH802	KDIALAMDVAASEF	Enolase	Nocardioides sp.
A1SS95	1	1	GBMZH720	AHLGLLSLGL	Phosphatidylglycerol--prolipoprotein diacylglyceryl transferase	Psychromonas ingrahamii
A1SWQ0	2	1	GBMZH631 GBMZH753	DAAFDIMADKFKDALKK	Periplasmic nitrate reductase	Psychromonas ingrahamii
A1TWN0	1	1	GBMZH791	QMDEGLDTGDMLLKL	Methionyl-tRNA formyltransferase	Marinobacter nauticus
A1VZF4	1	1	GBMZH654	ADGILSVVPYY	4-hydroxy-tetrahydrodipicolinate synthase	Campylobacter jejuni
A3N007	1	1	GBMZH616	DKYLLPLDTAVESLPK	tRNA pseudouridine synthase B	Actinobacillus pleuropneumoniae
A3PJF0	1	1	GBMZH757	WDLEGEKQEKLAE	GTPase Der	Rhodobacter sphaeroides
A3Q8U3	2	1	GBMZH616 GBMZH791	KDLGLMDLVDEKV	3-ketoacyl-CoA thiolase	Shewanella loihica
A4FLL9	1	1	GBMZH802	TDGGDLWEVLARLDAAG	1-(5-phosphoribosyl)-5-[(5-phosphoribosylamino)methylideneamino] imidazole-4-carboxamide isomerase	Saccharopolyspora erythraea
A4J3F7	1	1	GBMZH802	KISMLMADGEL	Exodeoxyribonuclease 7 small subunit	Desulfotomaculum reducens
A4JBY8	1	1	GBMZH753	LLVQVPASFDPAQP	D-(-)-3-hydroxybutyrate oligomer hydrolase	Burkholderia vietnamiensis
A4SJR5	1	1	GBMZH753	KQAMSGKLAPEYRQ	Translation initiation factor IF-2	Aeromonas salmonicida
A4W9G6	1	1	GBMZH784	AISILVLII	UPF0756 membrane protein Ent638_1667	Enterobacter sp.
A4WTS8	1	1	GBMZH616	LLAAMQGARADWTLTFR	Protein adenylyltransferase SelO	Cereibacter sphaeroides
A4YT30	1	1	GBMZH681	DVRAYVAALEETIIRTL	Octanoyltransferase	Bradyrhizobium sp.
A4YZK1	1	1	GBMZH654	AEGDIITAGTAARDKRVA	UDP-N-acetylenolpyruvoylglucosamine reductase	Bradyrhizobium sp.
A5CEN6	3	1	GBMZH616 GBMZH757 GBMZH791	APDANPDKVKNALLAHNI	Translation initiation factor IF-2	Orientia tsutsugamushi
A5CVF7	1	1	GBMZH761	MNCKDIDGGLI	Triosephosphate isomerase	Vesicomyosocius okutanii
A5N4L9	1	1	GBMZH678	VRLGVEMGIIKDVNG	Protein-arginine kinase	Clostridium kluyveri
A6BHU6	1	2	GBMZH802	RIINEPTAAALAYG,RIINEPTAAALA	Chaperone protein DnaK	Dorea longicatena
A6LKE9	1	1	GBMZH810	ELAKAMGKMGNKVDII	Probable sucrose-phosphate synthase	Thermosipho melanesiensis
A6QGY5	1	1	GBMZH654	KDQVEAAMNQVNAT	Extracellular matrix-binding protein EbhB	Staphylococcus aureus
A6TU30	1	1	GBMZH613	GVSMAVAKAAAEALDIPL	Enolase	Alkaliphilus metalliredigens
A7N141	1	1	GBMZH678	VSRGGSIIAKWCLAHHQ	Phosphomethylpyrimidine synthase	Vibrio campbellii
A8EVZ3	1	1	GBMZH631	SATQTERELK	DNA-directed RNA polymerase subunit beta'	Aliarcobacter butzleri
A8EZT1	1	1	GBMZH654	LVSSTNDKMLNILT	Tetraacyldisaccharide 4'-kinase	Rickettsia canadensis
A8FG70	1	1	GBMZH753	QYSLSDLILHLNEV	Argininosuccinate synthase	Bacillus pumilus
A8FJF9	1	1	GBMZH757	RMLSTIPGLENVQ	tRNA uridine 5-carboxymethylaminomethyl modification enzyme MnmG	Bacillus pumilus
A8FST7	1	1	GBMZH753	GCYVPAQSAVIGPV	DNA mismatch repair protein MutS	Shewanella sediminis
A8G0U8	1	1	1635WI	GVEDQLALFLPEDQPK	Ribosomal protein L11 methyltransferase	Shewanella sediminis
A8G1A6	3	1	GBMZH645 GBMZH757 GBMZH791	AKMIASGQQLIMVHGGGCLV	Acetylglutamate kinase	Shewanella sediminis
A8GDZ4	3	1	GBMZH654 GBMZH681 GBMZH810	QGIMAVYLVKMLGLS	Dipeptide and tripeptide permease A	Serratia proteamaculans
A8GN94	1	1	GBMZH616	KDIFKAISGVGAKL	Holliday junction ATP-dependent DNA helicase RuvA	Rickettsia akari
A8IPQ8	1	1	GBMZH617	LVVYDPAVISYA	Peptide methionine sulfoxide reductase MsrA	Azorhizobium caulinodans
A8LKQ5	1	1	GBMZH616	AGDFATALALQDKLM	4-hydroxy-tetrahydrodipicolinate synthase	Dinoroseobacter shibae
A8MHL1	1	1	1635WI	NLTVGAPMVAGAKVEAK	50S ribosomal protein L21	Alkaliphilus oremlandii
A9M5Q8	1	1	GBMZH616	SRFKTVDAEGNP	DNA-directed RNA polymerase subunit beta'	Brucella canis
A9VU81	1	1	GBMZH761	LAKEKEESLGVRVVP	Putative cysteine ligase BshC	Bacillus mycoides
A9WCK3	1	1	GBMZH753	RLHVLIEAPIPAMTA	Probable inorganic carbon transporter subunit DabA	Chloroflexus aurantiacus
ATPG_EXIS2	2	1	1635WI GBMZH645	AITGLNDSPSY	ATP synthase gamma chain	Exiguobacterium sibiricum
B0K250	1	1	GBMZH654	LNMIEAEIVSIMI	UPF0309 protein Teth514_0240	Thermoanaerobacter sp.
B0S1G7	1	1	GBMZH802	KDVMIAIDAAASEF	Enolase	Finegoldia magna
B0U3Q8	1	1	1635WI	GAIGIGLLSL	Lipoprotein signal peptidase	Xylella fastidiosa
B0UHV0	1	1	GBMZH616	FQVARASKSAVAAIEKA	50S ribosomal protein L15	Methylobacterium sp.
B1C311	1	2	GBMZH802	RIINEPTAAALAYG,RIINEPTAAALA	Chaperone protein DnaK	Clostridium spiroforme
B1L935	1	1	GBMZH802	KDLAERILMIDDINQ	DNA-directed RNA polymerase subunit beta	Thermotoga sp.
B1MVR0	1	1	GBMZH678	IIMAIIAEHG	3-isopropylmalate dehydratase large subunit	Leuconostoc citreum
B1MY11	1	1	GBMZH791	KLYEKGLAYESNMMVN	Leucine--tRNA ligase	Leuconostoc citreum
B1WVE8	2	1	GBMZH654 GBMZH802	ENIQLINIGFGNI	Putative regulatory protein cce_4590	Crocosphaera subtropica
B1XJM0	1	1	GBMZH750	VEVMPPVLINSDSLT	Serine--tRNA ligase	Synechococcus sp.
B1XPX8	2	1	GBMZH654 GBMZH802	DALTKADALDIGDLVAF	Arginine--tRNA ligase	Synechococcus sp.
B1ZUX5	2	1	GBMZH791 GBMZH810	GGLADAVASLAGMLADSGH	Glycogen synthase	Opitutus terrae
B2GL41	1	1	GBMZH616	VNYIRNSVKATVN	UPF0182 protein KRH_08700	Kocuria rhizophila
B2HMK4	1	1	1635WI	LYAPSLRGRRAIMLP	Conserved transmembrane protein	Mycobacterium marinum
B2HRJ2	1	1	1635WI	SNGDLDAIVVARAGLA	Porphobilinogen deaminase	Mycobacterium marinum
B3CST4	1	1	GBMZH678	KTPSMLITEVIDIINN	Glutamate--tRNA ligase 2	Orientia tsutsugamushi
B3CVK1	1	2	GBMZH802	LVNILTIQDW,LVNILTIQDWQ	DNA ligase	Orientia tsutsugamushi
B3E7W9	2	13	GBMZH654 GBMZH802	LNVLRIINEPTAAALAYG,NVLRIINEPTAAALAY,NVLRIINEPTAAALAYG,LNVLRIINEPTAAA,NVLRIINEPTAAALA,NVLRIINEPTAAA,NVLRIINEPTAAAL,VLRIINEPTAAALA,VLRIINEPTAAALAY,GLNVLRIINEPTAAA,LNVLRIINEPTAAALA,LNVLRIINEPTAA,LNVLRIINEPTAAAL	Chaperone protein DnaK	Geobacter lovleyi
B3ELF6	1	1	1635WI	VFAIDRAGLVGEDGPT	1-deoxy-D-xylulose-5-phosphate synthase	Chlorobium phaeobacteroides
B3QS09	1	1	GBMZH681	PTSYVAFRNANMLSV	7-cyano-7-deazaguanine synthase	Chloroherpeton thalassium
B4S200	1	1	1635WI	EGKVMLVDDVI	Orotate phosphoribosyltransferase	Alteromonas mediterranea
B5B8Q8	1	1	1635WI	KEDMSVPLIKSIRK	Glutamyl-tRNA reductase	Campylobacter concisus
B5CT32	1	2	GBMZH802	RIINEPTAAALAYG,RIINEPTAAALA	Chaperone protein DnaK	Ruminococcus lactaris
B5EJ84	1	1	GBMZH757	QDPALVTYAHKLKK	Methionyl-tRNA formyltransferase	Acidithiobacillus ferrooxidans
B5YDY1	2	2	GBMZH654 GBMZH802	GDVLIGIFAKYLK,DVLIGIFAKYLK	Phosphoglucosamine mutase	Dictyoglomus thermophilum
B6YQN5	1	1	GBMZH645	SDAPIAFQEFMIRPI	Enolase	Azobacteroides pseudotrichonymphae
B7GFA1	1	1	GBMZH645	KFYDLSVLGAMMIK	Dihydroorotate dehydrogenase B (NAD(+)), catalytic subunit	Anoxybacillus flavithermus
B7J1I6	1	1	GBMZH784	LATVLVIII	Undecaprenyl-diphosphatase	Borrelia burgdorferi
B7LTX8	1	1	GBMZH753	WYQFINSLLEDSQ	DNA gyrase inhibitor	Escherichia fergusonii
B7UVC5	2	2	GBMZH757 GBMZH791	IGQFGVGFYSAFIVADK,QFGVGFYSAFIVADK	Chaperone protein HtpG	Pseudomonas aeruginosa
B7VNK3	1	1	GBMZH802	KAKAKKAQQP	RNA chaperone ProQ	Vibrio atlanticus
B8CY73	1	1	GBMZH810	MGFGADIKSKT	ATP-dependent Clp protease ATP-binding subunit ClpX	Halothermothrix orenii
B8D122	1	1	GBMZH616	EGEAVLRCVNVTGCP	DNA ligase	Halothermothrix orenii
B8DTZ2	1	1	GBMZH645	KPLLIVAEDVDGEAL	Chaperonin GroEL	Bifidobacterium animalis
B8IGW5	2	1	GBMZH678 GBMZH791	AREVTIDPPDDLFAPAKP	Ribosome maturation factor RimM	Methylobacterium nodulans
B8ZKS3	1	1	GBMZH616	QDFEGILKDAHKI	Probable fructose-6-phosphate aldolase	Streptococcus pneumoniae
B9JGK2	1	1	GBMZH645	MSDIDAILI	tRNA dimethylallyltransferase	Agrobacterium radiobacter
B9KDD4	1	1	GBMZH757	SDVKTLIDGGKHLGKD	Undecaprenyl-diphosphooligosaccharide--protein glycotransferase	Campylobacter lari
B9KEV0	1	1	GBMZH802	KLDEKLGSNLNLAK	Translation initiation factor IF-2	Campylobacter lari
C0MAI3	2	1	GBMZH645 GBMZH761	AVAELQALGFAVQQE	Xaa-Pro dipeptidyl-peptidase	Streptococcus equi
C1A051	1	1	GBMZH802	KETGAEVVAVAIDLGQG	Argininosuccinate synthase	Rhodococcus erythropolis
C1CXJ9	2	1	GBMZH720 GBMZH829	MQVILLEPGKLGKTGDVVNVKDGYARN	50S ribosomal protein L9	Deinococcus deserti
C1DCX2	1	1	GBMZH645	DSKARRSAQTALWH	Isoleucine--tRNA ligase	Laribacter hongkongensis
C4L425	1	1	GBMZH645	AIKDLGEQVEEADKEKA	Chaperone protein DnaK	Exiguobacterium sp.
C4ZAZ5	1	2	GBMZH802	RIINEPTAAALAYG,RIINEPTAAALA	Chaperone protein DnaK	Agathobacter rectalis
C5C1V1	1	1	1635WI	PVDILARSAAGETV	Endonuclease NucS	Beutenbergia cavernae
C5D8Q3	1	1	GBMZH753	SITRAENPI	Orotidine 5'-phosphate decarboxylase	Geobacillus sp.
C6DFP4	2	4	GBMZH617 GBMZH753	TPILVDGKDVMPEVN,TPILVDGKDVMPE,NTPILVDGKDVMPE,SNTPILVDGKDVMPE	Glucose-6-phosphate isomerase	Pectobacterium carotovorum
C7BNA7	1	1	1635WI	NLLDSMDDKVNLNGGAI	3-ketoacyl-coa thiolase	Photorhabdus asymbiotica
D3HAE2	1	1	GBMZH802	DIIPAIDNLDA	5-methyltetrahydropteroyltriglutamate--homocysteine methyltransferase	Streptococcus mitis
D3PW16	1	1	GBMZH757	GKRGPADPE	1D-myo-inositol 2-acetamido-2-deoxy-alpha-D-glucopyranoside deacetylase	Stackebrandtia nassauensis
D4LRX4	1	2	GBMZH802	RIINEPTAAALAYG,RIINEPTAAALA	Chaperone protein DnaK	Ruminococcus obeum
D4W7A5	1	2	GBMZH802	RIINEPTAAALA,RIINEPTAAALAYG	Chaperone protein DnaK	Turicibacter sanguinis
D4WNP8	1	1	1635WI	VEAVALQLKPLCKE	Thiamine-phosphate synthase	Bacteroides ovatus
D9RUG2	1	1	1635WI	AVVTQPDK	Methionyl-tRNA formyltransferase	Prevotella melaninogenica
DAPAT_DESAD	1	1	1635WI	ISLTVDTDRLK	LL-diaminopimelate aminotransferase	Maridesulfovibrio salexigens
E0U250	2	1	1635WI GBMZH617	VTVLYGSQTGNAQGLAE	Sulfite reductase (Flavoprotein alpha-subunit)	Bacillus spizizenii
E1USB2	1	1	1635WI	AALGGEMKNPEKL	Serine/ threonine exchanger transporter	Bacillus amyloliquefaciens
E3IKN3	3	1	1635WI GBMZH761 GBMZH802	ENLPVVLPL	Leucine--tRNA ligase	Desulfovibrio vulgaris
E5W2P2	1	1	1635WI	AGPVVAAAVILKEDC	Ribonuclease HII	Bacillus sp.
E6V281	1	1	1635WI	APEEILVVHDELDV	Peptidyl-tRNA hydrolase	Variovorax paradoxus
F0J621	1	1	1635WI	ALGQFMLDLHVNEH	Serine--tRNA ligase	Acidiphilium multivorum
F16PC_PEDPA	1	1	1635WI	SEDEIVTEIVNLEAIL	Fructose-1,6-bisphosphatase class 3	Pediococcus pentosaceus
F3HXM4	1	1	GBMZH616	VSSALKLMQEIMAARYPS	UPF0229 protein PSYAC_04218	Pseudomonas syringae
F3SNF2	1	2	GBMZH802	RIINEPTAAALAYG,RIINEPTAAALA	Chaperone protein DnaK	Staphylococcus warneri
A0A8I0ESH7	1	1	GBMZH654	TPTPLQQLASFQVP	Ribosome-recycling factor	Aeromicrobium sp. zg-636
G2T147	1	2	GBMZH802	RIINEPTAAALAYG,RIINEPTAAALA	Chaperone protein DnaK	Roseburia hominis
G7SZY8	2	5	1635WI GBMZH753	TPIIVDGKDVMPE,NTPIIVDGKDVMPE,TPIIVDGKDVMPEVN,SNTPIIVDGKDVMPE,SNTPIIVDGKDVMPEVN	Glucose-6-phosphate isomerase	Salmonella pullorum
H1Y0H6	1	1	GBMZH753	KDMAAELFKP	DNA-directed RNA polymerase subunit beta'	Mucilaginibacter paludis
H5V1D7	1	1	1635WI	AAIAIGILLGH	C4-dicarboxylate transport protein	Atlantibacter hermannii
J1HS61	10	1	1635WI GBMZH654 GBMZH678 GBMZH720 GBMZH750 GBMZH757 GBMZH761 GBMZH791 GBMZH802 GBMZH829	AVLDSLRFG	Phosphoribosylformylglycinamidine synthase 2	Enterococcus sp.
J3EPP8	1	1	1635WI	KNAGFWRTLFA	Divalent metal cation transporter MntH	Loigolactobacillus coryniformis
O05229	1	1	GBMZH617	ALFMLAGTLIALT	Na(+)/H(+) antiporter subunit D	Bacillus subtilis
O06996	1	1	GBMZH750	VIEIANKTN	Putative sporulation hydrolase CotR	Bacillus subtilis
O31908	1	1	GBMZH753	EGTLAEVRHTE	SPbeta prophage-derived uncharacterized protein YorF	Bacillus subtilis
O51555	1	1	GBMZH645	VELDDLSNEIV	Trigger factor	Borrelia burgdorferi
O66561	1	1	GBMZH654	AFYTHVGPVLKINGE	Membrane protein insertase YidC	Aquifex aeolicus
O67045	1	1	GBMZH654	IEDVRFKTFGCGSAIAVS	Iron-sulfur cluster assembly scaffold protein IscU	Aquifex aeolicus
O67323	1	1	GBMZH829	TATHLLHAALRNVLGEH	Alanine--tRNA ligase	Aquifex aeolicus
O69395	1	1	GBMZH761	CIPLLLGSPTLYAQT	Beta-lactamase Toho-2	Escherichia coli
O69761	1	1	GBMZH613	RHTETAILAG	Peptide methionine sulfoxide reductase MsrA	Pseudomonas fluorescens
O84078	1	1	GBMZH681	FPMLPDMQNALRFTLD	Beta sliding clamp	Chlamydia trachomatis
O84834	1	1	GBMZH802	QHIVGDGLDEEK	Ribonucleoside-diphosphate reductase subunit alpha	Chlamydia trachomatis
O86567	1	1	GBMZH791	AVRTRAGLFDLSHM	Aminomethyltransferase	Streptomyces coelicolor
P0A300	1	1	GBMZH761	DPAPATTFAHLDATTVLSR	ATP synthase subunit beta	Streptomyces coelicolor
P0AD03	1	1	GBMZH784	LLASIVLLL	Intermembrane transport protein YebS	Escherichia coli
P0CZ98	1	1	GBMZH784	KSELTIGSD	ATP synthase gamma chain	Streptococcus pyogenes
P26174	1	1	GBMZH750	LNVTPAAVIGHSAG	Magnesium-chelatase 30 kDa subunit	Rhodobacter capsulatus
P27644	1	1	GBMZH645	GARSGGGMVGNITMRR	Polygalacturonase	Rhizobium radiobacter
P28821	1	1	GBMZH654	TGILDGVTR	Aminodeoxychorismate lyase	Bacillus subtilis
P29706	1	1	GBMZH678	IGQKRSTVAQIVKR	ATP synthase subunit alpha, sodium ion specific	Propionigenium modestum
P37024	1	1	GBMZH654	GVLTRMIQRDPELSG	ATP-dependent RNA helicase HrpB	Escherichia coli
P38446	1	1	GBMZH753	KIVVVLDSPGSGLEGI	Nuclease	Nostoc sp.
P45257	1	1	GBMZH761	GERTIAASGGILFWPK	Alanine racemase	Haemophilus influenzae
P45867	1	1	GBMZH616	LESSGLPYGKASAMSKLMA	Acyl-CoA dehydrogenase	Bacillus subtilis
P47623	2	1	GBMZH616 GBMZH791	RMITLYAYAQKHN	NH(3)-dependent NAD(+) synthetase	Mycoplasma genitalium
P49022	5	1	GBMZH631 GBMZH753 GBMZH757 GBMZH761 GBMZH791	MGSFVAIGLAQALIVTLGNY	Phage infection protein	Lactococcus lactis
P59379	1	1	GBMZH791	KRSGPRKQKR	30S ribosomal protein S11	Thermosynechococcus vestitus
P60949	1	1	GBMZH784	KQIISGFFF	Putative ribose uptake protein RbsU	Lactobacillus johnsonii
P61683	1	1	1635WI	SDAQSNDNINKLQKL	UDP-N-acetylmuramate--L-alanine ligase	Wolbachia pipientis
P72830	1	1	GBMZH645	DNDVGATEISIGFDTATNIAT	ATP-dependent 6-phosphofructokinase 1	Synechocystis sp.
P73334	1	1	GBMZH802	EIEIITASVLLDQA	DNA-directed RNA polymerase subunit beta'	Synechocystis sp.
P94368	1	1	GBMZH750	ENVIPLIVP	ADP-dependent (S)-NAD(P)H-hydrate dehydratase	Bacillus subtilis
P94604	1	1	GBMZH654	KSVLESTSLPGKLAD	DNA gyrase subunit B	Clostridium acetobutylicum
P9WL28	1	1	GBMZH613	AGLAERDVAVVSG	Putative DNA processing protein DprA	Mycobacterium tuberculosis
P9WNG8	1	1	GBMZH802	SVVEALADSLGAAVGAS	Electron transfer flavoprotein subunit alpha	Mycobacterium tuberculosis
P9WQ32	1	1	GBMZH616	GDASLTIFGAPNRLPCPE	Uncharacterized protein MT1359	Mycobacterium tuberculosis
PLSX_CLOP1	1	1	1635WI	EDLLKEAF	Phosphate acyltransferase	Clostridium perfringens
PYRE_KLEP3	3	1	1635WI GBMZH645 GBMZH802	QLAGVLISL	Orotate phosphoribosyltransferase	Klebsiella pneumoniae
Q01VU1	1	1	GBMZH802	DNEIQMDRLNES	Adenosylhomocysteinase	Solibacter usitatus
Q02934	1	1	GBMZH761	IPVYDAGVLVFGRE	Endoglucanase 1	Acetivibrio thermocellus
Q06816	1	1	GBMZH617	LIPLLTDPTAHGGKAE	Putative epoxide hydrolase	Stigmatella aurantiaca
Q07234	1	1	GBMZH631	FRVPTANV	Glyceraldehyde-3-phosphate dehydrogenase	Buchnera aphidicola
Q07WF4	1	1	1635WI	KVMLVDDVITAGTAIRE	Orotate phosphoribosyltransferase	Shewanella frigidimarina
Q0AUM4	1	1	GBMZH753	PGLMMNPADSNSLISVLKVSE	Acetylglutamate kinase	Syntrophomonas wolfei
Q0S7V2	1	1	GBMZH802	LEALVTTSYEAIDASH	HTH-type transcriptional repressor KstR2	Rhodococcus jostii
Q0SHS2	1	1	GBMZH753	RHMALNALAALLAARE	UDP-N-acetylmuramate--L-alanine ligase	Rhodococcus jostii
Q0SPF2	2	1	GBMZH613 GBMZH753	KKKGKYIIFEIIGS	tRNA pseudouridine synthase A	Borrelia afzelii
Q0T2W2	2	1	GBMZH654 GBMZH681	PAILPKIREI	Pyrimidine-specific ribonucleoside hydrolase RihB	Shigella flexneri
Q11JE6	1	1	GBMZH616	AVKLTPELPTARVVAH	Adenine deaminase	Chelativorans sp.
Q162S9	1	1	GBMZH645	PLDSTSRLMD	ATP synthase subunit beta	Roseobacter denitrificans
Q163L1	1	1	GBMZH645	NMSFVDLNRTGVALME	Aspartyl/glutamyl-tRNA(Asn/Gln) amidotransferase subunit B	Roseobacter denitrificans
Q17YX7	1	1	GBMZH802	LVKIVQSESVGIDT	3-deoxy-manno-octulosonate cytidylyltransferase	Helicobacter acinonychis
Q18CD3	1	1	GBMZH613	DRKLIIGGVEIPHD	2-C-methyl-D-erythritol 2,4-cyclodiphosphate synthase	Clostridioides difficile
Q1JJ01	2	1	GBMZH631 GBMZH681	RLQEMPAISYLLA	33 kDa chaperonin	Streptococcus pyogenes
Q1LTI9	1	1	1635WI	QALVTLEENAVIG	1-deoxy-D-xylulose-5-phosphate synthase	Baumannia cicadellinicola
Q1Q8C8	1	1	1635WI	GQSAKLYIDDQYVGWLG	Phenylalanine--tRNA ligase beta subunit	Psychrobacter cryohalolentis
Q1QXV7	1	1	GBMZH791	YDVRRDMLAFDRY	Erythronate-4-phosphate dehydrogenase	Chromohalobacter salexigens
Q24ZG8	1	1	GBMZH761	MLRKEVIPMK	Argininosuccinate synthase	Desulfitobacterium hafniense
Q256C7	1	1	GBMZH616	IASLIMSREHPAGHSL	Protein translocase subunit SecA	Chlamydia felis
Q2FDW8	1	1	GBMZH791	GLMLSAGLTAFLTGIT	PTS system glucoside-specific EIICBA component	Staphylococcus aureus
Q2GC37	1	1	GBMZH761	STLFNALVEHEAAIT	tRNA modification GTPase MnmE	Novosphingobium aromaticivorans
Q2GH51	1	1	GBMZH761	VYKHYGNVIIKL	50S ribosomal protein L22	Ehrlichia chaffeensis
Q2GHE0	1	1	GBMZH802	MNDSLKSRGIMLVIS	Guanylate kinase	Ehrlichia chaffeensis
Q2JF65	1	1	1635WI	QIPFSSSSS	Putative glutamate--cysteine ligase 2-1	Frankia casuarinae
Q2LR04	1	1	GBMZH761	KVTVLVETAEEAE	ATP synthase epsilon chain	Syntrophus aciditrophicus
Q2NB51	1	1	GBMZH761	VPMVATIVGEGGSGGAVALASA	Acetyl-coenzyme A carboxylase carboxyl transferase subunit alpha	Erythrobacter litoralis
Q2RHG3	1	1	GBMZH757	NPVDILTYVAWKISG	L-lactate dehydrogenase	Moorella thermoacetica
Q2RTH7	1	1	GBMZH802	IPKVLVAQLAIGGVM	Protein-L-isoaspartate O-methyltransferase	Rhodospirillum rubrum
Q2S8W1	1	1	GBMZH654	QSQALMCGKSLEKARQE	Glucose-6-phosphate isomerase	Hahella chejuensis
Q2S901	1	1	GBMZH631	NLEPGLPTPVVI	50S ribosomal protein L11	Hahella chejuensis
Q2SRV9	1	1	GBMZH681	TILADINENNKLVLIA	GTPase Obg	Mycoplasma capricolum
Q2SS09	1	1	GBMZH613	KLLFSLEKKLHLKQ	UPF0122 protein MCAP_0480	Mycoplasma capricolum
Q2W8P4	1	1	GBMZH757	GRWASNEALIRG	Putative lipid kinase MamU	Magnetospirillum magneticum
Q3A248	2	1	GBMZH757 GBMZH791	QIERGLVFTNLVDFD	Phosphopentomutase	Syntrophotalea carbinolica
Q3AE90	1	1	GBMZH757	DMPEILNYPNVIGIGEL	Adenine deaminase 1	Carboxydothermus hydrogenoformans
Q3ICL0	3	1	GBMZH757 GBMZH761 GBMZH791	KPLIFFTF	Putative phosphoenolpyruvate synthase regulatory protein	Pseudoalteromonas translucida
Q3MBZ7	1	1	GBMZH753	VSAIKGENLDTLLEMILLVAEVGELSANP	Translation initiation factor IF-2	Trichormus variabilis
Q3ZXL8	1	1	GBMZH613	AGYSACKAPELVKTSKL	Histidinol-phosphate aminotransferase	Dehalococcoides mccartyi
Q44492	1	1	GBMZH791	GGDDILVGGAGRDTLTGGAGA	Mannuronan C5-epimerase AlgE5	Azotobacter vinelandii
Q493G3	1	1	GBMZH645	DAGALMLLII	Protoheme IX farnesyltransferase	Blochmannia pennsylvanicus
Q49775	1	1	GBMZH681	GMSGLLVKSTVIMKENL	Methionine synthase	Mycobacterium leprae
Q4A881	1	1	GBMZH645	MKKRSGKSARLK	50S ribosomal protein L19	Mycoplasma hyopneumoniae
Q4FVL5	1	1	GBMZH678	QPKKKVAATKPK	Translation initiation factor IF-2	Psychrobacter arcticus
Q4JYF5	1	1	GBMZH681	LDLQLSPGITIFSGPNGH	DNA replication and repair protein RecF	Corynebacterium jeikeium
Q4K8N0	1	1	GBMZH613	KSLLAERC	Histidinol-phosphate aminotransferase 2	Pseudomonas fluorescens
Q50395	1	1	GBMZH757	TDLLLRASVMSTY	Probable arabinosyltransferase B	Mycolicibacterium smegmatis
Q5FHI9	1	1	GBMZH761	LFVPLDVNNVKI	Cysteine--tRNA ligase	Ehrlichia ruminantium
Q5FUU9	1	1	GBMZH753	IIWPASVAPYRAAILN	Proline--tRNA ligase	Gluconobacter oxydans
Q5HHQ6	1	1	GBMZH681	TLIGANATILPG	Putative acetyltransferase SACOL0827	Staphylococcus aureus
Q5HN61	1	1	GBMZH616	LEKNDIQSNAIQDV	Regulatory protein RecX	Staphylococcus epidermidis
Q5KVD5	2	1	GBMZH616 GBMZH654	LQPIQLVIITGMSGAG	Nucleotide-binding protein GK3066	Geobacillus kaustophilus
Q5PBH2	1	1	GBMZH681	QLPIGVDKSFVGVVDL	Elongation factor G	Anaplasma marginale
Q5SIT1	1	1	GBMZH654	AKSVPMNLGGTYRF	UPF0173 metal-dependent hydrolase TTHA1283	Thermus thermophilus
Q5SKX0	1	1	GBMZH757	ARMVDFAGYLLPLQ	Aminomethyltransferase	Thermus thermophilus
Q5WFH9	1	1	GBMZH791	QTAGMEQNQNIV	Cell division protein SepF	Bacillus clausii
Q5YQR9	2	1	GBMZH753 GBMZH761	TGILDGWLIHT	Phosphoenolpyruvate transferase	Nocardia farcinica
Q6ADI0	1	1	1635WI	FVTLGGRT	Bifunctional enzyme IspD/IspF	Leifsonia xyli
Q6AJV3	1	1	GBMZH681	SRMTMKALELGAFDFI	Protein-glutamate methylesterase/protein-glutamine glutaminase	Desulfotalea psychrophila
Q6F985	1	1	GBMZH678	QKQQYLLNEVLTVPA	Tol-Pal system protein TolB	Acinetobacter baylyi
Q6FA38	1	1	GBMZH616	IADETLLLMQSITQT	Multifunctional CCA protein	Acinetobacter baylyi
Q6GAG7	1	1	GBMZH810	KTVSEMIDAFSRARD	1,4-dihydroxy-2-naphthoyl-CoA synthase	Staphylococcus aureus
Q6MLI2	1	1	GBMZH616	WSIELMKKVYAWADVT	Arginine--tRNA ligase	Bdellovibrio bacteriovorus
Q6T1W6	1	1	GBMZH681	KYCIGVANGLDALTLII	dTDP-3-amino-3,6-dideoxy-alpha-D-galactopyranose transaminase	Aneurinibacillus thermoaerophilus
Q70LM5	1	1	GBMZH829	PGVEQMVGMFINTLPMKA	Linear gramicidin synthase subunit C	Brevibacillus parabrevis
Q7M7T6	1	1	GBMZH681	QPLPIQSCPILLP	tRNA/tmRNA (uracil-C(5))-methyltransferase	Wolinella succinogenes
Q7MAK6	1	1	GBMZH720	QIHLLGLSI	Arginine--tRNA ligase	Wolinella succinogenes
Q7N6I1	1	1	GBMZH753	DFLKRMTIQQLT	Putative histidine biosynthesis bifunctional protein HisCD	Photorhabdus laumondii
Q7NB79	1	1	GBMZH631	NELEVLEKLLSYLPS	Ribosomal RNA small subunit methyltransferase H	Mycoplasma gallisepticum
Q7NBA6	1	1	GBMZH753	KELIESMLTNKKVVD	Trigger factor	Mycoplasma gallisepticum
Q7U3W4	1	1	GBMZH791	QITLVDWIQTICADP	Endoribonuclease YbeY	Parasynechococcus marenigrum
Q7U5R6	1	1	GBMZH617	GVERLAGVSNYPVIP	UDP-N-acetylglucosamine 1-carboxyvinyltransferase	Parasynechococcus marenigrum
Q7V352	1	1	GBMZH802	NRLVEVS	Isoleucine--tRNA ligase	Prochlorococcus marinus
Q82MI6	1	1	GBMZH631	RASVFLVHGMQDLNVR	Putative Xaa-Pro dipeptidyl-peptidase	Streptomyces avermitilis
Q82UQ7	1	1	GBMZH654	KTGTYQAPIELLTAA	Thiamine-phosphate synthase	Nitrosomonas europaea
Q83E09	1	1	GBMZH631	VESYDKDAVIQ	30S ribosomal protein S1	Coxiella burnetii
Q89AQ8	2	1	GBMZH654 GBMZH802	IPNIYAIGDVIG	Dihydrolipoyl dehydrogenase	Buchnera aphidicola
Q8D2N7	2	1	GBMZH753 GBMZH802	MDLLNLDL	GTP cyclohydrolase 1	Wigglesworthia glossinidia
Q8FH91	1	1	GBMZH829	QEVARMALGVVAF	Dipeptide and tripeptide permease A	Escherichia coli
Q8GAI3	1	1	GBMZH802	QDLGLKLAGYHALDSLRS	4-methylaminobutanoate oxidase (formaldehyde-forming)	Paenarthrobacter nicotinovorans
Q8K942	1	1	GBMZH802	KNLNINIILL	Protein TsgA homolog	Buchnera aphidicola
Q8R890	2	1	GBMZH645 GBMZH681	EIKKIKEALKGH	Tyrosine recombinase XerC-like	Caldanaerobacter subterraneus
Q93N70	1	1	GBMZH720	KMLIRRSL	Spore germination protein GerLA	Bacillus cereus
Q97EB9	1	1	GBMZH761	KDVSKESMIKVAMN	UDP-N-acetylmuramoylalanine--D-glutamate ligase	Clostridium acetobutylicum
Q985Y3	1	1	GBMZH616	EKMYADAGLDAAGIVRTVF	1-deoxy-D-xylulose-5-phosphate synthase	Mesorhizobium japonicum
Q9A9E4	1	1	1635WI	RDKVQDAITQKK	Phenylalanine--tRNA ligase alpha subunit	Caulobacter vibrioides
Q9CDP6	1	1	GBMZH802	KLINWDPK	Valine--tRNA ligase	Lactococcus lactis
Q9CJP3	3	1	GBMZH613 GBMZH645 GBMZH681	LNNAPERLIEVYAL	23S rRNA (guanosine-2'-O-)-methyltransferase RlmB	Pasteurella multocida
Q9I3K7	1	1	GBMZH617	QKGRNDDEILDLVE	GTP 3',8-cyclase 2	Pseudomonas aeruginosa
Q9KH71	1	1	GBMZH757	LAEEIQKNLGIET	Pyrophosphate--fructose 6-phosphate 1-phosphotransferase	Dictyoglomus thermophilum
Q9RA46	1	1	GBMZH810	LLAAISFLWMHLTVL	Probable nitrate/nitrite antiporter NarK1	Thermus thermophilus
Q9RAE6	1	1	GBMZH681	DRERMSAEAVVVALG	D-amino acid dehydrogenase	Rhizobium leguminosarum
Q9X4Y1	1	1	GBMZH616	ERTELMKQYQKVATTN	Periplasmic alpha-galactoside-binding protein	Rhizobium meliloti
Q9Z7N9	1	1	GBMZH753	QLGIIGSTLYFSYGI	Probable hexose phosphate transport protein	Chlamydia pneumoniae
Q9Z7T0	1	4	GBMZH802	LQNIIPASTGAAK,LQNIIPASTGAAKA,NIIPASTGAAKA,QNIIPASTGAAKA	Glyceraldehyde-3-phosphate dehydrogenase	Chlamydia pneumoniae
U2ZLK2	1	1	GBMZH802	RIINEPTAAALA	Chaperone protein DnaK	Pseudomonas alcaligenes
V7D4J2	1	1	GBMZH616	MVMPGDNIQMTVT	Elongation factor Tu	Pseudomonas taiwanensis
YHJG_BACSU	1	1	1635WI	LSPPPSGVLSLCT	Uncharacterized aromatic compound monooxygenase YhjG	Bacillus subtilis

## Sheet: Grouped by bacteria
Organism	Taxonomy	Number of patients	Patients
Acetivibrio thermocellus	Bacteria, Terrabacteria group, Firmicutes, Clostridia, Eubacteriales, Oscillospiraceae, Acetivibrio, Acetivibrio thermocellus (Hungateiclostridium thermocellum), Acetivibrio thermocellus (strain ATCC 27405 / DSM 1237 / JCM 9322 / NBRC 103400 / NCIMB 10682 / NRRL B-4536 / VPI 7372) (Hungateiclostridium thermocellum)	1	GBMZH761
Acidiphilium multivorum	Bacteria, Proteobacteria, Alphaproteobacteria, Rhodospirillales, Acetobacteraceae, Acidiphilium, Acidiphilium multivorum, Acidiphilium multivorum (strain DSM 11245 / JCM 8867 / NBRC 100883 / AIU 301)	1	1635WI
Acidithiobacillus ferrooxidans	Bacteria, Proteobacteria, Acidithiobacillia, Acidithiobacillales, Acidithiobacillaceae, Acidithiobacillus, Acidithiobacillus ferrooxidans (Thiobacillus ferrooxidans), Acidithiobacillus ferrooxidans (strain ATCC 53993 / BNL-5-31) (Leptospirillum ferrooxidans (ATCC 53993))	1	GBMZH757
Acinetobacter baylyi	Bacteria, Proteobacteria, Gammaproteobacteria, Moraxellales, Moraxellaceae, Acinetobacter, Acinetobacter baylyi, Acinetobacter baylyi (strain ATCC 33305 / BD413 / ADP1)	2	GBMZH678 GBMZH616
Actinobacillus pleuropneumoniae	Bacteria, Proteobacteria, Gammaproteobacteria, Pasteurellales, Pasteurellaceae, Actinobacillus, Actinobacillus pleuropneumoniae (Haemophilus pleuropneumoniae), Actinobacillus pleuropneumoniae serovar 5, Actinobacillus pleuropneumoniae serotype 5b (strain L20)	1	GBMZH616
Aeromonas hydrophila	Bacteria, Proteobacteria, Gammaproteobacteria, Aeromonadales, Aeromonadaceae, Aeromonas, Aeromonas hydrophila, Aeromonas hydrophila subsp. hydrophila, Aeromonas hydrophila subsp. hydrophila (strain ATCC 7966 / DSM 30187 / BCRC 13018 / CCUG 14551 / JCM 1027 / KCTC 2358 / NCIMB 9240 / NCTC 8049)	2	GBMZH802 GBMZH654
Aeromonas salmonicida	Bacteria, Proteobacteria, Gammaproteobacteria, Aeromonadales, Aeromonadaceae, Aeromonas, Aeromonas salmonicida, Aeromonas salmonicida subsp. salmonicida, Aeromonas salmonicida (strain A449)	1	GBMZH753
Agathobacter rectalis	Bacteria,Firmicutes,Clostridia,Eubacteriales,Lachnospiraceae,Lachnospiraceae incertae sedis,Agathobacter rectalis	1	GBMZH802
Agrobacterium radiobacter	Bacteria, Proteobacteria, Alphaproteobacteria, Hyphomicrobiales, Rhizobiaceae, Rhizobium/Agrobacterium group, Agrobacterium, Agrobacterium tumefaciens complex, Rhizobium radiobacter (Agrobacterium tumefaciens) (Agrobacterium radiobacter), Agrobacterium radiobacter (strain K84 / ATCC BAA-868)	1	GBMZH645
Aliarcobacter butzleri	Bacteria, Proteobacteria, delta/epsilon subdivisions, Epsilonproteobacteria, Campylobacterales, Campylobacteraceae, Arcobacter group, Aliarcobacter, Aliarcobacter butzleri, Aliarcobacter butzleri (strain RM4018) (Arcobacter butzleri)	1	GBMZH631
Alkaliphilus metalliredigens	Bacteria, Terrabacteria group, Firmicutes, Clostridia, Eubacteriales, Clostridiaceae, Alkaliphilus, Alkaliphilus metalliredigens, Alkaliphilus metalliredigens (strain QYMF)	1	GBMZH613
Alkaliphilus oremlandii	Bacteria, Terrabacteria group, Firmicutes, Clostridia, Eubacteriales, Clostridiaceae, Alkaliphilus, Alkaliphilus oremlandii, Alkaliphilus oremlandii (strain OhILAs) (Clostridium oremlandii (strain OhILAs))	1	1635WI
Alteromonas mediterranea	Bacteria (eubacteria), Proteobacteria, Gammaproteobacteria, Alteromonadales, Alteromonadaceae, Alteromonas/Salinimonas group, Alteromonas, Alteromonas mediterranea	1	1635WI
Anaplasma marginale	Bacteria, Proteobacteria, Alphaproteobacteria, Rickettsiales, Anaplasmataceae, Anaplasma, Anaplasma marginale, Anaplasma marginale (strain St. Maries)	1	GBMZH681
Aneurinibacillus thermoaerophilus	Bacteria, Terrabacteria group, Firmicutes, Bacilli, Bacillales, Paenibacillaceae, Aneurinibacillus group, Aneurinibacillus, Aneurinibacillus thermoaerophilus	1	GBMZH681
Anoxybacillus flavithermus	Bacteria, Terrabacteria group, Firmicutes, Bacilli, Bacillales, Bacillaceae, Anoxybacillus, Anoxybacillus flavithermus, Anoxybacillus flavithermus (strain DSM 21510 / WK1)	1	GBMZH645
Aquifex aeolicus	Bacteria, Aquificae, Aquificae, Aquificales, Aquificaceae, Aquifex, Aquifex aeolicus, Aquifex aeolicus (strain VF5)	2	GBMZH829 GBMZH654
Arthrobacter sp.	Bacteria, Terrabacteria group, Actinobacteria, Actinomycetia (high G+C Gram-positive bacteria), Micrococcales, Micrococcaceae, Arthrobacter, unclassified Arthrobacter, Arthrobacter sp. (strain FB24)	2	GBMZH802 GBMZH654
Atlantibacter hermannii	Bacteria, Proteobacteria, Gammaproteobacteria, Enterobacterales, Enterobacteriaceae, Atlantibacter, Atlantibacter hermannii (Escherichia hermannii), Atlantibacter hermannii NBRC 105704	1	1635WI
Azobacteroides pseudotrichonymphae	Bacteria, FCB group, Bacteroidetes/Chlorobi group, Bacteroidetes, Bacteroidia, Bacteroidales, Bacteroidales incertae sedis, Candidatus Azobacteroides, Candidatus Azobacteroides pseudotrichonymphae, Azobacteroides pseudotrichonymphae genomovar. CFP2	1	GBMZH645
Azorhizobium caulinodans	Bacteria, Proteobacteria, Alphaproteobacteria, Hyphomicrobiales, Xanthobacteraceae, Azorhizobium, Azorhizobium caulinodans, Azorhizobium caulinodans (strain ATCC 43989 / DSM 5975 / JCM 20966 / LMG 6465 / NBRC 14845 / NCIMB 13405 / ORS 571)	1	GBMZH617
Azotobacter vinelandii	Bacteria, Proteobacteria, Gammaproteobacteria, Pseudomonadales, Pseudomonadaceae, Azotobacter group, Azotobacter, Azotobacter vinelandii	1	GBMZH791
Bacillus amyloliquefaciens	Bacteria, Terrabacteria group, Firmicutes, Bacilli, Bacillales, Bacillaceae, Bacillus, Bacillus subtilis group, Bacillus amyloliquefaciens group	1	1635WI
Bacillus cereus	Bacteria, Terrabacteria group, Firmicutes, Bacilli, Bacillales, Bacillaceae, Bacillus, Bacillus cereus group, Bacillus cereus	1	GBMZH720
Bacillus clausii	Bacteria, Terrabacteria group, Firmicutes, Bacilli, Bacillales, Bacillaceae, Alkalihalobacillus, Alkalihalobacillus clausii (Bacillus clausii), Bacillus clausii (strain KSM-K16)	1	GBMZH791
Bacillus mycoides	Bacteria, Terrabacteria group, Firmicutes, Bacilli, Bacillales, Bacillaceae, Bacillus, Bacillus cereus group, Bacillus mycoides, Bacillus mycoides (strain KBAB4) (Bacillus weihenstephanensis)	1	GBMZH761
Bacillus pumilus	Bacteria, Terrabacteria group, Firmicutes, Bacilli, Bacillales, Bacillaceae, Bacillus, Bacillus pumilus (Bacillus mesentericus), Bacillus pumilus (strain SAFR-032)	2	GBMZH753 GBMZH757
Bacillus sp.	Bacteria, Terrabacteria group, Firmicutes, Bacilli, Bacillales, Bacillaceae, Bacillus, Bacillus subtilis group, Bacillus licheniformis	1	1635WI
Bacillus spizizenii	Bacteria, Terrabacteria group, Firmicutes, Bacilli, Bacillales, Bacillaceae, Bacillus, Bacillus subtilis group, Bacillus spizizenii (Bacillus subtilis subsp. spizizenii), Bacillus spizizenii (strain ATCC 23059 / NRRL B-14472 / W23) (Bacillus subtilis subsp. spizizenii)	2	1635WI GBMZH617
Bacillus subtilis	Bacteria, Terrabacteria group, Firmicutes, Bacilli, Bacillales, Bacillaceae, Bacillus, Bacillus subtilis group, Bacillus subtilis, Bacillus subtilis subsp. subtilis, Bacillus subtilis (strain 168)	6	GBMZH654 GBMZH753 GBMZH750 GBMZH617 GBMZH616 1635WI
Bacteroides ovatus	Bacteria, FCB group, Bacteroidetes/Chlorobi group, Bacteroidetes, Bacteroidia, Bacteroidales, Bacteroidaceae, Bacteroides, Bacteroides ovatus, Bacteroides ovatus SD CMC 3f	1	1635WI
Baumannia cicadellinicola	Bacteria, Proteobacteria, Gammaproteobacteria, Gammaproteobacteria incertae sedis, Candidatus Baumannia, Candidatus Baumannia cicadellinicola, Baumannia cicadellinicola subsp. Homalodisca coagulata	1	1635WI
Bdellovibrio bacteriovorus	Bacteria, Proteobacteria, Oligoflexia, Bdellovibrionales, Bdellovibrionaceae, Bdellovibrio, Bdellovibrio bacteriovorus, Bdellovibrio bacteriovorus (strain ATCC 15356 / DSM 50701 / NCIMB 9529 / HD100)	1	GBMZH616
Beutenbergia cavernae	Bacteria, Terrabacteria group, Actinobacteria, Actinomycetia (high G+C Gram-positive bacteria), Micrococcales, Beutenbergiaceae, Beutenbergia, Beutenbergia cavernae, Beutenbergia cavernae (strain ATCC BAA-8 / DSM 12333 / NBRC 16432)	1	1635WI
Bifidobacterium animalis	Bacteria, Terrabacteria group, Actinobacteria, Actinomycetia (high G+C Gram-positive bacteria), Bifidobacteriales, Bifidobacteriaceae, Bifidobacterium, Bifidobacterium animalis, Bifidobacterium animalis subsp. lactis (Bifidobacterium lactis), Bifidobacterium animalis subsp. lactis (strain AD011)	1	GBMZH645
Blautia luti	Bacteria,Firmicutes,Clostridia,Eubacteriales,Lachnospiraceae,Blautia,Blautia luti	1	GBMZH802
Blautia wexlerae	Bacteria,Firmicutes,Clostridia,Eubacteriales,Lachnospiraceae,Blautia,Blautia wexlerae	1	GBMZH802
Blochmannia pennsylvanicus	Bacteria, Proteobacteria, Gammaproteobacteria, Enterobacterales, Enterobacteriaceae, Enterobacteriaceae incertae sedis, ant, tsetse, mealybug, aphid, etc. endosymbionts, ant endosymbionts, Candidatus Blochmannia, Candidatus Blochmannia pennsylvanicus, Blochmannia pennsylvanicus (strain BPEN)	1	GBMZH645
Borrelia afzelii	Bacteria, Spirochaetes, Spirochaetia, Spirochaetales, Borreliaceae, Borreliella, Borrelia afzelii (Borreliella afzelii), Borrelia afzelii (strain PKo)	2	GBMZH613 GBMZH753
Borrelia burgdorferi	Bacteria, Spirochaetes, Spirochaetia, Spirochaetales, Borreliaceae, Borreliella, Borrelia burgdorferi (Lyme disease spirochete) (Borreliella burgdorferi), Borrelia burgdorferi (strain ZS7)	2	GBMZH784 GBMZH645
Bradyrhizobium sp.	Bacteria, Proteobacteria, Alphaproteobacteria, Hyphomicrobiales, Bradyrhizobiaceae, Bradyrhizobium, unclassified Bradyrhizobium, Bradyrhizobium sp. (strain ORS 278)	2	GBMZH654 GBMZH681
Brevibacillus parabrevis	Bacteria, Terrabacteria group, Firmicutes, Bacilli, Bacillales, Paenibacillaceae, Brevibacillus, Brevibacillus parabrevis	1	GBMZH829
Brucella canis	Bacteria, Proteobacteria, Alphaproteobacteria, Hyphomicrobiales, Brucellaceae, Brucella/Ochrobactrum group, Brucella, Brucella canis, Brucella canis (strain ATCC 23365 / NCTC 10854)	1	GBMZH616
Buchnera aphidicola	Bacteria, Proteobacteria, Gammaproteobacteria, Enterobacterales, Erwiniaceae, Buchnera (aphid P-endosymbionts), Buchnera aphidicola, Buchnera aphidicola (Schizaphis graminum), Buchnera aphidicola subsp. Schizaphis graminum (strain Sg)	3	GBMZH802 GBMZH654 GBMZH631
Burkholderia cenocepacia	Bacteria, Proteobacteria, Betaproteobacteria, Burkholderiales, Burkholderiaceae, Burkholderia, Burkholderia cepacia complex, Burkholderia cenocepacia, Burkholderia cenocepacia (strain HI2424)	1	GBMZH654
Burkholderia vietnamiensis	Bacteria, Proteobacteria, Betaproteobacteria, Burkholderiales, Burkholderiaceae, Burkholderia, Burkholderia cepacia complex, Burkholderia vietnamiensis, Burkholderia vietnamiensis (strain G4 / LMG 22486) (Burkholderia cepacia (strain R1808))	1	GBMZH753
Caldanaerobacter subterraneus	Bacteria, Terrabacteria group, Firmicutes, Clostridia, Thermoanaerobacterales, Thermoanaerobacteraceae, Caldanaerobacter, Caldanaerobacter subterraneus, Caldanaerobacter subterraneus subsp. tengcongensis, Caldanaerobacter subterraneus subsp. tengcongensis (strain DSM 15242 / JCM 11007 / NBRC 100824 / MB4) (Thermoanaerobacter tengcongensis)	2	GBMZH645 GBMZH681
Campylobacter concisus	Bacteria, Proteobacteria, delta/epsilon subdivisions, Epsilonproteobacteria, Campylobacterales, Campylobacteraceae, Campylobacter, Campylobacter concisus	1	1635WI
Campylobacter jejuni	Bacteria, Proteobacteria, delta/epsilon subdivisions, Epsilonproteobacteria, Campylobacterales, Campylobacteraceae, Campylobacter, Campylobacter jejuni, Campylobacter jejuni subsp. jejuni, Campylobacter jejuni subsp. jejuni serotype O:23/36 (strain 81-176)	1	GBMZH654
Campylobacter lari	Bacteria, Proteobacteria, delta/epsilon subdivisions, Epsilonproteobacteria, Campylobacterales, Campylobacteraceae, Campylobacter, Campylobacter lari, Campylobacter lari (strain RM2100 / D67 / ATCC BAA-1060)	2	GBMZH802 GBMZH757
Carboxydothermus hydrogenoformans	Bacteria, Terrabacteria group, Firmicutes, Clostridia, Thermoanaerobacterales, Thermoanaerobacteraceae, Carboxydothermus, Carboxydothermus hydrogenoformans, Carboxydothermus hydrogenoformans (strain ATCC BAA-161 / DSM 6008 / Z-2901)	1	GBMZH757
Caulobacter vibrioides	Bacteria, Proteobacteria, Alphaproteobacteria, Caulobacterales, Caulobacteraceae, Caulobacter, Caulobacter vibrioides (Caulobacter crescentus), Caulobacter vibrioides (strain ATCC 19089 / CB15) (Caulobacter crescentus)	1	1635WI
Cereibacter sphaeroides	Bacteria, Proteobacteria, Alphaproteobacteria, Rhodobacterales, Rhodobacteraceae, Cereibacter, Cereibacter sphaeroides (Rhodobacter sphaeroides), Cereibacter sphaeroides (strain ATCC 17025 / ATH 2.4.3) (Rhodobacter sphaeroides)	1	GBMZH616
Chelativorans sp.	Bacteria, Proteobacteria, Alphaproteobacteria, Hyphomicrobiales, Phyllobacteriaceae, Chelativorans, unclassified Chelativorans, Chelativorans sp. (strain BNC1)	1	GBMZH616
Chlamydia felis	Bacteria, PVC group, Chlamydiae, Chlamydiia, Chlamydiales, Chlamydiaceae, Chlamydia/Chlamydophila group, Chlamydia, Chlamydia felis, Chlamydia felis (strain Fe/C-56) (Chlamydophila felis)	1	GBMZH616
Chlamydia pneumoniae	Bacteria, PVC group, Chlamydiae, Chlamydiia, Chlamydiales, Chlamydiaceae, Chlamydia/Chlamydophila group, Chlamydia, Chlamydia pneumoniae (Chlamydophila pneumoniae)	2	GBMZH802 GBMZH753
Chlamydia trachomatis	Bacteria, PVC group, Chlamydiae, Chlamydiia, Chlamydiales, Chlamydiaceae, Chlamydia/Chlamydophila group, Chlamydia, Chlamydia trachomatis, Chlamydia trachomatis (strain D/UW-3/Cx)	2	GBMZH802 GBMZH681
Chlorobium phaeobacteroides	Bacteria, FCB group, Bacteroidetes/Chlorobi group, Chlorobi, Chlorobia, Chlorobiales, Chlorobiaceae, Chlorobium/Pelodictyon group, Chlorobium, Chlorobium phaeobacteroides, Chlorobium phaeobacteroides (strain DSM 266)	3	GBMZH802 GBMZH654 1635WI
Chloroflexus aurantiacus	Bacteria, Terrabacteria group, Chloroflexi, Chloroflexia, Chloroflexales, Chloroflexineae, Chloroflexaceae (filamentous anoxygenic phototrophic bacteria), Chloroflexus, Chloroflexus aurantiacus, Chloroflexus aurantiacus (strain ATCC 29366 / DSM 635 / J-10-fl)	1	GBMZH753
Chloroherpeton thalassium	Bacteria, FCB group, Bacteroidetes/Chlorobi group, Chlorobi, Chlorobia, Chlorobiales, Chlorobiaceae, Chloroherpeton, Chloroherpeton thalassium, Chloroherpeton thalassium (strain ATCC 35110 / GB-78)	1	GBMZH681
Chromohalobacter salexigens	Bacteria, Proteobacteria, Gammaproteobacteria, Oceanospirillales, Halomonadaceae, Chromohalobacter, Chromohalobacter salexigens, Chromohalobacter salexigens (strain ATCC BAA-138 / DSM 3043 / CIP 106854 / NCIMB 13768 / 1H11)	1	GBMZH791
Clostridioides difficile	Bacteria, Terrabacteria group, Firmicutes, Clostridia, Eubacteriales, Peptostreptococcaceae, Clostridioides, Clostridioides difficile (Peptoclostridium difficile), Clostridioides difficile (strain 630) (Peptoclostridium difficile)	1	GBMZH613
Clostridium acetobutylicum	Bacteria, Terrabacteria group, Firmicutes, Clostridia, Eubacteriales, Clostridiaceae, Clostridium, Clostridium acetobutylicum, Clostridium acetobutylicum (strain ATCC 824 / DSM 792 / JCM 1419 / LMG 5710 / VKM B-1787)	2	GBMZH654 GBMZH761
Clostridium kluyveri	Bacteria, Terrabacteria group, Firmicutes, Clostridia, Eubacteriales, Clostridiaceae, Clostridium, Clostridium kluyveri, Clostridium kluyveri (strain ATCC 8527 / DSM 555 / NCIMB 10680)	1	GBMZH678
Clostridium perfringens	Bacteria, Terrabacteria group, Firmicutes, Clostridia, Eubacteriales, Clostridiaceae, Clostridium, Clostridium perfringens	1	1635WI
Clostridium spiroforme	Bacteria,Firmicutes,Erysipelotrichia,Erysipelotrichales,Erysipelotrichaceae,Erysipelatoclostridium,Clostridium spiroforme	1	GBMZH802
Corynebacterium jeikeium	Bacteria, Terrabacteria group, Actinobacteria, Actinomycetia (high G+C Gram-positive bacteria), Corynebacteriales, Corynebacteriaceae, Corynebacterium, Corynebacterium jeikeium, Corynebacterium jeikeium (strain K411)	1	GBMZH681
Coxiella burnetii	Bacteria, Proteobacteria, Gammaproteobacteria, Legionellales, Coxiellaceae, Coxiella, Coxiella burnetii, Coxiella burnetii (strain RSA 493 / Nine Mile phase I)	1	GBMZH631
Crocosphaera subtropica	Bacteria, Terrabacteria group, Cyanobacteria/Melainabacteria group, Cyanobacteria, Oscillatoriophycideae, Chroococcales, Aphanothecaceae, Crocosphaera, Crocosphaera subtropica, Crocosphaera subtropica (strain ATCC 51142 / BH68) (Cyanothece sp. (strain ATCC 51142))	2	GBMZH802 GBMZH654
Dehalococcoides mccartyi	Bacteria, Terrabacteria group, Chloroflexi, Dehalococcoidia, Dehalococcoidales, Dehalococcoidaceae, Dehalococcoides, Dehalococcoides mccartyi, Dehalococcoides mccartyi (strain CBDB1)	1	GBMZH613
Deinococcus deserti	Bacteria, Terrabacteria group, Deinococcus-Thermus, Deinococci, Deinococcales, Deinococcaceae, Deinococcus, Deinococcus deserti, Deinococcus deserti (strain DSM 17065 / CIP 109153 / LMG 22923 / VCD115)	2	GBMZH720 GBMZH829
Desulfitobacterium hafniense	Bacteria, Terrabacteria group, Firmicutes, Clostridia, Eubacteriales, Peptococcaceae, Desulfitobacterium, Desulfitobacterium hafniense (Desulfitobacterium frappieri), Desulfitobacterium hafniense (strain Y51)	1	GBMZH761
Desulfotalea psychrophila	Bacteria, Proteobacteria, delta/epsilon subdivisions, Deltaproteobacteria, Desulfobacterales, Desulfocapsaceae, Desulfotalea, Desulfotalea psychrophila, Desulfotalea psychrophila (strain LSv54 / DSM 12343)	1	GBMZH681
Desulfotomaculum reducens	Bacteria, Terrabacteria group, Firmicutes, Clostridia, Eubacteriales, Peptococcaceae, Desulfotomaculum, Desulfotomaculum reducens, Desulfotomaculum reducens (strain MI-1)	1	GBMZH802
Desulfovibrio vulgaris	Bacteria, Proteobacteria, delta/epsilon subdivisions, Deltaproteobacteria, Desulfovibrionales, Desulfovibrionaceae, Desulfovibrio, Desulfovibrio vulgaris	3	GBMZH802 GBMZH761 1635WI
Dictyoglomus thermophilum	Bacteria, Dictyoglomi, Dictyoglomia, Dictyoglomales, Dictyoglomaceae, Dictyoglomus, Dictyoglomus thermophilum, Dictyoglomus thermophilum (strain ATCC 35947 / DSM 3960 / H-6-12)	3	GBMZH802 GBMZH654 GBMZH757
Dinoroseobacter shibae	Bacteria, Proteobacteria, Alphaproteobacteria, Rhodobacterales, Roseobacteraceae, Dinoroseobacter, Dinoroseobacter shibae, Dinoroseobacter shibae (strain DSM 16493 / NCIMB 14021 / DFL 12)	1	GBMZH616
Dorea longicatena	Bacteria,Firmicutes,Clostridia,Eubacteriales,Lachnospiraceae,Dorea,Dorea longicatena	1	GBMZH802
Ehrlichia chaffeensis	Bacteria, Proteobacteria, Alphaproteobacteria, Rickettsiales, Anaplasmataceae, Ehrlichia, canis group, Ehrlichia chaffeensis, Ehrlichia chaffeensis (strain ATCC CRL-10679 / Arkansas)	2	GBMZH802 GBMZH761
Ehrlichia ruminantium	Bacteria, Proteobacteria, Alphaproteobacteria, Rickettsiales, Anaplasmataceae, Ehrlichia, canis group, Ehrlichia ruminantium (Cowdria ruminantium), Ehrlichia ruminantium (strain Gardel)	1	GBMZH761
Enterobacter sp.	Bacteria, Proteobacteria, Gammaproteobacteria, Enterobacterales, Enterobacteriaceae, Enterobacter, unclassified Enterobacter, Enterobacter sp. (strain 638)	1	GBMZH784
Enterococcus sp.	Bacteria,Firmicutes,Bacilli,Lactobacillales,Enterococcaceae,Enterococcus sp.	10	GBMZH654 GBMZH678 GBMZH761 GBMZH791 GBMZH750 GBMZH802 GBMZH757 GBMZH829 GBMZH720 1635WI
Erythrobacter litoralis	Bacteria, Proteobacteria, Alphaproteobacteria, Sphingomonadales, Erythrobacteraceae, Erythrobacter/Porphyrobacter group, Erythrobacter, Erythrobacter litoralis, Erythrobacter litoralis (strain HTCC2594)	1	GBMZH761
Escherichia coli	Bacteria, Proteobacteria, Gammaproteobacteria, Enterobacterales, Enterobacteriaceae, Escherichia, Escherichia coli	4	GBMZH829 GBMZH654 GBMZH761 GBMZH784
Escherichia fergusonii	Bacteria, Proteobacteria, Gammaproteobacteria, Enterobacterales, Enterobacteriaceae, Escherichia, Escherichia fergusonii, Escherichia fergusonii (strain ATCC 35469 / DSM 13698 / CCUG 18766 / IAM 14443 / JCM 21226 / LMG 7866 / NBRC 102419 / NCTC 12128 / CDC 0568-73)	1	GBMZH753
Exiguobacterium sibiricum	Bacteria, Terrabacteria group, Firmicutes, Bacilli, Bacillales, Bacillales incertae sedis, Bacillales Family XII. Incertae Sedis, Exiguobacterium, Exiguobacterium sibiricum	2	GBMZH645 1635WI
Exiguobacterium sp.	Bacteria, Terrabacteria group, Firmicutes, Bacilli, Bacillales, Bacillales incertae sedis, Bacillales Family XII. Incertae Sedis, Exiguobacterium, unclassified Exiguobacterium, Exiguobacterium sp. (strain ATCC BAA-1283 / AT1b)	1	GBMZH645
Finegoldia magna	Bacteria, Terrabacteria group, Firmicutes, Tissierellia, Tissierellales, Peptoniphilaceae, Finegoldia, Finegoldia magna (Peptostreptococcus magnus), Finegoldia magna (strain ATCC 29328 / DSM 20472 / WAL 2508) (Peptostreptococcus magnus)	1	GBMZH802
Francisella tularensis	Bacteria, Proteobacteria, Gammaproteobacteria, Thiotrichales, Francisellaceae, Francisella, Francisella tularensis, Francisella novicida, Francisella tularensis subsp. novicida (strain U112)	1	GBMZH829
Frankia casuarinae	Bacteria, Terrabacteria group, Actinobacteria, Actinomycetia (high G+C Gram-positive bacteria), Frankiales, Frankiaceae, Frankia, Frankia casuarinae (strain DSM 45818 / CECT 9043 / CcI3)	1	1635WI
Geobacillus kaustophilus	Bacteria, Terrabacteria group, Firmicutes, Bacilli, Bacillales, Bacillaceae, Geobacillus, Geobacillus thermoleovorans group, Geobacillus kaustophilus, Geobacillus kaustophilus (strain HTA426)	2	GBMZH654 GBMZH616
Geobacillus sp.	Bacteria, Terrabacteria group, Firmicutes, Bacilli, Bacillales, Bacillaceae, Geobacillus, unclassified Geobacillus, Geobacillus sp. (strain WCH70)	1	GBMZH753
Geobacter lovleyi	Bacteria, Proteobacteria, delta/epsilon subdivisions, Deltaproteobacteria, Desulfuromonadales, Geobacteraceae, Geobacter, Geobacter lovleyi, Geobacter lovleyi (strain ATCC BAA-1151 / DSM 17278 / SZ)	2	GBMZH802 GBMZH654
Gluconobacter oxydans	Bacteria, Proteobacteria, Alphaproteobacteria, Rhodospirillales, Acetobacteraceae, Gluconobacter, Gluconobacter oxydans (Gluconobacter suboxydans), Gluconobacter oxydans (strain 621H) (Gluconobacter suboxydans)	1	GBMZH753
Gramella forsetii	Bacteria, FCB group, Bacteroidetes/Chlorobi group, Bacteroidetes, Flavobacteriia, Flavobacteriales, Flavobacteriaceae, Gramella, Gramella forsetii, Gramella forsetii (strain KT0803)	1	GBMZH616
Haemophilus influenzae	Bacteria, Proteobacteria, Gammaproteobacteria, Pasteurellales, Pasteurellaceae, Haemophilus, Haemophilus influenzae, Haemophilus influenzae (strain ATCC 51907 / DSM 11121 / KW20 / Rd)	1	GBMZH761
Hahella chejuensis	Bacteria, Proteobacteria, Gammaproteobacteria, Oceanospirillales, Hahellaceae, Hahella, Hahella chejuensis, Hahella chejuensis (strain KCTC 2396)	2	GBMZH654 GBMZH631
Halothermothrix orenii	Bacteria, Terrabacteria group, Firmicutes, Clostridia, Halanaerobiales, Halanaerobiaceae, Halothermothrix, Halothermothrix orenii, Halothermothrix orenii (strain H 168 / OCM 544 / DSM 9562)	2	GBMZH616 GBMZH810
Helicobacter acinonychis	Bacteria, Proteobacteria, delta/epsilon subdivisions, Epsilonproteobacteria, Campylobacterales, Helicobacteraceae, Helicobacter, Helicobacter acinonychis (Helicobacter acinonyx), Helicobacter acinonychis (strain Sheeba)	1	GBMZH802
Intestinibacter bartlettii	Bacteria,Firmicutes,Clostridia,Eubacteriales,Peptostreptococcaceae,Intestinibacter,Intestinibacter bartlettii	1	GBMZH802
Klebsiella pneumoniae	Bacteria, Proteobacteria, Gammaproteobacteria, Enterobacterales, Enterobacteriaceae, Klebsiella, Klebsiella pneumoniae	3	GBMZH802 GBMZH645 1635WI
Kocuria rhizophila	Bacteria, Terrabacteria group, Actinobacteria, Actinomycetia (high G+C Gram-positive bacteria), Micrococcales, Micrococcaceae, Kocuria, Kocuria rhizophila, Kocuria rhizophila (strain ATCC 9341 / DSM 348 / NBRC 103217 / DC2201)	1	GBMZH616
Lactobacillus johnsonii	Bacteria, Terrabacteria group, Firmicutes, Bacilli, Lactobacillales, Lactobacillaceae, Lactobacillus, Lactobacillus johnsonii, Lactobacillus johnsonii (strain CNCM I-12250 / La1 / NCC 533)	1	GBMZH784
Lactococcus lactis	Bacteria, Terrabacteria group, Firmicutes, Bacilli, Lactobacillales, Streptococcaceae, Lactococcus (lactic streptococci), Lactococcus lactis, Lactococcus lactis subsp. lactis (Streptococcus lactis)	6	GBMZH753 GBMZH631 GBMZH791 GBMZH761 GBMZH802 GBMZH757
Laribacter hongkongensis	Bacteria, Proteobacteria, Betaproteobacteria, Neisseriales, Chromobacteriaceae, Laribacter, Laribacter hongkongensis, Laribacter hongkongensis (strain HLHK9)	1	GBMZH645
Leifsonia xyli	Bacteria, Terrabacteria group, Actinobacteria, Actinomycetia (high G+C Gram-positive bacteria), Micrococcales, Microbacteriaceae, Leifsonia, Leifsonia xyli, Leifsonia xyli subsp. xyli, Leifsonia xyli subsp. xyli (strain CTCB07)	1	1635WI
Leuconostoc citreum	Bacteria, Terrabacteria group, Firmicutes, Bacilli, Lactobacillales, Lactobacillaceae, Leuconostoc, Leuconostoc citreum, Leuconostoc citreum (strain KM20)	2	GBMZH678 GBMZH791
Listeria welshimeri	Bacteria, Terrabacteria group, Firmicutes, Bacilli, Bacillales, Listeriaceae, Listeria, Listeria welshimeri, Listeria welshimeri serovar 6b (strain ATCC 35897 / DSM 20650 / CIP 8149 / NCTC 11857 / SLCC 5334 / V8)	1	GBMZH645
Loigolactobacillus coryniformis	Bacteria, Terrabacteria group, Firmicutes, Bacilli, Lactobacillales, Lactobacillaceae, Loigolactobacillus, Loigolactobacillus coryniformis, Loigolactobacillus coryniformis subsp. coryniformis, Loigolactobacillus coryniformis subsp. coryniformis CECT 5711	1	1635WI
Magnetospirillum magneticum	Bacteria, Proteobacteria, Alphaproteobacteria, Rhodospirillales, Rhodospirillaceae (purple nonsulfur bacteria), Magnetospirillum, Magnetospirillum magneticum, Magnetospirillum magneticum (strain AMB-1 / ATCC 700264)	1	GBMZH757
Maridesulfovibrio salexigens	Bacteria, Proteobacteria, delta/epsilon subdivisions, Deltaproteobacteria, Desulfovibrionales, Desulfovibrionaceae, Maridesulfovibrio, Desulfovibrio salexigens	1	1635WI
Marinobacter nauticus	Bacteria, Proteobacteria, Gammaproteobacteria, Pseudomonadales, Marinobacteraceae, Marinobacter, Marinobacter nauticus (Marinobacter hydrocarbonoclasticus) (Marinobacter aquaeolei), Marinobacter nauticus (strain ATCC 700491 / DSM 11845 / VT8) (Marinobacter aquaeolei)	1	GBMZH791
Mesorhizobium japonicum	Bacteria, Proteobacteria, Alphaproteobacteria, Hyphomicrobiales, Phyllobacteriaceae, Mesorhizobium, Mesorhizobium japonicum, Mesorhizobium japonicum (strain LMG 29417 / CECT 9101 / MAFF 303099) (Mesorhizobium loti (strain MAFF 303099))	1	GBMZH616
Methylobacterium nodulans	Bacteria, Proteobacteria, Alphaproteobacteria, Hyphomicrobiales, Methylobacteriaceae, Methylobacterium, Methylobacterium nodulans, Methylobacterium nodulans (strain LMG 21967 / CNCM I-2342 / ORS 2060)	2	GBMZH678 GBMZH791
Methylobacterium sp.	Bacteria, Proteobacteria, Alphaproteobacteria, Hyphomicrobiales, Methylobacteriaceae, Methylobacterium, unclassified Methylobacterium, Methylobacterium sp. (strain 4-46)	1	GBMZH616
Moorella thermoacetica	Bacteria, Terrabacteria group, Firmicutes, Clostridia, Thermoanaerobacterales, Thermoanaerobacteraceae, Moorella group, Moorella, Moorella thermoacetica (Clostridium thermoaceticum), Moorella thermoacetica (strain ATCC 39073 / JCM 9320)	1	GBMZH757
Mucilaginibacter paludis	Bacteria,Bacteroidetes,Sphingobacteriia,Sphingobacteriales,Sphingobacteriaceae,Mucilaginibacter,Mucilaginibacter paludis	1	GBMZH753
Mycobacterium avium	Bacteria, Terrabacteria group, Actinobacteria, Actinomycetia (high G+C Gram-positive bacteria), Corynebacteriales, Mycobacteriaceae, Mycobacterium, Mycobacterium avium complex (MAC), Mycobacterium avium, Mycobacterium avium (strain 104)	2	GBMZH753 GBMZH784
Mycobacterium leprae	Bacteria, Terrabacteria group, Actinobacteria, Actinomycetia (high G+C Gram-positive bacteria), Corynebacteriales, Mycobacteriaceae, Mycobacterium, Mycobacterium leprae, Mycobacterium leprae (strain TN)	1	GBMZH681
Mycobacterium marinum	Bacteria, Terrabacteria group, Actinobacteria, Actinomycetia (high G+C Gram-positive bacteria), Corynebacteriales, Mycobacteriaceae, Mycobacterium, Mycobacterium marinum, Mycobacterium marinum (strain ATCC BAA-535 / M)	1	1635WI
Mycobacterium tuberculosis	Bacteria, Terrabacteria group, Actinobacteria, Actinomycetia (high G+C Gram-positive bacteria), Corynebacteriales, Mycobacteriaceae, Mycobacterium, Mycobacterium tuberculosis complex, Mycobacterium tuberculosis, Mycobacterium tuberculosis (strain CDC 1551 / Oshkosh)	3	GBMZH613 GBMZH616 GBMZH802
Mycobacterium ulcerans	Bacteria, Terrabacteria group, Actinobacteria, Actinomycetia (high G+C Gram-positive bacteria), Corynebacteriales, Mycobacteriaceae, Mycobacterium, Mycobacterium ulcerans, Mycobacterium ulcerans (strain Agy99)	1	GBMZH681
Mycolicibacterium smegmatis	Bacteria, Terrabacteria group, Actinobacteria, Actinomycetia (high G+C Gram-positive bacteria), Corynebacteriales, Mycobacteriaceae, Mycolicibacterium, Mycolicibacterium smegmatis (Mycobacterium smegmatis)	1	GBMZH757
Mycoplasma capricolum	Bacteria, Terrabacteria group, Tenericutes, Mollicutes, Mycoplasmatales, Mycoplasmataceae, Mycoplasma, Mycoplasma mycoides group, Mycoplasma capricolum, Mycoplasma capricolum subsp. capricolum, Mycoplasma capricolum subsp. capricolum (strain California kid / ATCC 27343 / NCTC 10154)	2	GBMZH613 GBMZH681
Mycoplasma gallisepticum	Bacteria, Terrabacteria group, Tenericutes, Mollicutes, Mycoplasmatales, Mycoplasmataceae, Mycoplasma, Mycoplasma gallisepticum, Mycoplasma gallisepticum str. R, Mycoplasma gallisepticum (strain R(low / passage 15 / clone 2))	2	GBMZH753 GBMZH631
Mycoplasma genitalium	Bacteria, Terrabacteria group, Tenericutes, Mollicutes, Mycoplasmatales, Mycoplasmataceae, Mycoplasma, Mycoplasma genitalium, Mycoplasma genitalium (strain ATCC 33530 / G-37 / NCTC 10195)	2	GBMZH616 GBMZH791
Mycoplasma hyopneumoniae	Bacteria, Terrabacteria group, Tenericutes, Mollicutes, Mycoplasmatales, Mycoplasmataceae, Mycoplasma, Mycoplasma hyopneumoniae, Mycoplasma hyopneumoniae (strain 7448)	1	GBMZH645
Neisseria meningitidis	Bacteria, Proteobacteria, Betaproteobacteria, Neisseriales, Neisseriaceae, Neisseria, Neisseria meningitidis, Neisseria meningitidis serogroup C, Neisseria meningitidis serogroup C / serotype 2a (strain ATCC 700532 / DSM 15464 / FAM18)	1	GBMZH761
Nitrosomonas europaea	Bacteria, Proteobacteria, Betaproteobacteria, Nitrosomonadales, Nitrosomonadaceae, Nitrosomonas, Nitrosomonas europaea, Nitrosomonas europaea (strain ATCC 19718 / CIP 103999 / KCTC 2705 / NBRC 14298)	1	GBMZH654
Nocardia farcinica	Bacteria, Terrabacteria group, Actinobacteria, Actinomycetia (high G+C Gram-positive bacteria), Corynebacteriales, Nocardiaceae, Nocardia, Nocardia farcinica, Nocardia farcinica (strain IFM 10152)	2	GBMZH753 GBMZH761
Nocardioides sp.	Bacteria, Terrabacteria group, Actinobacteria, Actinomycetia (high G+C Gram-positive bacteria), Propionibacteriales, Nocardioidaceae, Nocardioides, unclassified Nocardioides, Nocardioides sp. (strain ATCC BAA-499 / JS614)	1	GBMZH802
Nostoc sp.	Bacteria, Terrabacteria group, Cyanobacteria/Melainabacteria group, Cyanobacteria, Nostocales, Nostocaceae, Nostoc, unclassified Nostoc, Nostoc sp. (strain PCC 7120 / SAG 25.82 / UTEX 2576)	1	GBMZH753
Novosphingobium aromaticivorans	Bacteria, Proteobacteria, Alphaproteobacteria, Sphingomonadales, Sphingomonadaceae, Novosphingobium, Novosphingobium aromaticivorans (Sphingomonas aromaticivorans), Novosphingobium aromaticivorans (strain ATCC 700278 / DSM 12444 / CCUG 56034 / CIP 105152 / NBRC 16084 / F199)	1	GBMZH761
Opitutus terrae	Bacteria, PVC group, Verrucomicrobia, Opitutae, Opitutales, Opitutaceae, Opitutus, Opitutus terrae, Opitutus terrae (strain DSM 11246 / JCM 15787 / PB90-1)	2	GBMZH791 GBMZH810
Orientia tsutsugamushi	Bacteria, Proteobacteria, Alphaproteobacteria, Rickettsiales, Rickettsiaceae, Rickettsieae, Orientia, Orientia tsutsugamushi (Rickettsia tsutsugamushi), Orientia tsutsugamushi (strain Boryong) (Rickettsia tsutsugamushi)	5	GBMZH678 GBMZH791 GBMZH802 GBMZH757 GBMZH616
Paenarthrobacter nicotinovorans	Bacteria, Terrabacteria group, Actinobacteria, Actinomycetia (high G+C Gram-positive bacteria), Micrococcales, Micrococcaceae, Paenarthrobacter, Paenarthrobacter nicotinovorans (Arthrobacter nicotinovorans)	1	GBMZH802
Parasynechococcus marenigrum	Bacteria, Terrabacteria group, Cyanobacteria/Melainabacteria group, Cyanobacteria, Synechococcales, Prochlorococcaceae, Parasynechococcus, Parasynechococcus marenigrum, Parasynechococcus marenigrum (strain WH8102)	2	GBMZH791 GBMZH617
Pasteurella multocida	Bacteria, Proteobacteria, Gammaproteobacteria, Pasteurellales, Pasteurellaceae, Pasteurella, Pasteurella multocida, Pasteurella multocida subsp. multocida, Pasteurella multocida (strain Pm70)	3	GBMZH613 GBMZH645 GBMZH681
Pectobacterium carotovorum	Bacteria, Proteobacteria, Gammaproteobacteria, Enterobacterales, Pectobacteriaceae, Pectobacterium, Pectobacterium carotovorum (Erwinia carotovora), Pectobacterium carotovorum subsp. carotovorum (Erwinia carotovora subsp. carotovora), Pectobacterium carotovorum subsp. carotovorum (strain PC1)	2	GBMZH753 GBMZH617
Pediococcus pentosaceus	Bacteria, Terrabacteria group, Firmicutes, Bacilli, Lactobacillales, Lactobacillaceae, Pediococcus, Pediococcus pentosaceus	1	1635WI
Photorhabdus asymbiotica	Bacteria, Proteobacteria, Gammaproteobacteria, Enterobacterales, Morganellaceae, Photorhabdus, Photorhabdus asymbiotica, Photorhabdus asymbiotica subsp. asymbiotica, Photorhabdus asymbiotica subsp. asymbiotica (strain ATCC 43949 / 3105-77) (Xenorhabdus luminescens (strain 2))	1	1635WI
Photorhabdus laumondii	Bacteria, Proteobacteria, Gammaproteobacteria, Enterobacterales, Morganellaceae, Photorhabdus, Photorhabdus laumondii, Photorhabdus luminescens subsp. laumondii, Photorhabdus laumondii subsp. laumondii (strain DSM 15139 / CIP 105565 / TT01)	1	GBMZH753
Prevotella melaninogenica	Bacteria, FCB group, Bacteroidetes/Chlorobi group, Bacteroidetes, Bacteroidia, Bacteroidales, Prevotellaceae, Prevotella, Prevotella melaninogenica, Prevotella melaninogenica (strain ATCC 25845 / DSM 7089 / JCM 6325 / VPI 2381 / B282) (Bacteroides melaninogenicus)	1	1635WI
Prochlorococcus marinus	Bacteria, Terrabacteria group, Cyanobacteria/Melainabacteria group, Cyanobacteria, Synechococcales, Prochlorococcaceae, Prochlorococcus, Prochlorococcus marinus, Prochlorococcus marinus subsp. pastoris, Prochlorococcus marinus subsp. pastoris (strain CCMP1986 / NIES-2087 / MED4)	1	GBMZH802
Aeromicrobium sp. zg-636	Bacteria,Actinobacteria,Actinobacteridae,Propionibacteriales,Nocardioidaceae,Aeromicrobium,Aeromicrobium sp. zg-636	1	GBMZH654
Propionigenium modestum	Bacteria, Fusobacteria, Fusobacteriia, Fusobacteriales, Fusobacteriaceae, Propionigenium, Propionigenium modestum	1	GBMZH678
Pseudoalteromonas translucida	Bacteria, Proteobacteria, Gammaproteobacteria, Alteromonadales, Pseudoalteromonadaceae, Pseudoalteromonas, Pseudoalteromonas translucida, Pseudoalteromonas translucida (strain TAC 125)	3	GBMZH757 GBMZH761 GBMZH791
Pseudomonas aeruginosa	Bacteria,Proteobacteria,Gammaproteobacteria,Pseudomonadales,Pseudomonadaceae,Pseudomonas,Pseudomonas aeruginosa	4	GBMZH757 GBMZH761 GBMZH791 GBMZH617
Pseudomonas alcaligenes	Bacteria,Proteobacteria,Gammaproteobacteria,Pseudomonadales,Pseudomonadaceae,Pseudomonas,Pseudomonas alcaligenes	1	GBMZH802
Pseudomonas arsenicoxydans	Bacteria,Proteobacteria,Gammaproteobacteria,Pseudomonadales,Pseudomonadaceae,Pseudomonas,Pseudomonas arsenicoxydans	2	GBMZH757 GBMZH791
Pseudomonas fluorescens	Bacteria, Proteobacteria, Gammaproteobacteria, Pseudomonadales, Pseudomonadaceae, Pseudomonas, Pseudomonas fluorescens group (fluorescent pseudomonads), Pseudomonas fluorescens	1	GBMZH613
Pseudomonas syringae	Bacteria,Proteobacteria,Gammaproteobacteria,Pseudomonadales,Pseudomonadacea,Pseudomonas	1	GBMZH616
Pseudomonas taiwanensis	Bacteria,Proteobacteria,Gammaproteobacteria,Pseudomonadales,Pseudomonadaceae,Pseudomonas,Pseudomonas taiwanensis	5	GBMZH761 GBMZH791 GBMZH802 GBMZH757 GBMZH616
Psychrobacter arcticus	Bacteria, Proteobacteria, Gammaproteobacteria, Moraxellales, Moraxellaceae, Psychrobacter, Psychrobacter arcticus, Psychrobacter arcticus (strain DSM 17307 / VKM B-2377 / 273-4)	1	GBMZH678
Psychrobacter cryohalolentis	Bacteria, Proteobacteria, Gammaproteobacteria, Moraxellales, Moraxellaceae, Psychrobacter, Psychrobacter cryohalolentis, Psychrobacter cryohalolentis (strain ATCC BAA-1226 / DSM 17306 / VKM B-2378 / K5)	1	1635WI
Psychromonas ingrahamii	Bacteria, Proteobacteria, Gammaproteobacteria, Alteromonadales, Psychromonadaceae, Psychromonas, Psychromonas ingrahamii, Psychromonas ingrahamii (strain 37)	3	GBMZH720 GBMZH753 GBMZH631
Rhizobium leguminosarum	Bacteria, Proteobacteria, Alphaproteobacteria, Hyphomicrobiales, Rhizobiaceae, Rhizobium/Agrobacterium group, Rhizobium, Rhizobium leguminosarum, Rhizobium leguminosarum bv. viciae, Rhizobium leguminosarum bv. viciae (strain 3841)	1	GBMZH681
Rhizobium meliloti	Bacteria, Proteobacteria, Alphaproteobacteria, Hyphomicrobiales, Rhizobiaceae, Sinorhizobium/Ensifer group, Sinorhizobium, Rhizobium meliloti (Ensifer meliloti) (Sinorhizobium meliloti), Rhizobium meliloti (strain 1021) (Ensifer meliloti) (Sinorhizobium meliloti)	1	GBMZH616
Rhizobium radiobacter	Bacteria, Proteobacteria, Alphaproteobacteria, Hyphomicrobiales, Rhizobiaceae, Rhizobium/Agrobacterium group, Agrobacterium, Agrobacterium tumefaciens complex, Rhizobium radiobacter (Agrobacterium tumefaciens) (Agrobacterium radiobacter)	1	GBMZH645
Rhodobacter capsulatus	Bacteria, Proteobacteria, Alphaproteobacteria, Rhodobacterales, Rhodobacteraceae, Rhodobacter, Rhodobacter capsulatus (Rhodopseudomonas capsulata)	1	GBMZH750
Rhodobacter sphaeroides	Bacteria, Proteobacteria, Alphaproteobacteria, Rhodobacterales, Rhodobacteraceae, Cereibacter, Cereibacter sphaeroides (Rhodobacter sphaeroides), Rhodobacter sphaeroides (strain ATCC 17029 / ATH 2.4.9)	1	GBMZH757
Rhodococcus erythropolis	Bacteria, Terrabacteria group, Actinobacteria, Actinomycetia (high G+C Gram-positive bacteria), Corynebacteriales, Nocardiaceae, Rhodococcus, Rhodococcus erythropolis group, Rhodococcus erythropolis (Arthrobacter picolinophilus), Rhodococcus erythropolis (strain PR4 / NBRC 100887)	1	GBMZH802
Rhodococcus jostii	Bacteria, Terrabacteria group, Actinobacteria, Actinomycetia (high G+C Gram-positive bacteria), Corynebacteriales, Nocardiaceae, Rhodococcus, Rhodococcus jostii, Rhodococcus jostii (strain RHA1)	2	GBMZH802 GBMZH753
Rhodospirillum rubrum	Bacteria, Proteobacteria, Alphaproteobacteria, Rhodospirillales, Rhodospirillaceae (purple nonsulfur bacteria), Rhodospirillum, Rhodospirillum rubrum, Rhodospirillum rubrum (strain ATCC 11170 / ATH 1.1.1 / DSM 467 / LMG 4362 / NCIMB 8255 / S1)	1	GBMZH802
Rickettsia akari	Bacteria, Proteobacteria, Alphaproteobacteria, Rickettsiales, Rickettsiaceae, Rickettsieae, Rickettsia, spotted fever group, Rickettsia akari, Rickettsia akari (strain Hartford)	1	GBMZH616
Rickettsia canadensis	Bacteria, Proteobacteria, Alphaproteobacteria, Rickettsiales, Rickettsiaceae, Rickettsieae, Rickettsia, belli group, Rickettsia canadensis, Rickettsia canadensis (strain McKiel)	1	GBMZH654
Roseburia faecis	Bacteria,Firmicutes,Clostridia,Eubacteriales,Lachnospiraceae,Roseburia,Roseburia faecis	1	GBMZH802
Roseburia hominis	Bacteria,Firmicutes,Clostridia,Eubacteriales,Lachnospiraceae,Roseburia,Roseburia hominis	1	GBMZH802
Roseobacter denitrificans	Bacteria, Proteobacteria, Alphaproteobacteria, Rhodobacterales, Roseobacteraceae, Roseobacter, Roseobacter denitrificans, Roseobacter denitrificans (strain ATCC 33942 / OCh 114) (Erythrobacter sp. (strain OCh 114)) (Roseobacter denitrificans)	1	GBMZH645
Ruminococcus lactaris	Bacteria,Firmicutes,Clostridia,Eubacteriales,Lachnospiraceae,Mediterraneibacter,Ruminococcus lactaris	1	GBMZH802
Ruminococcus obeum	Bacteria,Firmicutes,Clostridia,Eubacteriales,Lachnospiraceae,Mediterraneibacter,Ruminococcus obeum	1	GBMZH802
Saccharopolyspora erythraea	Bacteria, Terrabacteria group, Actinobacteria, Actinomycetia (high G+C Gram-positive bacteria), Pseudonocardiales, Pseudonocardiaceae, Saccharopolyspora, Saccharopolyspora erythraea (Streptomyces erythraeus), Saccharopolyspora erythraea (strain ATCC 11635 / DSM 40517 / JCM 4748 / NBRC 13426 / NCIMB 8594 / NRRL 2338)	1	GBMZH802
Salmonella pullorum	Bacteria, Proteobacteria, Gammaproteobacteria, Enterobacterales, Enterobacteriaceae, Salmonella, Salmonella enterica, Salmonella enterica I, Salmonella gallinarum	2	GBMZH753 1635WI
Serratia proteamaculans	Bacteria, Proteobacteria, Gammaproteobacteria, Enterobacterales, Yersiniaceae, Serratia, Serratia proteamaculans, Serratia proteamaculans (strain 568)	3	GBMZH654 GBMZH681 GBMZH810
Shewanella frigidimarina	Bacteria, Proteobacteria, Gammaproteobacteria, Alteromonadales, Shewanellaceae, Shewanella, Shewanella frigidimarina, Shewanella frigidimarina (strain NCIMB 400)	1	1635WI
Shewanella loihica	Bacteria, Proteobacteria, Gammaproteobacteria, Alteromonadales, Shewanellaceae, Shewanella, Shewanella loihica, Shewanella loihica (strain ATCC BAA-1088 / PV-4)	2	GBMZH616 GBMZH791
Shewanella sediminis	Bacteria, Proteobacteria, Gammaproteobacteria, Alteromonadales, Shewanellaceae, Shewanella, Shewanella sediminis, Shewanella sediminis (strain HAW-EB3)	5	GBMZH753 GBMZH791 GBMZH757 1635WI GBMZH645
Shewanella sp.	Bacteria, Proteobacteria, Gammaproteobacteria, Alteromonadales, Shewanellaceae, Shewanella, unclassified Shewanella, Shewanella sp. (strain ANA-3)	1	GBMZH753
Shigella flexneri	Bacteria, Proteobacteria, Gammaproteobacteria, Enterobacterales, Enterobacteriaceae, Shigella, Shigella flexneri, Shigella flexneri 5, Shigella flexneri serotype 5b (strain 8401)	2	GBMZH654 GBMZH681
Solibacter usitatus	Bacteria, Acidobacteria, Acidobacteriia, Bryobacterales, Solibacteraceae, Candidatus Solibacter, Solibacter usitatus, Solibacter usitatus (strain Ellin6076)	1	GBMZH802
Stackebrandtia nassauensis	Bacteria, Terrabacteria group, Actinobacteria, Actinomycetia (high G+C Gram-positive bacteria), Glycomycetales, Glycomycetaceae, Stackebrandtia, Stackebrandtia nassauensis, Stackebrandtia nassauensis (strain DSM 44728 / CIP 108903 / NRRL B-16338 / NBRC 102104 / LLR-40K-21)	1	GBMZH757
Staphylococcus aureus	Bacteria, Terrabacteria group, Firmicutes, Bacilli, Bacillales, Staphylococcaceae, Staphylococcus, Staphylococcus aureus, Staphylococcus aureus (strain Newman)	4	GBMZH654 GBMZH791 GBMZH681 GBMZH810
Staphylococcus epidermidis	Bacteria, Terrabacteria group, Firmicutes, Bacilli, Bacillales, Staphylococcaceae, Staphylococcus, Staphylococcus epidermidis, Staphylococcus epidermidis (strain ATCC 35984 / RP62A)	1	GBMZH616
Staphylococcus warneri	Bacteria,Firmicutes,Bacilli,Bacillales,Staphylococcus warneri	1	GBMZH802
Stigmatella aurantiaca	Bacteria, Proteobacteria, delta/epsilon subdivisions, Deltaproteobacteria, Myxococcales (fruiting gliding bacteria), Cystobacterineae, Archangiaceae, Stigmatella, Stigmatella aurantiaca, Stigmatella aurantiaca (strain DW4/3-1)	1	GBMZH617
Streptococcus equi	Bacteria, Terrabacteria group, Firmicutes, Bacilli, Lactobacillales, Streptococcaceae, Streptococcus, Streptococcus dysgalactiae group, Streptococcus equi, Streptococcus equi subsp. equi, Streptococcus equi subsp. equi (strain 4047)	2	GBMZH761 GBMZH645
Streptococcus mitis	Bacteria,Firmicutes,Bacilli,Lactobacillales,Streptococcaceae,Streptococcus,Streptococcus mitis	1	GBMZH802
Streptococcus pneumoniae	Bacteria, Terrabacteria group, Firmicutes, Bacilli, Lactobacillales, Streptococcaceae, Streptococcus, Streptococcus pneumoniae, Streptococcus pneumoniae (strain ATCC 700669 / Spain 23F-1)	1	GBMZH616
Streptococcus pyogenes	Bacteria, Terrabacteria group, Firmicutes, Bacilli, Lactobacillales, Streptococcaceae, Streptococcus, Streptococcus pyogenes, Streptococcus pyogenes serotype M3, Streptococcus pyogenes serotype M3 (strain ATCC BAA-595 / MGAS315)	3	GBMZH784 GBMZH631 GBMZH681
Streptomyces avermitilis	Bacteria, Terrabacteria group, Actinobacteria, Actinomycetia (high G+C Gram-positive bacteria), Streptomycetales, Streptomycetaceae, Streptomyces, Streptomyces avermitilis, Streptomyces avermitilis (strain ATCC 31267 / DSM 46492 / JCM 5070 / NBRC 14893 / NCIMB 12804 / NRRL 8165 / MA-4680)	1	GBMZH631
Streptomyces coelicolor	Bacteria, Terrabacteria group, Actinobacteria, Actinomycetia (high G+C Gram-positive bacteria), Streptomycetales, Streptomycetaceae, Streptomyces, Streptomyces albidoflavus group, Streptomyces coelicolor, Streptomyces coelicolor (strain ATCC BAA-471 / A3(2) / M145)	2	GBMZH761 GBMZH791
Synechococcus sp.	Bacteria, Terrabacteria group, Cyanobacteria/Melainabacteria group, Cyanobacteria, Synechococcales, Synechococcaceae, Synechococcus, unclassified Synechococcus, Synechococcus sp. (strain ATCC 27264 / PCC 7002 / PR-6) (Agmenellum quadruplicatum)	3	GBMZH802 GBMZH654 GBMZH750
Synechocystis sp.	Bacteria, Terrabacteria group, Cyanobacteria/Melainabacteria group, Cyanobacteria, Synechococcales, Merismopediaceae, Synechocystis, unclassified Synechocystis, Synechocystis sp. PCC 6803, Synechocystis sp. (strain PCC 6803 / Kazusa)	2	GBMZH802 GBMZH645
Syntrophobacter fumaroxidans	Bacteria, Proteobacteria, delta/epsilon subdivisions, Deltaproteobacteria, Syntrophobacterales, Syntrophobacteraceae, Syntrophobacter, Syntrophobacter fumaroxidans, Syntrophobacter fumaroxidans (strain DSM 10017 / MPOB)	1	GBMZH757
Syntrophomonas wolfei	Bacteria, Terrabacteria group, Firmicutes, Clostridia, Eubacteriales, Syntrophomonadaceae, Syntrophomonas, Syntrophomonas wolfei, Syntrophomonas wolfei subsp. wolfei, Syntrophomonas wolfei subsp. wolfei (strain DSM 2245B / Goettingen)	1	GBMZH753
Syntrophotalea carbinolica	Bacteria, Proteobacteria, delta/epsilon subdivisions, Deltaproteobacteria, Desulfuromonadales, Syntrophotaleaceae, Syntrophotalea, Syntrophotalea carbinolica (Pelobacter carbinolicus), Syntrophotalea carbinolica (strain DSM 2380 / NBRC 103641 / GraBd1) (Pelobacter carbinolicus)	2	GBMZH757 GBMZH791
Syntrophus aciditrophicus	Bacteria, Proteobacteria, delta/epsilon subdivisions, Deltaproteobacteria, Syntrophobacterales, Syntrophaceae, Syntrophus, Syntrophus aciditrophicus, Syntrophus aciditrophicus (strain SB)	1	GBMZH761
Thalassotalea agarivorans	Bacteria, Proteobacteria, Gammaproteobacteria, Alteromonadales, Colwelliaceae, Thalassotalea, Thalassotalea agarivorans (Thalassomonas agarivorans)	1	GBMZH645
Thermoanaerobacter sp.	Bacteria, Terrabacteria group, Firmicutes, Clostridia, Thermoanaerobacterales, Thermoanaerobacteraceae, Thermoanaerobacter, unclassified Thermoanaerobacter, Thermoanaerobacter sp. (strain X514)	1	GBMZH654
Thermosipho melanesiensis	Bacteria, Thermotogae, Thermotogae, Thermotogales, Fervidobacteriaceae, Thermosipho, Thermosipho melanesiensis, Thermosipho melanesiensis (strain DSM 12029 / CIP 104789 / BI429)	1	GBMZH810
Thermosynechococcus vestitus	Bacteria, Terrabacteria group, Cyanobacteria/Melainabacteria group, Cyanobacteria, Pseudanabaenales, Thermosynechococcaceae, Thermosynechococcus, Thermosynechococcus vestitus, Thermosynechococcus vestitus (strain IAM M-273 / NIES-2133 / BP-1)	1	GBMZH791
Thermotoga sp.	Bacteria, Thermotogae, Thermotogae, Thermotogales, Thermotogaceae, Thermotoga, unclassified Thermotoga, Thermotoga sp. (strain RQ2)	1	GBMZH802
Thermus thermophilus	Bacteria, Terrabacteria group, Deinococcus-Thermus, Deinococci, Thermales, Thermaceae, Thermus, Thermus thermophilus, Thermus thermophilus (strain ATCC 27634 / DSM 579 / HB8)	3	GBMZH654 GBMZH757 GBMZH810
Trichormus variabilis	Bacteria, Terrabacteria group, Cyanobacteria/Melainabacteria group, Cyanobacteria, Nostocales, Nostocaceae, Trichormus, Anabaena variabilis, Trichormus variabilis (strain ATCC 29413 / PCC 7937) (Anabaena variabilis)	1	GBMZH753
Turicibacter sanguinis	Bacteria,Firmicutes,Erysipelotrichia,Erysipelotrichales,Erysipelotrichaceae,Turicibacter sanguinis	1	GBMZH802
Variovorax paradoxus	Bacteria, Proteobacteria, Betaproteobacteria, Burkholderiales, Comamonadaceae, Variovorax, Variovorax paradoxus, Variovorax paradoxus (strain EPS)	1	1635WI
Vesicomyosocius okutanii	Bacteria, Proteobacteria, Gammaproteobacteria, Gammaproteobacteria incertae sedis, sulfur-oxidizing symbionts, Candidatus Vesicomyosocius, Vesicomyosocius okutanii subsp. Calyptogena okutanii (strain HA)	1	GBMZH761
Vibrio atlanticus	Bacteria, Proteobacteria, Gammaproteobacteria, Vibrionales, Vibrionaceae, Vibrio, Vibrio atlanticus, Vibrio atlanticus (strain LGP32) (Vibrio splendidus (strain Mel32))	1	GBMZH802
Vibrio campbellii	Bacteria, Proteobacteria, Gammaproteobacteria, Vibrionales, Vibrionaceae, Vibrio, Vibrio harveyi group, Vibrio campbellii, Vibrio campbellii (strain ATCC BAA-1116 / BB120)	1	GBMZH678
Wigglesworthia glossinidia	Bacteria, Proteobacteria, Gammaproteobacteria, Enterobacterales, Erwiniaceae, Wigglesworthia, Wigglesworthia glossinidia, Wigglesworthia glossinidia brevipalpis	2	GBMZH802 GBMZH753
Wolbachia pipientis	Bacteria, Proteobacteria, Alphaproteobacteria, Rickettsiales, Anaplasmataceae, Wolbachieae, Wolbachia, unclassified Wolbachia, Wolbachia pipientis wMel	1	1635WI
Wolinella succinogenes	Bacteria, Proteobacteria, delta/epsilon subdivisions, Epsilonproteobacteria, Campylobacterales, Helicobacteraceae, Wolinella, Wolinella succinogenes, Wolinella succinogenes (strain ATCC 29543 / DSM 1740 / LMG 7466 / NCTC 11488 / FDC 602W) (Vibrio succinogenes)	2	GBMZH720 GBMZH681
Xylella fastidiosa	Bacteria, Proteobacteria, Gammaproteobacteria, Xanthomonadales, Xanthomonadaceae, Xylella, Xylella fastidiosa, Xylella fastidiosa (strain M12)	1	1635WI

## Sheet: Human&Bacteria identical pep
Patients	Sequence	Bacteria nomenclature	Human nomenclature
GBMZH617 GBMZH753	TPILVDGKDVMPEVN	Glucose-6-phosphate isomerase(Pectobacterium carotovorum)	sp|P06744|G6PI_HUMAN Glucose-6-phosphate isomerase OS=Homo sapiens OX=9606 GN=GPI PE=1 SV=4
GBMZH617 GBMZH753	TPILVDGKDVMPE	Glucose-6-phosphate isomerase(Pectobacterium carotovorum)	sp|P06744|G6PI_HUMAN Glucose-6-phosphate isomerase OS=Homo sapiens OX=9606 GN=GPI PE=1 SV=4
GBMZH617 GBMZH753	NTPILVDGKDVMPE	Glucose-6-phosphate isomerase(Pectobacterium carotovorum)	sp|P06744|G6PI_HUMAN Glucose-6-phosphate isomerase OS=Homo sapiens OX=9606 GN=GPI PE=1 SV=4
GBMZH654 GBMZH802	ALPVIETQAGDVSAYIP	ATP synthase subunit alpha(Chlorobium phaeobacteroides)	sp|P25705|ATPA_HUMAN ATP synthase subunit alpha, mitochondrial OS=Homo sapiens OX=9606 GN=ATP5F1A PE=1 SV=1
GBMZH654 GBMZH802	LNVLRIINEPTAAA	Chaperone protein DnaK(Geobacter lovleyi)	sp|P0DMV8|HS71A_HUMAN Heat shock 70 kDa protein 1A OS=Homo sapiens OX=9606 GN=HSPA1A PE=1 SV=1
GBMZH654 GBMZH802	LPVIETQAGDVSAYIP	ATP synthase subunit alpha(Chlorobium phaeobacteroides)	sp|P25705|ATPA_HUMAN ATP synthase subunit alpha, mitochondrial OS=Homo sapiens OX=9606 GN=ATP5F1A PE=1 SV=1
GBMZH645	PAPATTFAHLD	ATP synthase subunit beta 2(Listeria welshimeri)	sp|P06576|ATPB_HUMAN ATP synthase subunit beta, mitochondrial OS=Homo sapiens OX=9606 GN=ATP5F1B PE=1 SV=3
GBMZH802	LQNIIPASTGAAK	Glyceraldehyde-3-phosphate dehydrogenase(Chlamydia pneumoniae)	sp|P04406|G3P_HUMAN Glyceraldehyde-3-phosphate dehydrogenase OS=Homo sapiens OX=9606 GN=GAPDH PE=1 SV=3
GBMZH802	LQNIIPASTGAAKA	Glyceraldehyde-3-phosphate dehydrogenase(Chlamydia pneumoniae)	sp|P04406|G3P_HUMAN Glyceraldehyde-3-phosphate dehydrogenase OS=Homo sapiens OX=9606 GN=GAPDH PE=1 SV=3
GBMZH802	NIIPASTGAAKA	Glyceraldehyde-3-phosphate dehydrogenase(Chlamydia pneumoniae)	sp|P04406|G3P_HUMAN Glyceraldehyde-3-phosphate dehydrogenase OS=Homo sapiens OX=9606 GN=GAPDH PE=1 SV=3
GBMZH654	NVLRIINEPTAAA	Chaperone protein DnaK(Geobacter lovleyi)	sp|P0DMV8|HS71A_HUMAN Heat shock 70 kDa protein 1A OS=Homo sapiens OX=9606 GN=HSPA1A PE=1 SV=1
GBMZH802	QNIIPASTGAAKA	Glyceraldehyde-3-phosphate dehydrogenase(Chlamydia pneumoniae)	sp|P04406|G3P_HUMAN Glyceraldehyde-3-phosphate dehydrogenase OS=Homo sapiens OX=9606 GN=GAPDH PE=1 SV=3
GBMZH617	SNTPILVDGKDVMPE	Glucose-6-phosphate isomerase(Pectobacterium carotovorum)	sp|P06744|G6PI_HUMAN Glucose-6-phosphate isomerase OS=Homo sapiens OX=9606 GN=GPI PE=1 SV=4
GBMZH631	FRVPTANV	Glyceraldehyde-3-phosphate dehydrogenase(Buchnera aphidicola)	sp|P04406|G3P_HUMAN Glyceraldehyde-3-phosphate dehydrogenase OS=Homo sapiens OX=9606 GN=GAPDH PE=1 SV=3
GBMZH802	GLNVLRIINEPTAAA	Chaperone protein DnaK(Geobacter lovleyi)	sp|P0DMV8|HS71A_HUMAN Heat shock 70 kDa protein 1A OS=Homo sapiens OX=9606 GN=HSPA1A PE=1 SV=1
GBMZH761	DPAPATTFAHLDATTVLSR	ATP synthase subunit beta(Streptomyces coelicolor)	sp|P06576|ATPB_HUMAN ATP synthase subunit beta, mitochondrial OS=Homo sapiens OX=9606 GN=ATP5F1B PE=1 SV=3
GBMZH802	LNVLRIINEPTAA	Chaperone protein DnaK(Geobacter lovleyi)	sp|P0DMV8|HS71A_HUMAN Heat shock 70 kDa protein 1A OS=Homo sapiens OX=9606 GN=HSPA1A PE=1 SV=1
GBMZH757	NPVDILTYVAWKISG	L-lactate dehydrogenase (Moorella thermoacetica)	sp|P00338-2|LDHA_HUMAN Isoform 2 of L-lactate dehydrogenase A chain OS=Homo sapiens OX=9606 GN=LDHA

## Sheet: Leu&Ile exchange
Patients	Original sequence	Bacteria nomenclature	I/L Modified sequence	Human nomenclature
1635WI GBMZH753	TPIIVDGKDVMPE	Glucose-6-phosphate isomerase (Salmonella pullorum)	TPILVDGKDVMPE	sp|P06744-2|G6PI_HUMAN Isoform 2 of Glucose-6-phosphate isomerase OS=Homo sapiens OX=9606 GN=GPI
GBMZH654 GBMZH802	LNVLRIINEPTAAALAYG	Chaperone protein DnaK (Geobacter lovleyi)	LNVLRIINEPTAAAIAYG	sp|P0DMV8-2|HS71A_HUMAN Isoform 2 of Heat shock 70 kDa protein 1A OS=Homo sapiens OX=9606 GN=HSPA1A
GBMZH654 GBMZH802	NVLRIINEPTAAALAY	Chaperone protein DnaK (Geobacter lovleyi)	NVLRIINEPTAAAIAY	sp|P0DMV8-2|HS71A_HUMAN Isoform 2 of Heat shock 70 kDa protein 1A OS=Homo sapiens OX=9606 GN=HSPA1A
GBMZH654 GBMZH802	NVLRIINEPTAAALAYG	Chaperone protein DnaK (Geobacter lovleyi)	NVLRIINEPTAAAIAYG	sp|P0DMV8-2|HS71A_HUMAN Isoform 2 of Heat shock 70 kDa protein 1A OS=Homo sapiens OX=9606 GN=HSPA1A
GBMZH757 GBMZH791	QFGVGFYSAFIVADK	Chaperone protein HtpG (Pseudomonas aeruginosa,Pseudomonas arsenicoxydans,Pseudomonas taiwanensis)	QFGVGFYSAFLVADK	sp|P14625|ENPL_HUMAN Endoplasmin OS=Homo sapiens OX=9606 GN=HSP90B1 PE=1 SV=1
GBMZH757 GBMZH791	IGQFGVGFYSAFIVADK	Chaperone protein HtpG (Pseudomonas aeruginosa,Pseudomonas arsenicoxydans,Pseudomonas taiwanensis)	IGQFGVGFYSAFLVADK	sp|P14625|ENPL_HUMAN Endoplasmin OS=Homo sapiens OX=9606 GN=HSP90B1 PE=1 SV=1
GBMZH645	PLDSTSRLMD	ATP synthase subunit beta (Roseobacter denitrificans)	PLDSTSRIMD	sp|P06576|ATPB_HUMAN ATP synthase subunit beta, mitochondrial OS=Homo sapiens OX=9606 GN=ATP5F1B PE=1 SV=3
GBMZH757	NPVDILTYVAWKISG	L-lactate dehydrogenase (Moorella thermoacetica)	NPVDILTYVAWKLSG	sp|Q6ZMR3|LDH6A_HUMAN L-lactate dehydrogenase A-like 6A OS=Homo sapiens OX=9606 GN=LDHAL6A PE=2 SV=1
GBMZH802	NVLRIINEPTAAALA	Chaperone protein DnaK (Geobacter lovleyi)	NVLRIINEPTAAAIA	sp|P0DMV8-2|HS71A_HUMAN Isoform 2 of Heat shock 70 kDa protein 1A OS=Homo sapiens OX=9606 GN=HSPA1A
GBMZH753	NTPIIVDGKDVMPE	Glucose-6-phosphate isomerase (Salmonella pullorum)	NTPILVDGKDVMPE	sp|P06744-2|G6PI_HUMAN Isoform 2 of Glucose-6-phosphate isomerase OS=Homo sapiens OX=9606 GN=GPI
GBMZH802	NVLRIINEPTAAAL	Chaperone protein DnaK (Geobacter lovleyi)	NVLRIINEPTAAAI	sp|P0DMV8-2|HS71A_HUMAN Isoform 2 of Heat shock 70 kDa protein 1A OS=Homo sapiens OX=9606 GN=HSPA1A
1635WI	TPIIVDGKDVMPEVN	Glucose-6-phosphate isomerase (Salmonella pullorum)	TPILVDGKDVMPEVN	sp|P06744-2|G6PI_HUMAN Isoform 2 of Glucose-6-phosphate isomerase OS=Homo sapiens OX=9606 GN=GPI
GBMZH802	VLRIINEPTAAALA	Chaperone protein DnaK (Geobacter lovleyi)	VLRIINEPTAAAIA	sp|P0DMV8-2|HS71A_HUMAN Isoform 2 of Heat shock 70 kDa protein 1A OS=Homo sapiens OX=9606 GN=HSPA1A
GBMZH802	VLRIINEPTAAALAY	Chaperone protein DnaK (Geobacter lovleyi)	VLRIINEPTAAAIAY	sp|P0DMV8-2|HS71A_HUMAN Isoform 2 of Heat shock 70 kDa protein 1A OS=Homo sapiens OX=9606 GN=HSPA1A
GBMZH802	RIINEPTAAALA	Chaperone protein DnaK (Agathobacter rectalis,Blautia luti,Blautia wexlerae,Clostridium spiroforme,Dorea longicatena,Intestinibacter bartlettii,Pseudomonas) alcaligenes,Pseudomonas taiwanensis,Roseburia faecis,Roseburia hominis,Ruminococcus lactaris,Ruminococcus obeum,Staphylococcus warneri,Turicibacter sanguinis	RIINEPTAAAIA	sp|P0DMV8-2|HS71A_HUMAN Isoform 2 of Heat shock 70 kDa protein 1A OS=Homo sapiens OX=9606 GN=HSPA1A
GBMZH802	RIINEPTAAALAYG	Chaperone protein DnaK (Agathobacter rectalis,Blautia luti,Blautia wexlerae,Clostridium spiroforme,Dorea longicatena,Intestinibacter bartlettii,Pseudomonas alcaligenes,Pseudomonas taiwanensis,Roseburia faecis,Roseburia hominis,Ruminococcus lactaris,Ruminococcus obeum,Staphylococcus warneri,Turicibacter sanguinis)	RIINEPTAAAIAYG	sp|P0DMV8-2|HS71A_HUMAN Isoform 2 of Heat shock 70 kDa protein 1A OS=Homo sapiens OX=9606 GN=HSPA1A
GBMZH753	SNTPIIVDGKDVMPE	Glucose-6-phosphate isomerase (Salmonella pullorum)	SNTPILVDGKDVMPE	sp|P06744-2|G6PI_HUMAN Isoform 2 of Glucose-6-phosphate isomerase OS=Homo sapiens OX=9606 GN=GPI
1635WI	SNTPIIVDGKDVMPEVN	Glucose-6-phosphate isomerase (Salmonella pullorum)	SNTPILVDGKDVMPEVN	sp|P06744-2|G6PI_HUMAN Isoform 2 of Glucose-6-phosphate isomerase OS=Homo sapiens OX=9606 GN=GPI
GBMZH757	GQFGVGFYSAFIVADK	Chaperone protein HtpG (Actinobacillus pleuropneumoniae)	GQFGVGFYSAFLVADK	sp|P14625|ENPL_HUMAN Endoplasmin OS=Homo sapiens OX=9606 GN=HSP90B1 PE=1 SV=1
GBMZH802	LNVLRIINEPTAAALA	Chaperone protein DnaK (Geobacter lovleyi)	LNVLRIINEPTAAAIA	sp|P0DMV8-2|HS71A_HUMAN Isoform 2 of Heat shock 70 kDa protein 1A OS=Homo sapiens OX=9606 GN=HSPA1A
GBMZH784	AISILVLII	UPF0756 membrane protein Ent638_1667 (Enterobacter sp.)	ALSLLVLIL	sp|O15467|CCL16_HUMAN C-C motif chemokine 16 OS=Homo sapiens OX=9606 GN=CCL16 PE=1 SV=1
GBMZH802	LNVLRIINEPTAAAL	Chaperone protein DnaK (Geobacter lovleyi)	LNVLRIINEPTAAAI	sp|P0DMV8-2|HS71A_HUMAN Isoform 2 of Heat shock 70 kDa protein 1A OS=Homo sapiens OX=9606 GN=HSPA1A
GBMZH678	IGQKRSTVAQIVKR	ATP synthase subunit alpha, sodium ion specific (Propionigenium modestum)	IGQKRSTVAQLVKR	sp|P25705-2|ATPA_HUMAN Isoform 2 of ATP synthase subunit alpha, mitochondrial OS=Homo sapiens OX=9606 GN=ATP5F1A
