# Supplementary material for: Microbial peptides activate tumour-infiltrating lymphocytes in glioblastoma
Source: Nature. 2023 May 17;617(7962):807–17. doi: 10.1038/s41586-023-06081-w (PMC10208956; doi:10.1038/s41586-023-06081-w)
Supplement: Supplementary file 5 — Supplementary Table 4 [file 41586_2023_6081_MOESM5_ESM.xlsx]

## Sheet: HLA-II peptidome-MS brain lesio
MS_Brain_432
sp|B4TGI0|BTUD_SALHS	Vitamin B12 import ATP-binding protein BtuD	HAHKAWLL
sp|C0QHM0|RIMP_DESAH	Ribosome maturation factor RimP	NEPVVFHF
sp|O67494|AROA_AQUAE	3-phosphoshikimate 1-carboxyvinyltransferase	GFAIHGTKEIKG
MS_Brain_438
sp|C3PMI6|DAPB_RICAE	4-hydroxy-tetrahydrodipicolinate reductase	PQHFKLLEKAAQTLPV
sp|A0LEE9|LON1_SYNFM	Lon protease 1	LAAHRALLKT
sp|Q0AQY6|SYA_MARMM	Alanine--tRNA ligase	KLERQLAEAKKQL
sp|B5XRE3|TUS_KLEP3	DNA replication terminus site-binding protein	SEQKQVQYACPSPLI
sp|P16114|RNS_ECOLX	Regulatory protein Rns	HYGVTPKQ
sp|B1AI70|RNY_UREP2	Ribonuclease Y	AGLLIAK
sp|Q1DDF6|ASTB_MYXXD	N-succinylarginine dihydrolase	QHPEGIDAGAFH
MS_Brain_528
-	-	-

## Sheet: HLA-II peptidome- Healthy brain
DN02_Brain
sp|Q01W05|HUTI_SOLUE			SLASTQMKM		Imidazolonepropionase
sp|Q9K576|ARCA_LACLM			RTALSDMAGSDAE		Arginine deiminase
sp|Q6MSN4|RS17_MYCMS			ENQVAQMGDK		30S ribosomal protein S17
sp|B0V982|KUP_ACIBY			IIILILI		Probable potassium transport system protein kup
sp|A1A3C7|ATPA_BIFAA			AMFASDLDAASK		ATP synthase subunit alpha
sp|Q487H6|DPO4_COLP3			EMRDFPEYQN		DNA polymerase IV
sp|P0A649|Y3122_MYCBO			IPRPTLSS		Uncharacterized HTH-type transcriptional regulator Mb3122
sp|B2S3S0|ALR_TREPS			QGADVLASHA		Alanine racemase
sp|A3M3H0|ATA_ACIBT			NQLNDAKKDLGNQIAD		Adhesin Ata autotransporter
DN03_Brain
sp|A1KRH8|RL22_NEIMF			AFSPKKGAE		50S ribosomal protein L22
sp|A7N212|BETI_VIBCB			ENLSQLPAD		HTH-type transcriptional regulator BetI
sp|A1AT90|MIAA1_PELPD			CDFLAGNSSLEET		tRNA dimethylallyltransferase 1
sp|Q9KVD9|PTYBC_VIBCH			MAGAGQVGASLAL		PTS system N-acetylmuramic acid-specific EIIBC component
sp|P19567|AZUP_ACHCY			INENYKVTFT		Pseudoazurin
sp|A0RL95|ATPB_BACAH			RRLTQMGIY		ATP synthase subunit beta
sp|Q97H19|PBPAD_CLOAB			AYVRNSKGE		Putative polysaccharide biosynthesis protein with aminopeptidase-like domain
sp|Q4QME9|LEXA_HAEI8			GLSMKNVGIL		LexA repressor
sp|B0SB88|PURL_LEPBA			MEKLLMEASLEAIQK		Phosphoribosylformylglycinamidine synthase subunit PurL
sp|P52320|PRTC_STRGR			ADPAATAAPPVSA		Streptogrisin-C
sp|Q55039|GPH_SYNE7			ARQVGLIAVAV		Phosphoglycolate phosphatase
sp|B1ZB19|RUTF_METPB			TLGGGHETVAGLFGGRT		FMN reductase (NADH) RutF
sp|Q02C42|ALLB_SOLUE			QLLRPKAN		Allantoinase
DN06_Brain
sp|P00393|DHNA_ECOLI			EALNVTLVEA		NADH dehydrogenase
sp|O85293|ILVI_BUCAP			NHIQSISM		Acetolactate synthase large subunit
sp|A5F728|LPXK_VIBC3			HPLGYLLWPLLWPF		Tetraacyldisaccharide 4'-kinase
DN08_Brain
sp|A9VP75|EFTU_BACMK			GEAEWEEKIIELMTEVDAYIPT		Elongation factor Tu
sp|B0KK56|RL11_PSEPG			LEDIAKAKQADLTAADLD		50S ribosomal protein L11
sp|A4QBT9|CH10_CORGB			KGNRIPLDIKEDD		10 kDa chaperonin
sp|Q12BW0|ILVD_POLSJ			KNITEGKSRAPNRS		Dihydroxy-acid dehydratase
sp|B2J1W1|BIOF_NOSP7			CPLPALFDLA		Putative 8-amino-7-oxononanoate synthase
sp|A1TAC7|LYSX_MYCVP			PVDISGPWTVKTV		Lysylphosphatidylglycerol biosynthesis bifunctional protein LysX
sp|B6JF93|RIMO_OLICO			QDLLDWLDEAQIDRLGCFKYEP		Ribosomal protein S12 methylthiotransferase RimO
sp|Q7VR44|MSBA_BLOFL			HVDLLNHKGVYSQL		ATP-dependent lipid A-core flippase
sp|Q9ZCV6|BCRH_RICPR			AGSIFGAIYYVVIASVTY		Uncharacterized transporter RP603
sp|Q12JZ0|EFG2_SHEDO			GTRTLTFF		Elongation factor G 2
DN09_Brain
-
DN11_Brain
sp|Q5L9K3|ISPH_BACFN			AKVLLRAHGEPPET		4-hydroxy-3-methylbut-2-enyl diphosphate reductase
sp|B3R057|FTSH1_PHYMT			IKDDNHLVEEIVF		ATP-dependent zinc metalloprotease FtsH 1
sp|A6LDT3|Y2116_PARD8			GAAVLLLAIFFYY		UPF0365 protein BDI_2116
sp|A6VU24|GLMM_MARMS			IEYCKGTFPIGLQ		Phosphoglucosamine mutase
sp|B9E748|TIG_MACCJ			KELDESVDSVDA		Trigger factor
sp|Q1RI96|HSPC1_RICBR			QDAKEIPI		Small heat shock protein C1
sp|P9WIF5|PG33_MYCTU			AGGGVGGIGGAGGAGGNGG		PE-PGRS family protein PE_PGRS33
sp|Q3AC32|HSLO_CARHZ			EIIQEVVNPYKTEIYV		33 kDa chaperonin
sp|A0RN29|THIC_CAMFF			EGKLIIPANINHTN		Phosphomethylpyrimidine synthase
sp|A1AXT7|YIDC_RUTMC			HFNKNSYVI		Membrane protein insertase YidC
