# Supplementary material for: Microbial peptides activate tumour-infiltrating lymphocytes in glioblastoma
Source: Nature. 2023 May 17;617(7962):807–17. doi: 10.1038/s41586-023-06081-w (PMC10208956; doi:10.1038/s41586-023-06081-w)
Supplement: Supplementary file 6 — Supplementary Table 5 [file 41586_2023_6081_MOESM6_ESM.xlsx]

## Sheet: OTUs_final_extended
#OTU ID	Primary_tumor1	Primary_tumor2	Primary_tumor3	Recurrent_tumor1	Recurrent_tumor2	Recurrent_tumor3	Domain	Kingdom	Phylum	Class	Order	Family	Genus	Spezies	Domain_conf	Kingdom_conf	Phylum_conf	Class_conf	Order_conf	Family_conf	Genus_conf	Spezies_conf	OTU_seq
OTU0001	7932	26396	18663	26919	22495	25097	Bacteria	NA	Proteobacteria	Betaproteobacteria	Burkholderiales	Burkholderiaceae	Cupriavidus	Cupriavidus_metallidurans	1	NA	1	1	1	1	0.99	0.4356	TGGGGAATTTTGGACAATGGGGGCAACCCTGATCCAGCAATGCCGCGTGTGTGAAGAAGGCCTTCGGGTTGTAAAGCACTTTTGTCCGGAAAGAAATCGCGCTGGTTAATACCTGGCGTGGATGACGGTACCGGAAGAATAAGCACCGGCTAACTACGTGCCAGCAGCCGCGGTAATACGTAGGGTGCGAGCGTTAATCGGAATTACTGGGCGTAAAGCGTGCGCAGGCGGTTTTGTAAGACAGGCGTGAAATCCCCGGGCTTAACCTGGGAATTGCGCTTGTGACTGCAAGGCTAGAGTGCGTCAGAGGGGGGTAGAATTCCACGTGTAGCAGTGAAATGCGTAGAGATGTGGAGGAATACCGATGGCGAAGGCAGCCCCCTGGGACGTGACTGACGC…
OTU0002	13340	0	34	27	0	0	Bacteria	NA	Proteobacteria	Alphaproteobacteria	Rhodobacterales	Rhodobacteraceae	Paracoccus	Paracoccus_solventivorans	1	NA	1	1	1	1	1	0.84	TGGGGAATCTTAGACAATGGGGGCAACCCTGATCTAGCCATGCCGCGTGAGTGATGAAGGCCTTAGGGTTGTAAAGCTCTTTCAGCTGTGAAGATAATGACGGTAGCAGCAGAAGAAGTCCCGGCTAACTCCGTGCCAGCAGCCGCGGTAATACGGAGGGGACTAGCGTTGTTCGGAATTACTGGGCGTAAAGCGCACGTAGGCGGATCGGAAAGTTGGGGGTGAAATCCCGGGGCTCAACCCCGGAACTGCCTTCAAAACTATCGGTCTGGAGTTCGAGAGAGGTGAGTGGAATTCCGAGTGTAGAGGTGAAATTCGTAGATATTCGGAGGAACACCAGTGGCGAAGGCGGCTCACTGGCTCGATACTGACGCTGAGGTGCGAAAGCGTGGGGAGCAA…
OTU0004	4845	34	0	220	1	200	Bacteria	NA	Proteobacteria	Betaproteobacteria	Burkholderiales	Comamonadaceae	Comamonas	Comamonas_denitrificans	1	NA	1	1	1	1	0.95	0.608	TGGGGAATTTTGGACAATGGGCGCAAGCCTGATCCAGCAATGCCGCGTGCAGGATGAAGGCCTTCGGGTTGTAAACTGCTTTTGTACGGAACGAAAAGTCTTGGGTTAATACCCTGGGATCATGACGGTACCGTAAGAATAAGCACCGGCTAACTACGTGCCAGCAGCCGCGGTAATACGTAGGGTGCAAGCGTTAATCGGAATTACTGGGCGTAAAGCGTGCGCAGGCGGTTTTGTAAGACAGTGGTGAAATCCCCGGGCTCAACCTGGGAACTGCCATTGTGACTGCAAGGCTGGAGTGCGGCAGAGGGGGATGGAATTCCGCGTGTAGCAGTGAAATGCGTAGATATGCGGAGGAACACCGATGGCGAAGGCAATCCCCTGGGCCTGCACTGACGC…
OTU0005	4017	0	91	0	0	0	Bacteria	NA	Proteobacteria	Betaproteobacteria	Burkholderiales	Comamonadaceae	Diaphorobacter	Diaphorobacter_nitroreducens	1	NA	1	1	1	1	0.94	0.8648	TGGGGAATTTTGGACAATGGGCGAAAGCCTGATCCAGCCATGCCGCGTGCAGGATGAAGGCCTTCGGGTTGTAAACTGCTTTTGTACGGAACGAAAAGCCTCTTTCTAATAAAGAGGGGTCATGACGGTACCGTAAGAATAAGCACCGGCTAACTACGTGCCAGCAGCCGCGGTAATACGTAGGGTGCAAGCGTTAATCGGAATTACTGGGCGTAAAGCGTGCGCAGGCGGTTTTGTAAGACAGAGGTGAAATCCCCGGGCTCAACCTGGGAACTGCCTTTGTGACTGCAAGGCTGGAGTGCGGCAGAGGGGGATGGAATTCCGCGTGTAGCAGTGAAATGCGTAGATATGCGGAGGAACACCGATGGCGAAGGCAATCCCCTGGGCCTGCACTGACGC…
OTU0006	212	197	269	556	400	544	Bacteria	NA	Proteobacteria	Alphaproteobacteria	Sphingomonadales	Sphingomonadaceae	Sphingomonas	Sphingomonas_kyeonggiensis	1	NA	1	1	0.78	0.6084	0.4746	0.1091	TGGGGAATATTGGACAATGGGCGAAAGCCTGATCCAGCAATGCCGCGTGAGTGATGAAGGCCTTAGGGTTGTAAAGCTCTTTTACCCGGGATGATAATGACAGTACCGGGAGAATAAGCTCCGGCTAACTCCGTGCCAGCAGCCGCGGTAATACGGAGGGAGCTAGCGTTGTTCGGAATTACTGGGCGTAAAGCGCACGTAGGCGGCTTTGTAAGTCAGAGGTGAAAGCCTGGAGCTCAACTCCAGAACTGCCTTTGAGACTGCATCGCTTGAATCCAGGAGAGGTGAGTGGAATTCCGAGTGTAGAGGTGAAATTCGTAGATATTCGGAAGAACACCAGTGGCGAAGGCGGCTCACTGGACTGGTATTGACGCTGAGGTGCGAAAGCGTGGGGAGCAA…
OTU0007	1612	0	0	0	0	0	Bacteria	NA	Firmicutes	Clostridia	Clostridiales	Clostridiaceae_1	Proteiniclasticum	Proteiniclasticum_ruminis	1	NA	1	1	1	1	1	1	TGGGGAATATTGCACAATGGGCGAAAGCCTGATGCAGCAACGCCGCGTGAGTGATGAAGGCCTTCGGGTCGTAAAGCTCTTTGATCAGGGATGATAATGACAGTACCTGAAAAACAAGCCACGGCTAACTACGTGCCAGCAGCCGCGGTAATACGTAGGTGGCGAGCGTTGTCCGGAATTACTGGGCGTAAAGGATGCGTAGGTGGATACTTAAGTGGGATGTGAAATCCCCGGGCTCAACCCGGGAACTGCATTCCAAACTGGGTATCTAGAGTGCAGGAGAGGAAAGCGGAATTCCTAGTGTAGCGGTGAAATGCGTAGATATTAGGAGGAACACCAGTGGCGAAGGCGGCTTTCTGGACTGTAACTGACACTGAGGCATGAAAGCGTGGGTAGCAA…
OTU0008	223	92	394	499	181	407	Bacteria	NA	Firmicutes	Bacilli	Bacillales	Staphylococcaceae	Staphylococcus	Staphylococcus_cohnii_subsp._cohnii	1	NA	1	1	1	1	1	0.18	TAGGGAATCTTCCGCAATGGGCGAAAGCCTGACGGAGCAACGCCGCGTGAGTGATGAAGGTCTTCGGATCGTAAAACTCTGTTATTAGGGAAGAACAAATGTGTAAGTAACTATGCACGTCTTGACGGTACCTAATCAGAAAGCCACGGCTAACTACGTGCCAGCAGCCGCGGTAATACGTAGGTGGCAAGCGTTATCCGGAATTATTGGGCGTAAAGCGCGCGTAGGCGGTTTTTTAAGTCTGATGTGAAAGCCCACGGCTCAACCGTGGAGGGTCATTGGAAACTGGAAAACTTGAGTGCAGAAGAGGAAAGTGGAATTCCATGTGTAGCGGTGAAATGCGCAGAGATATGGAGGAACACCAGTGGCGAAGGCGACTTTCTGGTCTGTAACTGACGC…
OTU0009	1507	0	0	0	0	0	Bacteria	NA	Actinobacteria	Actinobacteria	Actinomycetales	Jonesiaceae	Jonesia	Jonesia_denitrificans	1	NA	1	1	1	1	1	0.85	TGGGGAATATTGCACAATGGGGGAAACCCTGATGCAGCGACGCCGCGTGGGGGATGAAGGCCTTCGGGTTGTAAACCCCTTTCAGTAAGGAACAAGGCCATGATTGTTGTTGTGGTTGAGGGTACTTGCAGAAGAAGCGCCGGCTAACTACGTGCCAGCAGCCGCGGTAATACGTAGGGCGCAAGCGTTGTCCGGAATTATTGGGCGTAAAGAGCTCGTAGGCGGTTTGTCGCGTCTGTCGTGAAATCCCGATGCTTAACGTCGGGCTTGCGGTGGGTACGGGCAGGCTGGAGTGCGGTAGGGGTGACTGGAATTCCTGGTGTAGCGGTGGAATGCGCAGATATCAGGAGGAACACCGATGGCGAAGGCAGGTCACTGGGCCGTTACTGACGCTGAGGA…
OTU0010	864	0	0	0	0	23	Bacteria	NA	Bacteroidetes	Flavobacteriia	Flavobacteriales	Flavobacteriaceae	Cloacibacterium	Cloacibacterium_normanense	1	NA	1	1	1	1	1	0.93	TGAGGAATATTGGTCAATGGGTGCAAGCCTGAACCAGCCATCCCGCGTGAAGGACGACTGCCCTATGGGTTGTAAACTTCTTTTGTATAGGGATAAACCTACCCTCGTGAGGGTAGCTGAAGGTACTATACGAATAAGCACCGGCTAACTCCGTGCCAGCAGCCGCGGTAATACGGAGGGTGCAAGCGTTATCCGGATTTATTGGGTTTAAAGGGTCCGTAGGCGGACTTATAAGTCAGTGGTGAAAGCCTGTCGCTTAACGATAGAACTGCCATTGATACTGTAAGTCTTGAGTATATTTGAGGTAGCTGGAATAAGTAGTGTAGCGGTGAAATGCATAGATATTACTTAGAACACCAATTGCGAAGGCAGGTTACCAAGATATAACTGACGCTGAGG…
OTU0012	491	0	0	0	0	0	Bacteria	NA	Candidatus_Saccharibacteria	NA	NA	NA	Saccharibacteria_genera_incertae_sedis	NA	1	NA	1	NA	NA	NA	1	NA	TGAGGAATCTTCCACAATGGGCGAAAGCCTGATGGAGCAACGCCGCGTGCAGGATGAAGGCCTTCGGGTTGTAAACTGCTTTTATAAGTGAAGAATATGACGGTAACTTATGAATAAGCACCGGCTAACTACGTGCCAGCAGCCGCGGTCATACGTAGGGTGCAAGCATTATCCGGAGTGACTGGGCGTAAAGAGTTGCGTAGGTGGTTTATTAAGTAGATAGTGAAAGCTGACGGCTCAACCGTACAGACTATTATCTAAACTGGTAAACTCGAGAATGGTAGAGGTAACTGGAATTTCTTGTGTAGGAGTGAAATCCGTAGATATAAGAAGGAACACCAATGGCGTAGGCAGGTTACTGGACCATTTCTGACACTGAGGCACGAAAGCGTGGGGAGC…
OTU0013	687	0	0	0	0	0	Bacteria	NA	Firmicutes	Bacilli	Lactobacillales	Enterococcaceae	Enterococcus	Enterococcus_aquimarinus	1	NA	1	1	1	1	0.94	0.3384	TAGGGAATCTTCGGCAATGGACGAAAGTCTGACCGAGCAACGCCGCGTGAGTGAAGAAGGTTTTCGGATCGTAAAACTCTGTTGTTAGAGAAGAATAAGGATGAGAGTAAAAAGTTCATCCCTTGACGGTATCTAACCAGAAAGCCACGGCTAACTACGTGCCAGCAGCCGCGGTAATACGTAGGTGGCAAGCGTTGTCCGGATTTATTGGGCGTAAAGCGAGCGCAGGCGGTTTCTTAAGTCTGATGTGAAAGCCCCCGGCTTAACCGGGGAGGGTCATTGGAAACTGAGGAACTTGAGTGCAGAAGAGGAGAGTGGAATTCCATGTGTAGCGGTGAAATGCGTAGATATATGGAGGAACACCAGTGGCGAAGGCGACTCTCTGGTCTGTAACTGACG…
OTU0014	15	381	0	0	0	0	Bacteria	NA	Firmicutes	Clostridia	Clostridiales	Peptoniphilaceae	Peptoniphilus	Peptoniphilus_gorbachii	1	NA	1	1	1	1	1	0.54	TGGGGAATATTGCACAATGGAGGGAACTCTGATGCAGCGACGCCGCGTGAACGAAGAAGGCTTTCGAGTCGTAAAGTTCTTTTATATGGGAAGATAATGACGGTACCATAAGAAAAAGCCCCGGCTAACTACGTGCCAGCAGCCGCGGTAATACGTAGGGGGCTAGCGTTGTCCGGAATCACTGGGCGTAAAGGGTTCGCAGGCGGAAATGCAAGTCAGGTGTAAAAGGCAGTAGCTTAACTACTGTAAGCATTTGAAACTGCATATCTTGAGAAGAGTAGAGGTAAGTGGAATTTTTAGTGTAGCGGTGAAATGCGTAGATATTAAAAAGAATACCGGTGGCGAAGGCGACTTACTGGGCTCATTCTGACGCTGAGGAACGAAAGCGTGGGTAGCAAA…
OTU0015	34	101	143	139	62	0	Bacteria	NA	Proteobacteria	Betaproteobacteria	Burkholderiales	Comamonadaceae	Pelomonas	Pelomonas_aquatica	1	NA	1	1	1	0.98	0.9506	0.6654	TGGGGAATTTTGGACAATGGGCGCAAGCCTGATCCAGCCATGCCGCGTGCGGGAAGAAGGCCTTCGGGTTGTAAACCGCTTTTGTCAGGGAAGAAAAGGTTCTGGTTAATACCTGGGACTCATGACGGTACCTGAAGAATAAGCACCGGCTAACTACGTGCCAGCAGCCGCGGTAATACGTAGGGTGCAAGCGTTAATCGGAATTACTGGGCGTAAAGCGTGCGCAGGCGGTTATGCAAGACAGAGGTGAAATCCCCGGGCTCAACCTGGGAACTGCCTTTGTGACTGCATGGCTAGAGTACGGTAGAGGGGGATGGAATTCCGCGTGTAGCAGTGAAATGCGTAGATATGCGGAGGAACACCGATGGCGAAGGCAATCCCCTGGACCTGTACTGACGC…
OTU0017	0	106	0	0	0	251	Bacteria	NA	Firmicutes	Bacilli	Bacillales	Staphylococcaceae	Staphylococcus	Staphylococcus_aureus_subsp._anaerobius	1	NA	1	1	1	1	1	0.22	TAGGGAATCTTCCGCAATGGGCGAAAGCCTGACGGAGCAACGCCGCGTGAGTGATGAAGGTCTTCGGATCGTAAAACTCTGTTATTAGGGAAGAACATATGTGTAAGTAACTGTGCACATCTTGACGGTACCTAATCAGAAAGCCACGGCTAACTACGTGCCAGCAGCCGCGGTAATACGTAGGTGGCAAGCGTTATCCGGAATTATTGGGCGTAAAGCGCGCGTAGGCGGTTTTTTAAGTCTGATGTGAAAGCCCACGGCTCAACCGTGGAGGGTCATTGGAAACTGGAAAACTTGAGTGCAGAAGAGGAAAGTGGAATTCCATGTGTAGCGGTGAAATGCGCAGAGATATGGAGGAACACCAGTGGCGAAGGCGACTTTCTGGTCTGTAACTGACGC…
OTU0018	16	131	46	77	23	30	Bacteria	NA	Actinobacteria	Actinobacteria	Actinomycetales	Nocardiaceae	Rhodococcus	Rhodococcus_qingshengii	1	NA	1	1	1	1	0.75	0.1875	TGGGGAATATTGCACAATGGGCGAAAGCCTGATGCAGCGACGCCGCGTGAGGGATGACGGCCTTCGGGTTGTAAACCTCTTTCAGCAGGGACGAAGCGCAAGTGACGGTACCTGCAGAAGAAGCACCGGCTAACTACGTGCCAGCAGCCGCGGTAATACGTAGGGTGCAAGCGTTGTCCGGAATTACTGGGCGTAAAGAGTTCGTAGGCGGTTTGTCGCGTCGTTTGTGAAAACCAGCAGCTCAACTGCTGGCTTGCAGGCGATACGGGCAGACTTGAGTACTGCAGGGGAGACTGGAATTCCTGGTGTAGCGGTGAAATGCGCAGATATCAGGAGGAACACCGGTGGCGAAGGCGGGTCTCTGGGCAGTAACTGACGCTGAGGAACGAAAGCGTGGGT…
OTU0019	45	32	0	26	54	93	Bacteria	NA	Proteobacteria	Alphaproteobacteria	Sphingomonadales	Sphingomonadaceae	Sphingopyxis	Sphingopyxis_chilensis	1	NA	1	1	1	1	0.98	0.3038	TGGGGAATATTGGACAATGGGCGAAAGCCTGATCCAGCAATGCCGCGTGAGTGATGAAGGCCTTAGGGTTGTAAAGCTCTTTTACCCGGGATGATAATGACAGTACCGGGAGAATAAGCTCCGGCTAACTCCGTGCCAGCAGCCGCGGTAATACGGAGGGAGCTAGCGTTGTTCGGAATTACTGGGCGTAAAGCGCGCGTAGGCGGTTTTTTAAGTCAGAGGTGAAAGCCCAGTGCTCAACACTGGAACTGCCTTTGAAACTGGAAAACTTGAATCTTGGAGAGGTCAGTGGAATTCCGAGTGTAGAGGTGAAATTCGTAGATATTCGGAAGAACACCAGTGGCGAAGGCGACTGACTGGACAAGTATTGACGCTGAGGTGCGAAAGCGTGGGGAGCAA…
OTU0020	0	33	68	65	19	77	Bacteria	NA	Proteobacteria	Alphaproteobacteria	Rhizobiales	Phyllobacteriaceae	Phyllobacterium	Phyllobacterium_brassicacearum	1	NA	1	1	1	0.86	0.7052	0.2398	TGGGGAATATTGGACAATGGGCGCAAGCCTGATCCAGCCATGCCGCGTGAGTGATGAAGGCCCTAGGGTTGTAAAGCTCTTTCACCGGTGAAGATAATGACGGTAACCGGAGAAGAAGCCCCGGCTAACTTCGTGCCAGCAGCCGCGGTAATACGAAGGGGGCTAGCGTTGTTCGGATTTACTGGGCGTAAAGCGCACGTAGGCGGACTATTAAGTCAGGGGTGAAATCCCGGGGCTCAACCCCGGAACTGCCTTTGATACTGGTAGTCTTGAGTTCGAGAGAGGTGAGTGGAATTCCGAGTGTAGAGGTGAAATTCGTAGATATTCGGAGGAACACCAGTGGCGAAGGCGGCTCACTGGCTCGATACTGACGCTGAGGTGCGAAAGCGTGGGGAGCAA…
OTU0021	35	98	17	0	0	75	Bacteria	NA	Proteobacteria	Gammaproteobacteria	Pseudomonadales	Pseudomonadaceae	Pseudomonas	Pseudomonas_azotifigens	1	NA	1	1	1	1	0.95	0.1425	TGGGGAATATTGGACAATGGGCGAAAGCCTGATCCAGCCATGCCGCGTGTGTGAAGAAGGTCTTCGGATTGTAAAGCACTTTAAGCTGGGAGGAAGGGCAGTAAGTTAATACCTTGCTGTTTTGACGTTACCAGCAGAATAAGCACCGGCTAACTCTGTGCCAGCAGCCGCGGTAATACAGAGGGTGCAAGCGTTAATCGGAATTACTGGGCGTAAAGCGCGCGTAGGTGGTTTGATAAGTTGGATGTGAAAGCCCTGGGCTCAACCTGGGAACTGCATCCAAAACTGTCTGGCTAGAGTACGGTAGAGGGTGGTGGAATTTCCTGTGTAGCGGTGAAATGCGTAGATATAGGAAGGAACACCAGTGGCGAAGGCGACCACCTGGACTGATACTGACAC…
OTU0022	236	0	0	0	0	0	Bacteria	NA	Firmicutes	Bacilli	Bacillales	Bacillaceae_1	Anoxybacillus	Anoxybacillus_amylolyticus	1	NA	1	1	1	0.99	0.7623	0.1143	TAGGGAATCTTCCGCAATGGACGAAAGTCTGACGGAGCAACGCCGCGTGAGCGAAGAAGGTCTTCGGATTGTAAAGCTCTGTTGTTAGGGAAGAACAAGTACCGTTCGAATAGGGCGGTACCGTGACGGTACCTAACGAGAAAGCCACGGCTAACTACGTGCCAGCAGCCGCGGTAATACGTAGGTGGCAAGCGTTGTCCGGAATTATTGGGCGTAAAGCGCGCGCAGGCGGTCCTTTAAGTCTGATGTGAAAGCCCACGGCTCAACCGTGGAGGGTCATTGGAAACTGGGGGACTTGAGTGCAGAAGAGGAGAGCGGAATTCCACGTGTAGCGGTGAAATGCGTAGAGATGTGGAGGAACACCAGTGGCGAAGGCGGCTCTCTGGTCTGTAACTGACG…
OTU0023	230	0	0	0	0	0	Bacteria	NA	Proteobacteria	Betaproteobacteria	Burkholderiales	Alcaligenaceae	Candidimonas	Candidimonas_humi	1	NA	1	1	1	1	0.21	0.0315	TGGGGAATTTTGGACAATGGGGGCAACCCTGATCCAGCCATCCCGCGTGTGCGATGAAGGCCTTCGGGTTGTAAAGCACTTTTGGCAGGGAAGAAATAGGTCTGGCTAATATCTGGACTGAATGACGGTACCTGCAGAATAAGCACCGGCTAACTACGTGCCAGCAGCCGCGGTAATACGTAGGGTGCAAGCGTTAATCGGAATTACTGGGCGTAAAGCGTGCGCAGGCGGTTCGGAAAGAAGGATGTGAAATCCCAGGGCTTAACCTTGGAATGGCATTCTTAACTACCGGGCTAGAGTATGTCAGAGGGGGGTAGAATTCCACGTGTAGCAGTGAAATGCGTAGAGATGTGGAGGAATACCGATGGCGAAGGCAGCCCCCTGGGATAATACTGACGC…
OTU0024	157	0	0	0	0	0	Bacteria	NA	Proteobacteria	Alphaproteobacteria	Rhodobacterales	Rhodobacteraceae	Paracoccus	Paracoccus_versutus	1	NA	1	1	1	1	1	0.27	TGGGGAATCTTAGACAATGGGGGCAACCCTGATCTAGCCATGCCGCGTGAGTGATGAAGGCCCTAGGGTTGTAAAGCTCTTTCAGCTGGGAAGATAATGACGGTACCAGCAGAAGAAGCCCCGGCTAACTCCGTGCCAGCAGCCGCGGTAATACGGAGGGGGCTAGCGTTGTTCGGAATTACTGGGCGTAAAGCGCACGTAGGCGGACCGGAAAGTTGGGGGTGAAATCCCGGGGCTCAACCCCGGAACTGCCTTCAAAACTATCGGTCTGGAGTTCGAGAGAGGTGAGTGGAATTCCGAGTGTAGAGGTGAAATTCGTAGATATTCGGAGGAACACCAGTGGCGAAGGCGGCTCACTGGCTCGATACTGACGCTGAGGTGCGAAAGCGTGGGGAGCAA…
OTU0025	165	0	0	0	0	0	Bacteria	NA	Firmicutes	Clostridia	Clostridiales	Ruminococcaceae	Saccharofermentans	Saccharofermentans_acetigenes	1	NA	1	0.98	0.9604	0.8163	0.2939	0.1058	TGGGGAATATTGGGCAATGGGCGCAAGCCTGACCCAGCAACGCCGCGTGAAGGAAGAAGGCTTTCGGGTTGTAAACTTCTTTGGCCAGGGACGATAATGACGGTACCTGGAGAACAAGCCACGGCTAACTACGTGCCAGCAGCCGCGGTAATACGTAGGTGGCGAGCGTTATCCGGATTTACTGGGTGTAAAGGGCGTGTAGGCGGGTTGGCAAGTCGGGTGTGAAATTTACAGGCTTAACTTGTAACGGTCATCCGAAACTGCCGATCTTGAGTGTCGGAGAGGAAAGTGGAATTCCTAGTGTAGCGGTAAAATGCGTAGAGATTAGGAGGAACACCAGTGGCGAAGGCGACTTTCTGGACGATAACTGACGCTGAGGCGCGAAAGCGTGGGGAGCAA…
OTU0026	262	0	0	0	0	0	Bacteria	NA	Proteobacteria	Gammaproteobacteria	Xanthomonadales	Xanthomonadaceae	Thermomonas	Thermomonas_koreensis	1	NA	1	1	1	1	1	0.89	TAGGGAATATTGGACAATGGGCGCAAGCCTGATCCAGCCATGCCGCGTGAGTGAAGAAGGCCCTCGGGTTGTAAAGCTCTTTTGTCCGGAAAGAAAAGCATTCGGTTAATACCCGGGTGTTCTGACGGTACCGGAAGAATAAGCACCGGCTAACTTCGTGCCAGCAGCCGCGGTAATACGAAGGGTGCAAGCGTTACTCGGAATTACTGGGCGTAAAGCGTGCGTAGGTGGTTTGTTAAGTCTGATGTGAAAGCCCTGGGCTCAACCTGGGAATGGCATTGGATACTGGCAGGCTAGAGTGTGGCAGAGGGTAGTGGAATTCCTGGTGTAGCAGTGAAATGCGTAGAGATCAGGAGGAACATCCGTGGCGAAGGCGACTGCCTGGGCCAACACTGACAC…
OTU0027	156	15	5	0	0	0	Bacteria	NA	Proteobacteria	Gammaproteobacteria	Pseudomonadales	Moraxellaceae	Acinetobacter	Acinetobacter_indicus	1	NA	1	1	1	1	0.98	0.2254	TGGGGAATATTGGACAATGGGGGGAACCCTGATCCAGCCATGCCGCGTGTGTGAAGAAGGCCTTTTGGTTGTAAAGCACTTTAAGTGGGGAGGAGGCTCTCTTGGTTAATACCTAAGAAGAGTGGACGTTACCCACAGAATAAGCACCGGCTAACTCTGTGCCAGCAGCCGCGGTAATACAGAGGGTGCGAGCGTTAATCGGATTTACTGGGCGTAAAGCGCGCGTAGGTGGTTAATTAAGTCAAATGTGAAATCCCCGAGCTTAACTTGGGAATTGCATTCGATACTGGTTAGCTAGAGTATGGGAGAGGATGGTAGAATTCCAGGTGTAGCGGTGAAATGCGTAGAGATCTGGAGGAATACCGATGGCGAAGGCAGCCATCTGGCCTAATACTGACA…
OTU0028	132	0	0	0	0	0	Bacteria	NA	Firmicutes	Bacilli	Lactobacillales	Aerococcaceae	Globicatella	NA	1	NA	1	1	1	1	1	NA	TAGGGAATCTTCCGCAATGGACGCAAGTCTGACGGAGCAACGCCGCGTGTGTGAAGAAGGTTTTCGGATCGTAAAGCACTGTTGTTAGAGAAGAACGGCTACTAGAGGAAATGTTAGTAGATTGACGGTATCTAACCAGAAAGCCACGGCTAACTACGTGCCAGCAGCCGCGGTAATACGTAGGTGGCAAGCGTTGTCCGGATTTATTGGGCGTAAAGGGAGCGCAGGTGGTTTCTTAAGTCTGATGTGAAAGCCCACGGCTTAACCGTGGAGGGCCATTGGAAACTGGGGAACTTGAGTGCAGAAGAGGAAAGCGGAATTCCATGTGTAGCGGTGAAATGCGTAGATATATGGAGGAACACCAGTGGCGAAAGCGGCTTTCTGGTCTGTAACTGACAC…
OTU0029	0	97	0	0	0	0	Bacteria	NA	Proteobacteria	Gammaproteobacteria	Pseudomonadales	Moraxellaceae	Enhydrobacter	Enhydrobacter_aerosaccus	1	NA	1	1	1	1	0.51	0.2601	TGGGGAATATTGGACAATGGGGGCAACCCTGATCCAGCCATGCCGCGTGTGTGAAGAAGGCCTTTTGGTTGTAAAGCACTTTAAGCAGGGAGGAGAGGCTAATGGTTAATACCCATTAGATTAGACGTTACCTGCAGAATAAGCACCGGCTAACTCTGTGCCAGCAGCCGCGGTAATACAGAGGGTGCGAGCGTTAATCGGAATTACTGGGCGTAAAGCGAGTGTAGGTGGCTCATTAAGTCACATGTGAAATCCCCGGGCTTAACCTGGGAACTGCATGTGATACTGGTGGTGCTAGAATATGTGAGAGGGAAGTAGAATTCCAGGTGTAGCGGTGAAATGCGTAGAGATCTGGAGGAATACCGATGGCGAAGGCAGCTTCCTGGCATAATATTGACA…
OTU0031	0	0	0	0	0	100	Bacteria	NA	Bacteroidetes	Sphingobacteriia	Sphingobacteriales	Sphingobacteriaceae	Sphingobacterium	Sphingobacterium_siyangense	1	NA	1	1	1	1	1	0.56	TAAGGAATATTGGTCAATGGGCGGAAGCCTGAACCAGCCATGCCGCGTGCAGGATGACTGCCCTATGGGTTGTAAACTGCTTTTGTCCAGGAATAAACCTAGATACGTGTATCTAGCTGAATGTACTGGAAGAATAAGGATCGGCTAACTCCGTGCCAGCAGCCGCGGTAATACGGAGGATCCGAGCGTTATCCGGATTTATTGGGTTTAAAGGGTGCGTAGGCGGCCTATTAAGTCAGGGGTGAAATACGGTGGCTCAACCATCGCAGTGCCTTTGATACTGATGGGCTTGAATCCATTTGAAGTGGGCGGAATAAGACAAGTAGCGGTGAAATGCATAGATATGTCTTAGAACTCCGATTGCGAAGGCAGCTCACTAAGCTGGTATTGACGCTGATG…
OTU0033	114	0	0	0	0	0	Bacteria	NA	Firmicutes	Bacilli	Lactobacillales	Carnobacteriaceae	Jeotgalibaca	Jeotgalibaca_dankookensis	1	NA	1	1	0.81	0.5184	0.1659	0.0531	TAGGGAATCTTCCGCAATGGACGCAAGTCTGACGGAGCAACGCCGCGTGAGTGAAGAAGGTTTTCGGATCGTAAAACTCTGTTGTCGGAGAAGAACAAGCGGGCGAGTAACTGCGCCCGCCGTGACGGTATCCGACCAGAAAGCCACGGCTAACTACGTGCCAGCAGCCGCGGTAATACGTAGGTGGCGAGCGTTGTCCGGATTTATTGGGCGTAAAGCGAGCGCAGGCGGTCCCTTAAGTCTGATGTGAAAGCCCACGGCTCAACCGTGGAGGGCCATTGGAAACTGGGGGGCTTGAGTGCAGGAGAGGAGAGTGGAATTCCATGTGTAGCGGTGAAATGCGTAGATATATGGAGGAACACCAGTGGCGAAGGCGACTCTCTGGCCTGTAACTGACGC…
OTU0038	94	0	0	0	0	0	Bacteria	NA	Actinobacteria	Actinobacteria	Actinomycetales	Actinomycetaceae	Actinomyces	Actinomyces_marimammalium	1	NA	1	1	1	0.49	0.2303	0.0368	TGGGGAATATTGCACAATGGGCGAAAGCCTGATGCAGCGACGCCGTGTGAGGGATGAAGGCCTTCGGGTTGTAAACCTTTTTCGCTCTTGACCAAGGGCCGCTTTTGGGGTGGTTTGAGGGTATGGGGTAAAGAAGCACCGGCTAACTACGTGCCAGCAGCCGCGGTAATACGTAGGGTGCGAGCGTTGTCCGGAATTATTGGGCGTAAAGGGCTTGTAGGTGGCGTGTCGCGTCTGTCGTGAAATTCACTGGCTTAACTAGTGAAGTGCGGTGGGTACGGGCATGCTTGAGTGTGGTAGGGGAGATTGGAATTCCTGGTGTAGCGGTGGAATGCGCAGATATCAGGAAGAACACCGGTGGCGAAGGCGGATCTCTGGGCCATTACTGACGCTGAGGAG…

## Sheet: OTUs_final_relative_extended
#OTU ID	1635WI-Mean primary tumor	1635WI-Mean recurrent tumor	Domain	Kingdom	Phylum	Class	Order	Family	Genus	Spezies	Comment	Domain_conf	Kingdom_conf	Phylum_conf	Class_conf	Order_conf	Family_conf	Genus_conf	Spezies_conf	OTU_seq	Intracellular	Reference	Comments	Comments/Human CAVE: Genus level mainly considered	REF
OTU0001	62.4423	94.7254	Bacteria	NA	Proteobacteria	Betaproteobacteria	Burkholderiales	Burkholderiaceae	Cupriavidus	Cupriavidus_metallidurans	Formerly Ralstonia metallidurans	1	NA	1	1	1	1	0.99	0.4356	TGGGGAATTTTGGACAATGGGGGCAACCCTGATCCAGCAATGCCGCGTGTGTGAAGAAGGCCTTCGGGTTGTAAAGCACTTTTGTCCGGAAAGAAATCGCGCTGGTTAATACCTGGCGTGGATGACGGTACCGGAAGAATAAGCACCGGCTAACTACGTGCCAGCAGCCGCGGTAATACGTAGGGTGCGAGCGTTAATCGGAATTACTGGGCGTAAAGCGTGCGCAGGCGGTTTTGTAAGACAGGCGTGAAATCCCCGGGCTTAACCTGGGAATTGCGCTTGTGACTGCAAGGCTAGAGTGCGTCAGAGGGGGGTAGAATTCCACGTGTAGCAGTGAAATGCGTAGAGATGTGGAGGAATACCGATGGCGAAGGCAGCCCCCTGGGACGTGACTGACGC…	NA - only case reports of bacteremia	https://doi.org/10.1016/s0168-6445(03)00045-7	Environmental bacterium with high tolerability of metal concentrations. The bacterium was found to prevail in industrial anthro pogenic biotopes such as metallurgic waste. Gram negative, non-spore forming, aerobic	Ralstonia and Cupriavidus species are environmental gram-negative, nonfermentative bacilli of low virulence but can cause infection related to contaminated infusates or in immunocompromised hosts, including transplant recipients and patients with HIV infection or leukemia.199,200	https://doi.org/10.1016/B978-1-4557-4801-3.00238-1 https://doi.org/10.1128%2FJCM.01947-10 https://doi.org/10.1016/j.diagmicrobio.2014.09.015
OTU0006	0.798925	1.90694	Bacteria	NA	Proteobacteria	Alphaproteobacteria	Sphingomonadales	Sphingomonadaceae	Sphingomonas	Sphingomonas_kyeonggiensis		1	NA	1	1	0.78	0.6084	0.4746	0.1091	TGGGGAATATTGGACAATGGGCGAAAGCCTGATCCAGCAATGCCGCGTGAGTGATGAAGGCCTTAGGGTTGTAAAGCTCTTTTACCCGGGATGATAATGACAGTACCGGGAGAATAAGCTCCGGCTAACTCCGTGCCAGCAGCCGCGGTAATACGGAGGGAGCTAGCGTTGTTCGGAATTACTGGGCGTAAAGCGCACGTAGGCGGCTTTGTAAGTCAGAGGTGAAAGCCTGGAGCTCAACTCCAGAACTGCCTTTGAGACTGCATCGCTTGAATCCAGGAGAGGTGAGTGGAATTCCGAGTGTAGAGGTGAAATTCGTAGATATTCGGAAGAACACCAGTGGCGAAGGCGGCTCACTGGACTGGTATTGACGCTGAGGTGCGAAAGCGTGGGGAGCAA…	NA - one case report with intra-PMN location, unclear if intracellular survival or (more likely) killing (http://dx.doi.org/10.1016/j.reuma.2012.06.002)	https://doi.org/10.1007%2Fs10482-014-0122-7	Soil (environmental) bacterium, isolated from ginger root; Gram negative, aerobic, flagellum, non-spore forming	Human infections with Sphingomonas spp. are rare but described e.g., for S. paucimobilis or S. koreensis. Intra-PMN location in one report, unclear if intracellular survival or (more likely) killing (http://dx.doi.org/10.1016/j.reuma.2012.06.002)	https://doi.org/10.4137%2FEBO.S20710
OTU0008	0.835454	1.3819	Bacteria	NA	Firmicutes	Clostridia	Clostridiales	Clostridiaceae_1	Proteiniclasticum	Proteiniclasticum_ruminis		1	NA	1	1	1	1	1	1	TGGGGAATATTGCACAATGGGCGAAAGCCTGATGCAGCAACGCCGCGTGAGTGATGAAGGCCTTCGGGTCGTAAAGCTCTTTGATCAGGGATGATAATGACAGTACCTGAAAAACAAGCCACGGCTAACTACGTGCCAGCAGCCGCGGTAATACGTAGGTGGCGAGCGTTGTCCGGAATTACTGGGCGTAAAGGATGCGTAGGTGGATACTTAAGTGGGATGTGAAATCCCCGGGCTCAACCCGGGAACTGCATTCCAAACTGGGTATCTAGAGTGCAGGAGAGGAAAGCGGAATTCCTAGTGTAGCGGTGAAATGCGTAGATATTAGGAGGAACACCAGTGGCGAAGGCGGCTTTCTGGACTGTAACTGACACTGAGGCATGAAAGCGTGGGTAGCAA…	NA	https://doi.org/10.1099/ijs.0.011759-0	Anaerobic bacterium localized normally in cellulose-degrading animal guts	AFAIK no human infections reported; Proteiniclasticum sp. In metagenomic gut analysis from India reported. Proteiniclasticum aestuarii reported in tidal sediment.	https://doi.org/10.1186/s13099-020-00371-8 https://doi.org/10.1099/ijsem.0.005275
OTU0004	5.7492	0.535215	Bacteria	NA	Proteobacteria	Betaproteobacteria	Burkholderiales	Comamonadaceae	Comamonas	Comamonas_denitrificans		1	NA	1	1	1	1	0.95	0.608	TGGGGAATTTTGGACAATGGGCGCAAGCCTGATCCAGCAATGCCGCGTGCAGGATGAAGGCCTTCGGGTTGTAAACTGCTTTTGTACGGAACGAAAAGTCTTGGGTTAATACCCTGGGATCATGACGGTACCGTAAGAATAAGCACCGGCTAACTACGTGCCAGCAGCCGCGGTAATACGTAGGGTGCAAGCGTTAATCGGAATTACTGGGCGTAAAGCGTGCGCAGGCGGTTTTGTAAGACAGTGGTGAAATCCCCGGGCTCAACCTGGGAACTGCCATTGTGACTGCAAGGCTGGAGTGCGGCAGAGGGGGATGGAATTCCGCGTGTAGCAGTGAAATGCGTAGATATGCGGAGGAACACCGATGGCGAAGGCAATCCCCTGGGCCTGCACTGACGC…	NA	https://doi.org/10.1099/00207713-51-3-999	Envornomental bacterium, Gram negative, motile, flagellum; Sludge	Some Comamonas spp. have been reported as opportunistic pathogens	https://doi.org/10.3390/pathogens11091032
OTU0017	0.124906	0.319095	Bacteria	NA	Firmicutes	Bacilli	Bacillales	Staphylococcaceae	Staphylococcus	Staphylococcus_aureus_subsp._anaerobius		1	NA	1	1	1	1	1	0.22	TAGGGAATCTTCCGCAATGGGCGAAAGCCTGACGGAGCAACGCCGCGTGAGTGATGAAGGTCTTCGGATCGTAAAACTCTGTTATTAGGGAAGAACATATGTGTAAGTAACTGTGCACATCTTGACGGTACCTAATCAGAAAGCCACGGCTAACTACGTGCCAGCAGCCGCGGTAATACGTAGGTGGCAAGCGTTATCCGGAATTATTGGGCGTAAAGCGCGCGTAGGCGGTTTTTTAAGTCTGATGTGAAAGCCCACGGCTCAACCGTGGAGGGTCATTGGAAACTGGAAAACTTGAGTGCAGAAGAGGAAAGTGGAATTCCATGTGTAGCGGTGAAATGCGCAGAGATATGGAGGAACACCAGTGGCGAAGGCGACTTTCTGGTCTGTAACTGACGC…	The main related species S. aureus subsp. aureus can persist intracellularly; so it is likely	https://doi.org/10.1016/j.vetmic.2010.12.022	Gram positive, closely related to the human pathogen S. aureus. This is mainly an animal pathogen but also causes abscessis in humans. Staphylococcus aureus, a well-known commensal and pathogen of humans and a large number of animal species, is comprised of 2 subspecies: aureus and anaerobius.8 S. aureus subsp. aureus is a major human pathogen responsible for superficial skin and soft tissue infe…		https://doi.org/10.4056%2Fsigs.3748294 https://doi.org/10.1177%2F1040638718805537
OTU0015	0.327583	0.25553	Bacteria	NA	Firmicutes	Clostridia	Clostridiales	Peptoniphilaceae	Peptoniphilus	Peptoniphilus_gorbachii		1	NA	1	1	1	1	1	0.54	TGGGGAATATTGCACAATGGAGGGAACTCTGATGCAGCGACGCCGCGTGAACGAAGAAGGCTTTCGAGTCGTAAAGTTCTTTTATATGGGAAGATAATGACGGTACCATAAGAAAAAGCCCCGGCTAACTACGTGCCAGCAGCCGCGGTAATACGTAGGGGGCTAGCGTTGTCCGGAATCACTGGGCGTAAAGGGTTCGCAGGCGGAAATGCAAGTCAGGTGTAAAAGGCAGTAGCTTAACTACTGTAAGCATTTGAAACTGCATATCTTGAGAAGAGTAGAGGTAAGTGGAATTTTTAGTGTAGCGGTGAAATGCGTAGATATTAAAAAGAATACCGGTGGCGAAGGCGACTTACTGGGCTCATTCTGACGCTGAGGAACGAAAGCGTGGGTAGCAAA…	NA	https://doi.org/10.1128/JCM.00213-07	Gram positive anaerobic cocci, non-motile	Has been isolated from human abscesses. Certain species are part of the vaginal and intestinal microbiota.	https://doi.org/10.1128/JCM.00213-07 https://doi.org/10.1055%2Fs-0033-1361822
OTU0019	0.0907334	0.219934	Bacteria	NA	Proteobacteria	Alphaproteobacteria	Rhizobiales	Phyllobacteriaceae	Phyllobacterium	Phyllobacterium_brassicacearum		1	NA	1	1	1	0.86	0.7052	0.2398	TGGGGAATATTGGACAATGGGCGCAAGCCTGATCCAGCCATGCCGCGTGAGTGATGAAGGCCCTAGGGTTGTAAAGCTCTTTCACCGGTGAAGATAATGACGGTAACCGGAGAAGAAGCCCCGGCTAACTTCGTGCCAGCAGCCGCGGTAATACGAAGGGGGCTAGCGTTGTTCGGATTTACTGGGCGTAAAGCGCACGTAGGCGGACTATTAAGTCAGGGGTGAAATCCCGGGGCTCAACCCCGGAACTGCCTTTGATACTGGTAGTCTTGAGTTCGAGAGAGGTGAGTGGAATTCCGAGTGTAGAGGTGAAATTCGTAGATATTCGGAGGAACACCAGTGGCGAAGGCGGCTCACTGGCTCGATACTGACGCTGAGGTGCGAAAGCGTGGGGAGCAA…	NA	https://doi.org/10.1080/12538078.2008.10516116	Environmental bacterium, Gram negative, motile	Human infections with Phyllobacterium spp. described	https://doi.org/10.1016/j.clinpr.2020.100029
OTU0020	0.119014	0.204678	Bacteria	NA	Proteobacteria	Gammaproteobacteria	Xanthomonadales	Xanthomonadaceae	Thermomonas	Thermomonas_koreensis		1	NA	1	1	1	1	1	0.89	TAGGGAATATTGGACAATGGGCGCAAGCCTGATCCAGCCATGCCGCGTGAGTGAAGAAGGCCCTCGGGTTGTAAAGCTCTTTTGTCCGGAAAGAAAAGCATTCGGTTAATACCCGGGTGTTCTGACGGTACCGGAAGAATAAGCACCGGCTAACTTCGTGCCAGCAGCCGCGGTAATACGAAGGGTGCAAGCGTTACTCGGAATTACTGGGCGTAAAGCGTGCGTAGGTGGTTTGTTAAGTCTGATGTGAAAGCCCTGGGCTCAACCTGGGAATGGCATTGGATACTGGCAGGCTAGAGTGTGGCAGAGGGTAGTGGAATTCCTGGTGTAGCAGTGAAATGCGTAGAGATCAGGAGGAACATCCGTGGCGAAGGCGACTGCCTGGGCCAACACTGACAC…	NA	https://doi.org/10.1099/ijs.0.64049-0	Environmental bacterium, Gram negative, non-spore forming bacterium	Has been reported in the "urobiome" of patients associated with recurrence of bladder cancer	https://doi.org/10.3389/fcimb.2020.555508
OTU0018	0.227423	0.165268	Bacteria	NA	Actinobacteria	Actinobacteria	Actinomycetales	Nocardiaceae	Rhodococcus	Rhodococcus_qingshengii		1	NA	1	1	1	1	0.75	0.1875	TGGGGAATATTGCACAATGGGCGAAAGCCTGATGCAGCGACGCCGCGTGAGGGATGACGGCCTTCGGGTTGTAAACCTCTTTCAGCAGGGACGAAGCGCAAGTGACGGTACCTGCAGAAGAAGCACCGGCTAACTACGTGCCAGCAGCCGCGGTAATACGTAGGGTGCAAGCGTTGTCCGGAATTACTGGGCGTAAAGAGTTCGTAGGCGGTTTGTCGCGTCGTTTGTGAAAACCAGCAGCTCAACTGCTGGCTTGCAGGCGATACGGGCAGACTTGAGTACTGCAGGGGAGACTGGAATTCCTGGTGTAGCGGTGAAATGCGCAGATATCAGGAGGAACACCGGTGGCGAAGGCGGGTCTCTGGGCAGTAACTGACGCTGAGGAACGAAAGCGTGGGT…	At least R. equi has been described as intracellular in certain disease entities	https://doi.org/10.1371/journal.ppat.1009888 https://doi.org/10.1099/ijs.0.65095-0	Environmental bacterium, plant-associated, soil-borne, Gram-positive, aerobic, non-motile	Some species are associated with disease in humans e.g., R. equi	https://doi.org/10.1007/s10096-018-3364-x
OTU0031	0	0.127129	Bacteria	NA	Bacteroidetes	Sphingobacteriia	Sphingobacteriales	Sphingobacteriaceae	Sphingobacterium	Sphingobacterium_siyangense		1	NA	1	1	1	1	1	0.56	TAAGGAATATTGGTCAATGGGCGGAAGCCTGAACCAGCCATGCCGCGTGCAGGATGACTGCCCTATGGGTTGTAAACTGCTTTTGTCCAGGAATAAACCTAGATACGTGTATCTAGCTGAATGTACTGGAAGAATAAGGATCGGCTAACTCCGTGCCAGCAGCCGCGGTAATACGGAGGATCCGAGCGTTATCCGGATTTATTGGGTTTAAAGGGTGCGTAGGCGGCCTATTAAGTCAGGGGTGAAATACGGTGGCTCAACCATCGCAGTGCCTTTGATACTGATGGGCTTGAATCCATTTGAAGTGGGCGGAATAAGACAAGTAGCGGTGAAATGCATAGATATGTCTTAGAACTCCGATTGCGAAGGCAGCTCACTAAGCTGGTATTGACGCTGATG…	NA	https://doi.org/10.1099%2Fijs.0.65696-0	Environmental bacterium, isolated from soil, Gram-negative, non-spore-forming	Sphingobacterium are a rare cause of human disease but infections are described for Sphingobacterium spp.	https://doi.org/10.2169%2Finternalmedicine.2178-18
OTU0021	0.176753	0.0953471	Bacteria	NA	Proteobacteria	Alphaproteobacteria	Sphingomonadales	Sphingomonadaceae	Sphingopyxis	Sphingopyxis_chilensis		1	NA	1	1	1	1	0.98	0.3038	TGGGGAATATTGGACAATGGGCGAAAGCCTGATCCAGCAATGCCGCGTGAGTGATGAAGGCCTTAGGGTTGTAAAGCTCTTTTACCCGGGATGATAATGACAGTACCGGGAGAATAAGCTCCGGCTAACTCCGTGCCAGCAGCCGCGGTAATACGGAGGGAGCTAGCGTTGTTCGGAATTACTGGGCGTAAAGCGCGCGTAGGCGGTTTTTTAAGTCAGAGGTGAAAGCCCAGTGCTCAACACTGGAACTGCCTTTGAAACTGGAAAACTTGAATCTTGGAGAGGTCAGTGGAATTCCGAGTGTAGAGGTGAAATTCGTAGATATTCGGAAGAACACCAGTGGCGAAGGCGACTGACTGGACAAGTATTGACGCTGAGGTGCGAAAGCGTGGGGAGCAA…	NA	https://doi.org/10.1099/ijs.0.02375-0	Environmental bacterium, isolated from river sediments, Gram-negative, non-fermentative, aerobic, non-spore-forming
OTU0002	15.7593	0.0343249	Bacteria	NA	Proteobacteria	Alphaproteobacteria	Rhodobacterales	Rhodobacteraceae	Paracoccus	Paracoccus_solventivorans		1	NA	1	1	1	1	1	0.84	TGGGGAATCTTAGACAATGGGGGCAACCCTGATCTAGCCATGCCGCGTGAGTGATGAAGGCCTTAGGGTTGTAAAGCTCTTTCAGCTGTGAAGATAATGACGGTAGCAGCAGAAGAAGTCCCGGCTAACTCCGTGCCAGCAGCCGCGGTAATACGGAGGGGACTAGCGTTGTTCGGAATTACTGGGCGTAAAGCGCACGTAGGCGGATCGGAAAGTTGGGGGTGAAATCCCGGGGCTCAACCCCGGAACTGCCTTCAAAACTATCGGTCTGGAGTTCGAGAGAGGTGAGTGGAATTCCGAGTGTAGAGGTGAAATTCGTAGATATTCGGAGGAACACCAGTGGCGAAGGCGGCTCACTGGCTCGATACTGACGCTGAGGTGCGAAAGCGTGGGGAGCAA…	NA	https://doi.org/10.1099/00207713-48-2-529	Environmental bacterium, Gram-negative, soil	Mainly one species reported with human infections (Paracoccus yeei)	https://doi.org/10.1002%2Fccr3.4176
OTU0010	1.0181	0.0292398	Bacteria	NA	Bacteroidetes	Flavobacteriia	Flavobacteriales	Flavobacteriaceae	Cloacibacterium	Cloacibacterium_normanense		1	NA	1	1	1	1	1	0.93	TGAGGAATATTGGTCAATGGGTGCAAGCCTGAACCAGCCATCCCGCGTGAAGGACGACTGCCCTATGGGTTGTAAACTTCTTTTGTATAGGGATAAACCTACCCTCGTGAGGGTAGCTGAAGGTACTATACGAATAAGCACCGGCTAACTCCGTGCCAGCAGCCGCGGTAATACGGAGGGTGCAAGCGTTATCCGGATTTATTGGGTTTAAAGGGTCCGTAGGCGGACTTATAAGTCAGTGGTGAAAGCCTGTCGCTTAACGATAGAACTGCCATTGATACTGTAAGTCTTGAGTATATTTGAGGTAGCTGGAATAAGTAGTGTAGCGGTGAAATGCATAGATATTACTTAGAACACCAATTGCGAAGGCAGGTTACCAAGATATAACTGACGCTGAGG…	NA	https://doi.org/10.1099/ijs.0.64218-0	Environmental bacterium, Gram-negative, non-motile
OTU0005	4.84069	0	Bacteria	NA	Proteobacteria	Betaproteobacteria	Burkholderiales	Comamonadaceae	Diaphorobacter	Diaphorobacter_nitroreducens		1	NA	1	1	1	1	0.94	0.8648	TGGGGAATTTTGGACAATGGGCGAAAGCCTGATCCAGCCATGCCGCGTGCAGGATGAAGGCCTTCGGGTTGTAAACTGCTTTTGTACGGAACGAAAAGCCTCTTTCTAATAAAGAGGGGTCATGACGGTACCGTAAGAATAAGCACCGGCTAACTACGTGCCAGCAGCCGCGGTAATACGTAGGGTGCAAGCGTTAATCGGAATTACTGGGCGTAAAGCGTGCGCAGGCGGTTTTGTAAGACAGAGGTGAAATCCCCGGGCTCAACCTGGGAACTGCCTTTGTGACTGCAAGGCTGGAGTGCGGCAGAGGGGGATGGAATTCCGCGTGTAGCAGTGAAATGCGTAGATATGCGGAGGAACACCGATGGCGAAGGCAATCCCCTGGGCCTGCACTGACGC…	NA	https://doi.org/10.2323/jgam.48.299	Environmental bacterium, Gram-negative, sludge
OTU0007	1.89951	0	Bacteria	NA	Firmicutes	Bacilli	Bacillales	Staphylococcaceae	Staphylococcus	Staphylococcus_cohnii_subsp._cohnii		1	NA	1	1	1	1	1	0.18	TAGGGAATCTTCCGCAATGGGCGAAAGCCTGACGGAGCAACGCCGCGTGAGTGATGAAGGTCTTCGGATCGTAAAACTCTGTTATTAGGGAAGAACAAATGTGTAAGTAACTATGCACGTCTTGACGGTACCTAATCAGAAAGCCACGGCTAACTACGTGCCAGCAGCCGCGGTAATACGTAGGTGGCAAGCGTTATCCGGAATTATTGGGCGTAAAGCGCGCGTAGGCGGTTTTTTAAGTCTGATGTGAAAGCCCACGGCTCAACCGTGGAGGGTCATTGGAAACTGGAAAACTTGAGTGCAGAAGAGGAAAGTGGAATTCCATGTGTAGCGGTGAAATGCGCAGAGATATGGAGGAACACCAGTGGCGAAGGCGACTTTCTGGTCTGTAACTGACGC…	NA	https://doi.org/10.4056%2Fsigs.5429581	Human microbiome, Gram-positive, coagulase-negative (skin microbiome)
OTU0009	1.77578	0	Bacteria	NA	Actinobacteria	Actinobacteria	Actinomycetales	Jonesiaceae	Jonesia	Jonesia_denitrificans	Formerly Listeria denitrificans	1	NA	1	1	1	1	1	0.85	TGGGGAATATTGCACAATGGGGGAAACCCTGATGCAGCGACGCCGCGTGGGGGATGAAGGCCTTCGGGTTGTAAACCCCTTTCAGTAAGGAACAAGGCCATGATTGTTGTTGTGGTTGAGGGTACTTGCAGAAGAAGCGCCGGCTAACTACGTGCCAGCAGCCGCGGTAATACGTAGGGCGCAAGCGTTGTCCGGAATTATTGGGCGTAAAGAGCTCGTAGGCGGTTTGTCGCGTCTGTCGTGAAATCCCGATGCTTAACGTCGGGCTTGCGGTGGGTACGGGCAGGCTGGAGTGCGGTAGGGGTGACTGGAATTCCTGGTGTAGCGGTGGAATGCGCAGATATCAGGAGGAACACCGATGGCGAAGGCAGGTCACTGGGCCGTTACTGACGCTGAGGA…	NA	https://doi.org/10.1099/00207713-37-3-266	Gram-positive	J. denitrificans is classified as a pathogenic organism for animals (vertebrates), J. denitrificans is a known pathogen of rats and mice when injected intraperitoneally. E. aquimarinus is an environmental Enterococcus sp.	https://doi.org/10.4056/sigs.41646
OTU0012	0.578573	0	Bacteria	NA	Firmicutes	Bacilli	Lactobacillales	Enterococcaceae	Enterococcus	Enterococcus_aquimarinus		1	NA	1	1	1	1	0.94	0.3384	TAGGGAATCTTCGGCAATGGACGAAAGTCTGACCGAGCAACGCCGCGTGAGTGAAGAAGGTTTTCGGATCGTAAAACTCTGTTGTTAGAGAAGAATAAGGATGAGAGTAAAAAGTTCATCCCTTGACGGTATCTAACCAGAAAGCCACGGCTAACTACGTGCCAGCAGCCGCGGTAATACGTAGGTGGCAAGCGTTGTCCGGATTTATTGGGCGTAAAGCGAGCGCAGGCGGTTTCTTAAGTCTGATGTGAAAGCCCCCGGCTTAACCGGGGAGGGTCATTGGAAACTGAGGAACTTGAGTGCAGAAGAGGAGAGTGGAATTCCATGTGTAGCGGTGAAATGCGTAGATATATGGAGGAACACCAGTGGCGAAGGCGACTCTCTGGTCTGTAACTGACG…	Intracellular lifestyle described for Enterococcus spp.	https://doi.org/10.1080%2F19490976.2022.2058851	Gram-positive, certain Enterococcus spp. are part of the gut microbiota of humans and also cause infections (e.g., E. faecalis, E. gallinarum, E. faecium and others)
OTU0013	0.809531	0	Bacteria	NA	Candidatus_Saccharibacteria	NA	NA	NA	Saccharibacteria_genera_incertae_sedis	NA		1	NA	1	NA	NA	NA	1	NA	TGAGGAATCTTCCACAATGGGCGAAAGCCTGATGGAGCAACGCCGCGTGCAGGATGAAGGCCTTCGGGTTGTAAACTGCTTTTATAAGTGAAGAATATGACGGTAACTTATGAATAAGCACCGGCTAACTACGTGCCAGCAGCCGCGGTCATACGTAGGGTGCAAGCATTATCCGGAGTGACTGGGCGTAAAGAGTTGCGTAGGTGGTTTATTAAGTAGATAGTGAAAGCTGACGGCTCAACCGTACAGACTATTATCTAAACTGGTAAACTCGAGAATGGTAGAGGTAACTGGAATTTCTTGTGTAGGAGTGAAATCCGTAGATATAAGAAGGAACACCAATGGCGTAGGCAGGTTACTGGACCATTTCTGACACTGAGGCACGAAAGCGTGGGGAGC…	NA	https://doi.org/10.1038/srep03957	Environmental mostly, TM7 also in human saliva		https://doi.org/10.1128/AEM.01827-14
OTU0022	0.278092	0	Bacteria	NA	Firmicutes	Bacilli	Bacillales	Bacillaceae_1	Anoxybacillus	Anoxybacillus_amylolyticus		1	NA	1	1	1	0.99	0.7623	0.1143	TAGGGAATCTTCCGCAATGGACGAAAGTCTGACGGAGCAACGCCGCGTGAGCGAAGAAGGTCTTCGGATTGTAAAGCTCTGTTGTTAGGGAAGAACAAGTACCGTTCGAATAGGGCGGTACCGTGACGGTACCTAACGAGAAAGCCACGGCTAACTACGTGCCAGCAGCCGCGGTAATACGTAGGTGGCAAGCGTTGTCCGGAATTATTGGGCGTAAAGCGCGCGCAGGCGGTCCTTTAAGTCTGATGTGAAAGCCCACGGCTCAACCGTGGAGGGTCATTGGAAACTGGGGGACTTGAGTGCAGAAGAGGAGAGCGGAATTCCACGTGTAGCGGTGAAATGCGTAGAGATGTGGAGGAACACCAGTGGCGAAGGCGGCTCTCTGGTCTGTAACTGACG…	NA	https://doi.org/10.1016/j.syapm.2005.10.003	Environmental mostly. A. amylolyticus isolated from soil. Anoxybacillus spp. also in upper respiratory tract microbiota.		https://doi.org/10.1016/j.celrep.2021.109637
OTU0023	0.271022	0	Bacteria	NA	Proteobacteria	Betaproteobacteria	Burkholderiales	Alcaligenaceae	Candidimonas	Candidimonas_humi		1	NA	1	1	1	1	0.21	0.0315	TGGGGAATTTTGGACAATGGGGGCAACCCTGATCCAGCCATCCCGCGTGTGCGATGAAGGCCTTCGGGTTGTAAAGCACTTTTGGCAGGGAAGAAATAGGTCTGGCTAATATCTGGACTGAATGACGGTACCTGCAGAATAAGCACCGGCTAACTACGTGCCAGCAGCCGCGGTAATACGTAGGGTGCAAGCGTTAATCGGAATTACTGGGCGTAAAGCGTGCGCAGGCGGTTCGGAAAGAAGGATGTGAAATCCCAGGGCTTAACCTTGGAATGGCATTCTTAACTACCGGGCTAGAGTATGTCAGAGGGGGGTAGAATTCCACGTGTAGCAGTGAAATGCGTAGAGATGTGGAGGAATACCGATGGCGAAGGCAGCCCCCTGGGATAATACTGACGC…	NA	https://doi.org/10.1099/ijs.0.021188-0	Gram-negative, mostly environmental.
OTU0024	0.185002	0	Bacteria	NA	Proteobacteria	Gammaproteobacteria	Pseudomonadales	Pseudomonadaceae	Pseudomonas	Pseudomonas_azotifigens		1	NA	1	1	1	1	0.95	0.1425	TGGGGAATATTGGACAATGGGCGAAAGCCTGATCCAGCCATGCCGCGTGTGTGAAGAAGGTCTTCGGATTGTAAAGCACTTTAAGCTGGGAGGAAGGGCAGTAAGTTAATACCTTGCTGTTTTGACGTTACCAGCAGAATAAGCACCGGCTAACTCTGTGCCAGCAGCCGCGGTAATACAGAGGGTGCAAGCGTTAATCGGAATTACTGGGCGTAAAGCGCGCGTAGGTGGTTTGATAAGTTGGATGTGAAAGCCCTGGGCTCAACCTGGGAACTGCATCCAAAACTGTCTGGCTAGAGTACGGTAGAGGGTGGTGGAATTTCCTGTGTAGCGGTGAAATGCGTAGATATAGGAAGGAACACCAGTGGCGAAGGCGACCACCTGGACTGATACTGACAC…	Intracellular lifestyle described for Pseudomonas spp.	https://doi.org/10.1099/ijs.0.63586-0	Gram-negative, mostly environmental but Pseudomonas aeruginosa is a major pathogen of humans. Intracellular lifestyle described.
OTU0025	0.194429	0	Bacteria	NA	Proteobacteria	Gammaproteobacteria	Pseudomonadales	Moraxellaceae	Acinetobacter	Acinetobacter_indicus		1	NA	1	1	1	1	0.98	0.2254	TGGGGAATATTGGACAATGGGGGGAACCCTGATCCAGCCATGCCGCGTGTGTGAAGAAGGCCTTTTGGTTGTAAAGCACTTTAAGTGGGGAGGAGGCTCTCTTGGTTAATACCTAAGAAGAGTGGACGTTACCCACAGAATAAGCACCGGCTAACTCTGTGCCAGCAGCCGCGGTAATACAGAGGGTGCGAGCGTTAATCGGATTTACTGGGCGTAAAGCGCGCGTAGGTGGTTAATTAAGTCAAATGTGAAATCCCCGAGCTTAACTTGGGAATTGCATTCGATACTGGTTAGCTAGAGTATGGGAGAGGATGGTAGAATTCCAGGTGTAGCGGTGAAATGCGTAGAGATCTGGAGGAATACCGATGGCGAAGGCAGCCATCTGGCCTAATACTGACA…	some evidence for intracellular lifestyle (https://doi.org/10.1128/msystems.00488-21)	https://doi.org/10.1099/ijs.0.037721-0	Gram-negative, environmental and human-associated isolates. Non-fermenter. A. baumannii often MDR and human pathogen. Hospital outbreaks reported.		https://doi.org/10.1371/journal.ppat.1007812
OTU0026	0.308729	0	Bacteria	NA	Firmicutes	Clostridia	Clostridiales	Ruminococcaceae	Saccharofermentans	Saccharofermentans_acetigenes		1	NA	1	0.98	0.9604	0.8163	0.2939	0.1058	TGGGGAATATTGGGCAATGGGCGCAAGCCTGACCCAGCAACGCCGCGTGAAGGAAGAAGGCTTTCGGGTTGTAAACTTCTTTGGCCAGGGACGATAATGACGGTACCTGGAGAACAAGCCACGGCTAACTACGTGCCAGCAGCCGCGGTAATACGTAGGTGGCGAGCGTTATCCGGATTTACTGGGTGTAAAGGGCGTGTAGGCGGGTTGGCAAGTCGGGTGTGAAATTTACAGGCTTAACTTGTAACGGTCATCCGAAACTGCCGATCTTGAGTGTCGGAGAGGAAAGTGGAATTCCTAGTGTAGCGGTAAAATGCGTAGAGATTAGGAGGAACACCAGTGGCGAAGGCGACTTTCTGGACGATAACTGACGCTGAGGCGCGAAAGCGTGGGGAGCAA…	NA	https://doi.org/10.1099/ijs.0.017590-0	Gram-positive, spore forming. Environmental.
OTU0027	0.207391	0	Bacteria	NA	Proteobacteria	Alphaproteobacteria	Rhodobacterales	Rhodobacteraceae	Paracoccus	Paracoccus_versutus		1	NA	1	1	1	1	1	0.27	TGGGGAATCTTAGACAATGGGGGCAACCCTGATCTAGCCATGCCGCGTGAGTGATGAAGGCCCTAGGGTTGTAAAGCTCTTTCAGCTGGGAAGATAATGACGGTACCAGCAGAAGAAGCCCCGGCTAACTCCGTGCCAGCAGCCGCGGTAATACGGAGGGGGCTAGCGTTGTTCGGAATTACTGGGCGTAAAGCGCACGTAGGCGGACCGGAAAGTTGGGGGTGAAATCCCGGGGCTCAACCCCGGAACTGCCTTCAAAACTATCGGTCTGGAGTTCGAGAGAGGTGAGTGGAATTCCGAGTGTAGAGGTGAAATTCGTAGATATTCGGAGGAACACCAGTGGCGAAGGCGGCTCACTGGCTCGATACTGACGCTGAGGTGCGAAAGCGTGGGGAGCAA…	NA	https://doi.org/10.1128/MRA.01419-19	Gram-negative, nonmotile bacteria, environmental.	Some species described to cause opportunistic human infection.	https://doi.org/10.3389/fmicb.2018.02553
OTU0028	0.155543	0	Bacteria	NA	Firmicutes	Bacilli	Lactobacillales	Aerococcaceae	Globicatella	NA		1	NA	1	1	1	1	1	NA	TAGGGAATCTTCCGCAATGGACGCAAGTCTGACGGAGCAACGCCGCGTGTGTGAAGAAGGTTTTCGGATCGTAAAGCACTGTTGTTAGAGAAGAACGGCTACTAGAGGAAATGTTAGTAGATTGACGGTATCTAACCAGAAAGCCACGGCTAACTACGTGCCAGCAGCCGCGGTAATACGTAGGTGGCAAGCGTTGTCCGGATTTATTGGGCGTAAAGGGAGCGCAGGTGGTTTCTTAAGTCTGATGTGAAAGCCCACGGCTTAACCGTGGAGGGCCATTGGAAACTGGGGAACTTGAGTGCAGAAGAGGAAAGCGGAATTCCATGTGTAGCGGTGAAATGCGTAGATATATGGAGGAACACCAGTGGCGAAAGCGGCTTTCTGGTCTGTAACTGACAC…	NA	https://doi.org/10.1136%2Fjcp.2005.028878	Gram-positive cocci.	Some species rare cause of human infection	https://doi.org/10.1136%2Fjcp.2005.028878
OTU0029	0.114301	0	Bacteria	NA	Firmicutes	Bacilli	Lactobacillales	Carnobacteriaceae	Jeotgalibaca	Jeotgalibaca_dankookensis		1	NA	1	1	0.81	0.5184	0.1659	0.0531	TAGGGAATCTTCCGCAATGGACGCAAGTCTGACGGAGCAACGCCGCGTGAGTGAAGAAGGTTTTCGGATCGTAAAACTCTGTTGTCGGAGAAGAACAAGCGGGCGAGTAACTGCGCCCGCCGTGACGGTATCCGACCAGAAAGCCACGGCTAACTACGTGCCAGCAGCCGCGGTAATACGTAGGTGGCGAGCGTTGTCCGGATTTATTGGGCGTAAAGCGAGCGCAGGCGGTCCCTTAAGTCTGATGTGAAAGCCCACGGCTCAACCGTGGAGGGCCATTGGAAACTGGGGGGCTTGAGTGCAGGAGAGGAGAGTGGAATTCCATGTGTAGCGGTGAAATGCGTAGATATATGGAGGAACACCAGTGGCGAAGGCGACTCTCTGGCCTGTAACTGACGC…	NA	https://doi.org/10.1099/ijs.0.057059-0	Gram-positive, aerobic, cocci.	Some species detected in gut microbiome.	https://doi.org/10.3389/fmicb.2020.592248
OTU0038	0.110765	0	Bacteria	NA	Actinobacteria	Actinobacteria	Actinomycetales	Actinomycetaceae	Actinomyces	Actinomyces_marimammalium		1	NA	1	1	1	0.49	0.2303	0.0368	TGGGGAATATTGCACAATGGGCGAAAGCCTGATGCAGCGACGCCGTGTGAGGGATGAAGGCCTTCGGGTTGTAAACCTTTTTCGCTCTTGACCAAGGGCCGCTTTTGGGGTGGTTTGAGGGTATGGGGTAAAGAAGCACCGGCTAACTACGTGCCAGCAGCCGCGGTAATACGTAGGGTGCGAGCGTTGTCCGGAATTATTGGGCGTAAAGGGCTTGTAGGTGGCGTGTCGCGTCTGTCGTGAAATTCACTGGCTTAACTAGTGAAGTGCGGTGGGTACGGGCATGCTTGAGTGTGGTAGGGGAGATTGGAATTCCTGGTGTAGCGGTGGAATGCGCAGATATCAGGAAGAACACCGGTGGCGAAGGCGGATCTCTGGGCCATTACTGACGCTGAGGAG…	NA	https://doi.org/10.1099/00207713-51-1-151	Gram-positive, non-spore-forming bacilli	Some species cause human infection.	https://doi.org/10.1128%2FCMR.00100-14

## Sheet: Comments
	Some good citations:
	Frontiers | Intramacrophage Survival for Extracellular Bacterial Pathogens: MgtC As a Key Adaptive Factor (frontiersin.org)
	https://doi.org/10.3389/fcimb.2016.00052
	"In contrast, extracellular pathogens, as Staphylococcus aureus, Pseudomonas aeruginosa or streptococci, avoid phagocytosis, thus promoting extracellular multiplication. However, the situation appears more complex with a dual lifestyle of intracellular/extracellular bacterial pathogens (Silva, 2012). Indeed, diverse bacterial intracellular pathogens have the ability to produce extracellular infec…
	10.3389/fmicb.2012.00071
	Most bacterial genus (and especially the designated species (but CAVE: low scores/confidence mostly) are environmental - some are described to cause human infections and while mostly being considered extracellular pathogens, also an intracellular lifestyle has been described (e.g., Staphylococcus spp., Enterococcus spp., Pseudomonas spp.). Survival / detection in macrophages but also other cell t…
