# Supplementary material for: Microbial peptides activate tumour-infiltrating lymphocytes in glioblastoma
Source: Nature. 2023 May 17;617(7962):807–17. doi: 10.1038/s41586-023-06081-w (PMC10208956; doi:10.1038/s41586-023-06081-w)
Supplement: Supplementary file 8 — Supplementary Table 7 [file 41586_2023_6081_MOESM8_ESM.xlsx]

## Sheet: Hitting Species
	16srRNA analyses		Immunopeptidome analyses
Patient	Species		Peptide	Annotation
ZH616	Pseudomonas taiwanensis		MVMPGDNIQMTVT	>tr|V7D4J2|V7D4J2_9PSED Elongation factor Tu (Fragment) OS=Pseudomonas taiwanensis SJ9 OX=1388762 GN=tuf PE=4 SV=1
ZH757	Pseudomonas taiwanensis		QFGVGFYSAFIVADK	>tr|A0A7L9GEP6|A0A7L9GEP6_9PSED Chaperone protein HtpG OS=Pseudomonas taiwanensis OX=470150 GN=htpG PE=3 SV=1
ZH757	Pseudomonas taiwanensis		GQFGVGFYSAFIVADK	>tr|A0A7L9GEP6|A0A7L9GEP6_9PSED Chaperone protein HtpG OS=Pseudomonas taiwanensis OX=470150 GN=htpG PE=3 SV=1
ZH757	Pseudomonas taiwanensis		IGQFGVGFYSAFIVADK	>tr|A0A7L9GEP6|A0A7L9GEP6_9PSED Chaperone protein HtpG OS=Pseudomonas taiwanensis OX=470150 GN=htpG PE=3 SV=1
ZH761	Pseudomonas taiwanensis		ARSDLLLTI	>tr|A0A7L9GKY5|A0A7L9GKY5_9PSED Apolipoprotein N-acyltransferase OS=Pseudomonas taiwanensis OX=470150 GN=lnt PE=3 SV=1
ZH791	Pseudomonas aeruginosa		IGQFGVGFYSAFIVADK	>tr|B7UVC5|B7UVC5_PSEA8 Chaperone protein HtpG OS=Pseudomonas aeruginosa (strain LESB58) GN=htpG PE=3 SV=1
ZH791	Pseudomonas arsenicoxydans		IGQFGVGFYSAFIVADK	>tr|A0A502HFQ4|A0A502HFQ4_9PSED Chaperone protein HtpG OS=Pseudomonas arsenicoxydans OX=702115 GN=htpG PE=3 SV=1
ZH791	Pseudomonas taiwanensis		IGQFGVGFYSAFIVADK	>tr|A0A7L9GEP6|A0A7L9GEP6_9PSED Chaperone protein HtpG OS=Pseudomonas taiwanensis OX=470150 GN=htpG PE=3 SV=1
ZH791	Pseudomonas aeruginosa		QFGVGFYSAFIVADK	>tr|B7UVC5|B7UVC5_PSEA8 Chaperone protein HtpG OS=Pseudomonas aeruginosa (strain LESB58) GN=htpG PE=3 SV=1
ZH791	Pseudomonas arsenicoxydans		QFGVGFYSAFIVADK	>tr|A0A502HFQ4|A0A502HFQ4_9PSED Chaperone protein HtpG OS=Pseudomonas arsenicoxydans OX=702115 GN=htpG PE=3 SV=1
ZH791	Pseudomonas taiwanensis		QFGVGFYSAFIVADK	>tr|A0A7L9GEP6|A0A7L9GEP6_9PSED Chaperone protein HtpG OS=Pseudomonas taiwanensis OX=470150 GN=htpG PE=3 SV=1
ZH802	Blautia luti		RIINEPTAAALAYG	>tr|A0A844GKC5|A0A844GKC5_9FIRM Chaperone protein DnaK OS=Blautia luti DSM 14534 OX=649762 GN=dnaK PE=2 SV=1
ZH802	Blautia wexlerae		RIINEPTAAALAYG	>tr|A0A173ZSM9|A0A173ZSM9_9FIRM Chaperone protein DnaK OS=Blautia wexlerae OX=418240 GN=dnaK PE=2 SV=1
ZH802	Clostridium spiroforme		RIINEPTAAALAYG	>tr|B1C311|B1C311_9FIRM Chaperone protein DnaK OS=Clostridium spiroforme DSM 1552 GN=dnaK PE=3 SV=1
ZH802	Dorea longicatena		RIINEPTAAALAYG	>tr|A6BHU6|A6BHU6_9FIRM Chaperone protein DnaK OS=Dorea longicatena DSM 13814 GN=dnaK PE=3 SV=1
ZH802	Eubacterium rectale		RIINEPTAAALAYG	>tr|C4ZAZ5|C4ZAZ5_EUBR3 Chaperone protein DnaK OS=Eubacterium rectale (strain ATCC 33656 / VPI 0990) GN=dnaK PE=3 SV=1
ZH802	Intestinibacter bartlettii		RIINEPTAAALAYG	>tr|A0A1T4UMG2|A0A1T4UMG2_9FIRM Chaperone protein DnaK OS=Intestinibacter bartlettii DSM 16795 OX=445973 GN=dnaK PE=2 SV=1
ZH802	Pseudomonas alcaligenes		RIINEPTAAALAYG	>tr|A0A1N6R345|A0A1N6R345_PSEAC Chaperone protein DnaK OS=Pseudomonas alcaligenes OX=43263 GN=dnaK PE=2 SV=1
ZH802	Pseudomonas taiwanensis		RIINEPTAAALAYG	>tr|A0A7L9GL66|A0A7L9GL66_9PSED Chaperone protein DnaK OS=Pseudomonas taiwanensis OX=470150 GN=dnaK PE=2 SV=1
ZH802	Roseburia faecis		RIINEPTAAALAYG	>tr|A0A0M6WS23|A0A0M6WS23_9FIRM Chaperone protein DnaK OS=Roseburia faecis OX=301302 GN=dnaK PE=2 SV=1
ZH802	Roseburia hominis		RIINEPTAAALAYG	>tr|G2T147|G2T147_ROSHA Chaperone protein DnaK OS=Roseburia hominis (strain DSM 16839 / NCIMB 14029 / A2-183) GN=dnaK PE=3 SV=1
ZH802	Ruminococcus lactaris		RIINEPTAAALAYG	>tr|B5CT32|B5CT32_9FIRM Chaperone protein DnaK OS=Ruminococcus lactaris ATCC 29176 GN=dnaK PE=3 SV=1
ZH802	Ruminococcus obeum		RIINEPTAAALAYG	>tr|D4LRX4|D4LRX4_9FIRM Chaperone protein DnaK OS=Ruminococcus obeum A2-162 GN=dnaK PE=3 SV=1
ZH802	Staphylococcus warneri		RIINEPTAAALAYG	>tr|F3SNF2|F3SNF2_STAWA Chaperone protein DnaK OS=Staphylococcus warneri VCU121 GN=dnaK PE=3 SV=1
ZH802	Turicibacter sanguinis		RIINEPTAAALAYG	>tr|D4W7A5|D4W7A5_9FIRM Chaperone protein DnaK OS=Turicibacter sanguinis PC909 GN=dnaK PE=3 SV=1
ZH802	Blautia luti		RIINEPTAAALA	>tr|A0A564W607|A0A564W607_9FIRM Chaperone protein DnaK OS=Blautia luti OX=89014 GN=dnaK_1 PE=2 SV=1
ZH802	Blautia wexlerae		RIINEPTAAALA	>tr|A0A173ZSM9|A0A173ZSM9_9FIRM Chaperone protein DnaK OS=Blautia wexlerae OX=418240 GN=dnaK PE=2 SV=1
ZH802	Clostridium spiroforme		RIINEPTAAALA	>tr|B1C311|B1C311_9FIRM Chaperone protein DnaK OS=Clostridium spiroforme DSM 1552 GN=dnaK PE=3 SV=1
ZH802	Dorea longicatena		RIINEPTAAALA	>tr|A6BHU6|A6BHU6_9FIRM Chaperone protein DnaK OS=Dorea longicatena DSM 13814 GN=dnaK PE=3 SV=1
ZH802	Eubacterium rectale		RIINEPTAAALA	>tr|C4ZAZ5|C4ZAZ5_EUBR3 Chaperone protein DnaK OS=Eubacterium rectale (strain ATCC 33656 / VPI 0990) GN=dnaK PE=3 SV=1
ZH802	Intestinibacter bartlettii		RIINEPTAAALA	>tr|A0A6N3EQ24|A0A6N3EQ24_9FIRM Chaperone protein DnaK OS=Intestinibacter bartlettii OX=261299 GN=dnaK_2 PE=2 SV=1
ZH802	Pseudomonas alcaligenes		RIINEPTAAALA	>tr|U2ZLK2|U2ZLK2_PSEA4 Chaperone protein DnaK OS=Pseudomonas alcaligenes (strain ATCC 14909 / DSM 50342 / JCM 20561 / NBRC 14159 / NCIMB 9945 / NCTC 10367 / 1577) OX=1215092 GN=dnaK PE=2 SV=1
ZH802	Pseudomonas taiwanensis		RIINEPTAAALA	>tr|A0A7L9GL66|A0A7L9GL66_9PSED Chaperone protein DnaK OS=Pseudomonas taiwanensis OX=470150 GN=dnaK PE=2 SV=1
ZH802	Roseburia faecis		RIINEPTAAALA	>tr|A0A0M6WS23|A0A0M6WS23_9FIRM Chaperone protein DnaK OS=Roseburia faecis OX=301302 GN=dnaK PE=2 SV=1
ZH802	Roseburia hominis		RIINEPTAAALA	>tr|G2T147|G2T147_ROSHA Chaperone protein DnaK OS=Roseburia hominis (strain DSM 16839 / NCIMB 14029 / A2-183) GN=dnaK PE=3 SV=1
ZH802	Ruminococcus lactaris		RIINEPTAAALA	>tr|B5CT32|B5CT32_9FIRM Chaperone protein DnaK OS=Ruminococcus lactaris ATCC 29176 GN=dnaK PE=3 SV=1
ZH802	Ruminococcus obeum		RIINEPTAAALA	>tr|D4LRX4|D4LRX4_9FIRM Chaperone protein DnaK OS=Ruminococcus obeum A2-162 GN=dnaK PE=3 SV=1
ZH802	Staphylococcus warneri		RIINEPTAAALA	>tr|F3SNF2|F3SNF2_STAWA Chaperone protein DnaK OS=Staphylococcus warneri VCU121 GN=dnaK PE=3 SV=1
ZH802	Turicibacter sanguinis		RIINEPTAAALA	>tr|D4W7A5|D4W7A5_9FIRM Chaperone protein DnaK OS=Turicibacter sanguinis PC909 GN=dnaK PE=3 SV=1

## Sheet: Hitting Genuses
	16srRNA analyses		Immunopeptidome analyses
Patient	Genus		Peptide	Annotation
ZH616	Pseudomonas		MVMPGDNIQMTVT	>tr|V7D4J2|V7D4J2_9PSED Elongation factor Tu (Fragment) OS=Pseudomonas taiwanensis SJ9 OX=1388762 GN=tuf PE=4 SV=1
ZH616	Pseudomonas		VSSALKLMQEIMAARYPS	>tr|F3HXM4|F3HXM4_PSESF UPF0229 protein PSYAC_04218 OS=Pseudomonas syringae pv. actinidiae str. M302091 GN=PSYAC_04218 PE=3 SV=1
ZH753	Mucilaginibacter		KDMAAELFKP	>tr|H1Y0H6|H1Y0H6_9SPHI DNA-directed RNA polymerase subunit beta' OS=Mucilaginibacter paludis DSM 18603 GN=rpoC PE=3 SV=1
ZH757	Pseudomonas		QFGVGFYSAFIVADK	>tr|A0A7L9GEP6|A0A7L9GEP6_9PSED Chaperone protein HtpG OS=Pseudomonas taiwanensis OX=470150 GN=htpG PE=3 SV=1
ZH757	Pseudomonas		GQFGVGFYSAFIVADK	>tr|A0A7L9GEP6|A0A7L9GEP6_9PSED Chaperone protein HtpG OS=Pseudomonas taiwanensis OX=470150 GN=htpG PE=3 SV=1
ZH757	Pseudomonas		IGQFGVGFYSAFIVADK	>tr|A0A7L9GEP6|A0A7L9GEP6_9PSED Chaperone protein HtpG OS=Pseudomonas taiwanensis OX=470150 GN=htpG PE=3 SV=1
ZH761	Pseudomonas		QRVSALEQLKKGPVTVSG	>tr|A0A1B3B6M0|A0A1B3B6M0_PSEAI Tn3 family transposase OS=Pseudomonas aeruginosa OX=287 PE=3 SV=1
ZH761	Pseudomonas		ARSDLLLTI	>tr|A0A7L9GKY5|A0A7L9GKY5_9PSED Apolipoprotein N-acyltransferase OS=Pseudomonas taiwanensis OX=470150 GN=lnt PE=3 SV=1
ZH791	Pseudomonas		IGQFGVGFYSAFIVADK	>tr|A0A7L9GEP6|A0A7L9GEP6_9PSED Chaperone protein HtpG OS=Pseudomonas taiwanensis OX=470150 GN=htpG PE=3 SV=1
ZH791	Pseudomonas		QFGVGFYSAFIVADK	>tr|A0A7L9GEP6|A0A7L9GEP6_9PSED Chaperone protein HtpG OS=Pseudomonas taiwanensis OX=470150 GN=htpG PE=3 SV=1
ZH802	Blautia		RIINEPTAAALAYG	>tr|A0A844GKC5|A0A844GKC5_9FIRM Chaperone protein DnaK OS=Blautia luti DSM 14534 OX=649762 GN=dnaK PE=2 SV=1
ZH802	Dorea		RIINEPTAAALAYG	>tr|A6BHU6|A6BHU6_9FIRM Chaperone protein DnaK OS=Dorea longicatena DSM 13814 GN=dnaK PE=3 SV=1
ZH802	Intestinibacter		RIINEPTAAALAYG	>tr|A0A1T4UMG2|A0A1T4UMG2_9FIRM Chaperone protein DnaK OS=Intestinibacter bartlettii DSM 16795 OX=445973 GN=dnaK PE=2 SV=1
ZH802	Pseudomonas		RIINEPTAAALAYG	>tr|A0A1N6R345|A0A1N6R345_PSEAC Chaperone protein DnaK OS=Pseudomonas alcaligenes OX=43263 GN=dnaK PE=2 SV=1
ZH802	Roseburia		RIINEPTAAALAYG	>tr|A0A0M6WS23|A0A0M6WS23_9FIRM Chaperone protein DnaK OS=Roseburia faecis OX=301302 GN=dnaK PE=2 SV=1
ZH802	Ruminococcus		RIINEPTAAALAYG	>tr|B5CT32|B5CT32_9FIRM Chaperone protein DnaK OS=Ruminococcus lactaris ATCC 29176 GN=dnaK PE=3 SV=1
ZH802	Staphylococcus		RIINEPTAAALAYG	>tr|F3SNF2|F3SNF2_STAWA Chaperone protein DnaK OS=Staphylococcus warneri VCU121 GN=dnaK PE=3 SV=1
ZH802	Turicibacter		RIINEPTAAALAYG	>tr|D4W7A5|D4W7A5_9FIRM Chaperone protein DnaK OS=Turicibacter sanguinis PC909 GN=dnaK PE=3 SV=1
ZH802	Blautia		RIINEPTAAALA	>tr|A0A564W607|A0A564W607_9FIRM Chaperone protein DnaK OS=Blautia luti OX=89014 GN=dnaK_1 PE=2 SV=1
ZH802	Dorea		RIINEPTAAALA	>tr|A6BHU6|A6BHU6_9FIRM Chaperone protein DnaK OS=Dorea longicatena DSM 13814 GN=dnaK PE=3 SV=1
ZH802	Intestinibacter		RIINEPTAAALA	>tr|A0A6N3EQ24|A0A6N3EQ24_9FIRM Chaperone protein DnaK OS=Intestinibacter bartlettii OX=261299 GN=dnaK_2 PE=2 SV=1
ZH802	Pelomonas		RIINEPTAAALA	>tr|A0A4R3UG02|A0A4R3UG02_PELSC Chaperone protein DnaK OS=Pelomonas saccharophila OX=304 GN=dnaK PE=2 SV=1
ZH802	Pseudomonas		RIINEPTAAALA	>tr|U2ZLK2|U2ZLK2_PSEA4 Chaperone protein DnaK OS=Pseudomonas alcaligenes (strain ATCC 14909 / DSM 50342 / JCM 20561 / NBRC 14159 / NCIMB 9945 / NCTC 10367 / 1577) OX=1215092 GN=dnaK PE=2 SV=1
ZH802	Roseburia		RIINEPTAAALA	>tr|A0A0M6WS23|A0A0M6WS23_9FIRM Chaperone protein DnaK OS=Roseburia faecis OX=301302 GN=dnaK PE=2 SV=1
ZH802	Ruminococcus		RIINEPTAAALA	>tr|B5CT32|B5CT32_9FIRM Chaperone protein DnaK OS=Ruminococcus lactaris ATCC 29176 GN=dnaK PE=3 SV=1
ZH802	Staphylococcus		RIINEPTAAALA	>tr|F3SNF2|F3SNF2_STAWA Chaperone protein DnaK OS=Staphylococcus warneri VCU121 GN=dnaK PE=3 SV=1
ZH802	Turicibacter		RIINEPTAAALA	>tr|D4W7A5|D4W7A5_9FIRM Chaperone protein DnaK OS=Turicibacter sanguinis PC909 GN=dnaK PE=3 SV=1
ZH802	Streptococcus		DIIPAIDNLDA	>tr|D3HAE2|D3HAE2_STRM6 5-methyltetrahydropteroyltriglutamate--homocysteine methyltransferase OS=Streptococcus mitis (strain B6) GN=metE PE=3 SV=1
1635WI	Enterococcus		AVLDSLRFG	>tr|J1HS61|J1HS61_9ENTE Phosphoribosylformylglycinamidine synthase 2 OS=Enterococcus sp. C1 GN=purL PE=3 SV=1

## Sheet: Hitting Species (cell lines)
	16srRNA analyses		Immunopeptidome analyses
Patient	Species		Peptide	Annotation
ZH757	Pseudomonas taiwanensis		GQFGVGFYSAFIVADK	>tr|A0A7L9GEP6|A0A7L9GEP6_9PSED Chaperone protein HtpG OS=Pseudomonas taiwanensis OX=470150 GN=htpG PE=3 SV=1
ZH757	Pseudomonas taiwanensis		QFGVGFYSAFIVADK	>tr|A0A7L9GEP6|A0A7L9GEP6_9PSED Chaperone protein HtpG OS=Pseudomonas taiwanensis OX=470150 GN=htpG PE=3 SV=1
ZH757	Pseudomonas taiwanensis		GPGGYVAAIKAAQLG	>tr|A0A7L9GF89|A0A7L9GF89_9PSED Dihydrolipoyl dehydrogenase OS=Pseudomonas taiwanensis OX=470150 GN=lpdA PE=3 SV=1
ZH757	Pseudomonas taiwanensis		IGQFGVGFYSAFIVADK	>tr|A0A7L9GEP6|A0A7L9GEP6_9PSED Chaperone protein HtpG OS=Pseudomonas taiwanensis OX=470150 GN=htpG PE=3 SV=1
ZH757	Pseudomonas taiwanensis		IGQFGVGFYSAFIVADKV	>tr|A0A7L9GEP6|A0A7L9GEP6_9PSED Chaperone protein HtpG OS=Pseudomonas taiwanensis OX=470150 GN=htpG PE=3 SV=1
ZH802	Pseudomonas alcaligenes		QVLRRVLPE	>tr|U3B1Z2|U3B1Z2_PSEA4 Probable M18 family aminopeptidase 2 OS=Pseudomonas alcaligenes (strain ATCC 14909 / DSM 50342 / JCM 20561 / NBRC 14159 / NCIMB 9945 / NCTC 10367 / 1577) OX=1215092 GN=apeB PE=3 SV=1

## Sheet: Hitting Genuses (cell lines)
	16srRNA analyses		Immunopeptidome analyses
Patient	Genus		Peptide	Annotation
ZH681	Pseudomonas		MKTYTAKPET	>tr|K1CC38|K1CC38_PSEAI 50S ribosomal protein L13 OS=Pseudomonas aeruginosa CI27 GN=rplM PE=3 SV=1
ZH757	Pseudomonas		QRYVSELLAGEDGPLKK	>tr|L7H3G8|L7H3G8_PSESX Fructose-1,6-bisphosphatase OS=Pseudomonas syringae BRIP39023 GN=A988_07474 PE=3 SV=1
ZH757	Pseudomonas		GQFGVGFYSAFIVADK	>tr|A0A7L9GEP6|A0A7L9GEP6_9PSED Chaperone protein HtpG OS=Pseudomonas taiwanensis OX=470150 GN=htpG PE=3 SV=1
ZH757	Pseudomonas		QFGVGFYSAFIVADK	>tr|A0A7L9GEP6|A0A7L9GEP6_9PSED Chaperone protein HtpG OS=Pseudomonas taiwanensis OX=470150 GN=htpG PE=3 SV=1
ZH757	Pseudomonas		GPGGYVAAIKAAQLG	>tr|A0A7L9GF89|A0A7L9GF89_9PSED Dihydrolipoyl dehydrogenase OS=Pseudomonas taiwanensis OX=470150 GN=lpdA PE=3 SV=1
ZH757	Pseudomonas		IGQFGVGFYSAFIVADK	>tr|A0A7L9GEP6|A0A7L9GEP6_9PSED Chaperone protein HtpG OS=Pseudomonas taiwanensis OX=470150 GN=htpG PE=3 SV=1
ZH757	Pseudomonas		IGQFGVGFYSAFIVADKV	>tr|A0A7L9GEP6|A0A7L9GEP6_9PSED Chaperone protein HtpG OS=Pseudomonas taiwanensis OX=470150 GN=htpG PE=3 SV=1
ZH802	Pseudomonas		QVLRRVLPE	>tr|U3B1Z2|U3B1Z2_PSEA4 Probable M18 family aminopeptidase 2 OS=Pseudomonas alcaligenes (strain ATCC 14909 / DSM 50342 / JCM 20561 / NBRC 14159 / NCIMB 9945 / NCTC 10367 / 1577) OX=1215092 GN=apeB PE=3 SV=1
ZH802	Staphylococcus		IILLIILL	>tr|H3VIS0|H3VIS0_STAHO ABC transporter, quaternary amine uptake transporter family, substrate-binding protein OS=Staphylococcus hominis VCU122 GN=SEVCU122_2121 PE=3 SV=1
ZH802	Streptococcus		IILLIILL	>tr|I0QJW9|I0QJW9_STRSL Putative cardiolipin synthetase OS=Streptococcus salivarius PS4 GN=PS4_68087 PE=4 SV=1
