# Supplementary material for: Microbial peptides activate tumour-infiltrating lymphocytes in glioblastoma
Source: Nature. 2023 May 17;617(7962):807–17. doi: 10.1038/s41586-023-06081-w (PMC10208956; doi:10.1038/s41586-023-06081-w)
Supplement: Supplementary file 9 — Supplementary Table 8 [file 41586_2023_6081_MOESM9_ESM.xlsx]

## Sheet: 1635WI-Primary tumor
Sequence	Database	Database id	species	protein		Yellow colored peptides are identically present in primary and recurrent tumor
VTVLYGSQTGNAQGLAE	Bacteria	>tr|E0U250|E0U250_BACPZ Sulfite reductase (Flavoprotein alpha-subunit) OS=Bacillus subtilis subsp. spizizenii (strain ATCC 23059 / NRRL B-14472 / W23) GN=cysJ PE=3 SV=1	Bacillus subtilis subsp. spizizenii (strain ATCC 23059 / NRRL B-14472 / W23)	Sulfite reductase (Flavoprotein alpha-subunit)
VEAVALQLKPLCKE	Bacteria	>tr|D4WNP8|D4WNP8_BACOV Thiamine-phosphate synthase OS=Bacteroides ovatus SD CMC 3f GN=thiE PE=3 SV=1	Bacteroides ovatus SD CMC 3f	Thiamine-phosphate synthase
SNTPIIVDGKDVMPEVN	Bacteria	>tr|G7SZY8|G7SZY8_SALPS Glucose-6-phosphate isomerase OS=Salmonella pullorum (strain RKS5078 / SGSC2294) GN=pgi PE=3 SV=1	Salmonella pullorum (strain RKS5078 / SGSC2294)	Glucose-6-phosphate isomerase
SNGDLDAIVVARAGLA	Bacteria	>sp|B2HRJ2|HEM3_MYCMM Porphobilinogen deaminase OS=Mycobacterium marinum (strain ATCC BAA-535 / M) GN=hemC PE=3 SV=1	Mycobacterium marinum (strain ATCC BAA-535 / M)	Porphobilinogen deaminase
VFAIDRAGLVGEDGPT	Bacteria	>tr|B3ELF6|B3ELF6_CHLPB 1-deoxy-D-xylulose-5-phosphate synthase OS=Chlorobium phaeobacteroides (strain BS1) GN=dxs PE=3 SV=1	Chlorobium phaeobacteroides (strain BS1)	1-deoxy-D-xylulose-5-phosphate synthase
QALVTLEENAVIG	Bacteria	>sp|Q1LTI9|DXS_BAUCH 1-deoxy-D-xylulose-5-phosphate synthase OS=Baumannia cicadellinicola subsp. Homalodisca coagulata GN=dxs PE=3 SV=1	Baumannia cicadellinicola subsp. Homalodisca coagulata	1-deoxy-D-xylulose-5-phosphate synthase
TPIIVDGKDVMPE	Bacteria	>tr|G7SZY8|G7SZY8_SALPS Glucose-6-phosphate isomerase OS=Salmonella pullorum (strain RKS5078 / SGSC2294) GN=pgi PE=3 SV=1	Salmonella pullorum (strain RKS5078 / SGSC2294)	Glucose-6-phosphate isomerase
NLTVGAPMVAGAKVEAK	Bacteria	>sp|A8MHL1|RL21_ALKOO 50S ribosomal protein L21 OS=Alkaliphilus oremlandii (strain OhILAs) GN=rplU PE=3 SV=1	Alkaliphilus oremlandii (strain OhILAs)	50S ribosomal protein L21
NLLDSMDDKVNLNGGAI	Bacteria	>tr|C7BNA7|C7BNA7_PHOAA 3-ketoacyl-coa thiolase OS=Photorhabdus asymbiotica subsp. asymbiotica (strain ATCC 43949 / 3105-77) GN=fadA PE=3 SV=1	Photorhabdus asymbiotica subsp. asymbiotica (strain ATCC 43949 / 3105-77)	3-ketoacyl-coa thiolase
TPIIVDGKDVMPEVN	Bacteria	>tr|G7SZY8|G7SZY8_SALPS Glucose-6-phosphate isomerase OS=Salmonella pullorum (strain RKS5078 / SGSC2294) GN=pgi PE=3 SV=1	Salmonella pullorum (strain RKS5078 / SGSC2294)	Glucose-6-phosphate isomerase
KEDMSVPLIKSIRK	Bacteria	>tr|B5B8Q8|B5B8Q8_9PROT Glutamyl-tRNA reductase OS=Campylobacter concisus GN=hemA PE=3 SV=1	Campylobacter concisus	Glutamyl-tRNA reductase
AALGGEMKNPEKL	Bacteria	>tr|E1USB2|E1USB2_BACAS Serine/ threonine exchanger transporter OS=Bacillus amyloliquefaciens (strain ATCC 23350 / DSM 7 / BCRC 11601 / NBRC 15535 / NRRL B-14393) GN=steT PE=4 SV=1	Bacillus amyloliquefaciens (strain ATCC 23350 / DSM 7 / BCRC 11601 / NBRC 15535 / NRRL B-14393)	Serine/ threonine exchanger transporter
AGPVVAAAVILKEDC	Bacteria	>tr|E5W2P2|E5W2P2_9BACI Ribonuclease HII OS=Bacillus sp. BT1B_CT2 GN=rnhB PE=3 SV=1	Bacillus sp. BT1B_CT2	Ribonuclease HII
KNAGFWRTLFA	Bacteria	>tr|J3EPP8|J3EPP8_9LACO Divalent metal cation transporter MntH OS=Lactobacillus coryniformis subsp. coryniformis CECT 5711 GN=mntH PE=3 SV=1	Lactobacillus coryniformis subsp. coryniformis CECT 5711	Divalent metal cation transporter MntH
ALGQFMLDLHVNEH	Bacteria	>tr|F0J621|F0J621_ACIMA Serine--tRNA ligase OS=Acidiphilium multivorum (strain DSM 11245 / JCM 8867 / AIU301) GN=serS PE=3 SV=1	Acidiphilium multivorum (strain DSM 11245 / JCM 8867 / AIU301)	Serine--tRNA ligase
AVVTQPDK	Bacteria	>tr|D9RUG2|D9RUG2_PREMB Methionyl-tRNA formyltransferase OS=Prevotella melaninogenica (strain ATCC 25845 / DSM 7089 / JCM 6325 / VPI 2381 / B282) GN=fmt PE=3 SV=1	Prevotella melaninogenica (strain ATCC 25845 / DSM 7089 / JCM 6325 / VPI 2381 / B282), ALSO in >tr|F7K2I2|F7K2I2_9FIRM Methionyl-tRNA formyltransferase OS=Lachnospiraceae bacterium 3_1_57FAA_CT1 GN=fmt PE=3 SV=1	Methionyl-tRNA formyltransferase
ENLPVVLPL	Bacteria	>tr|E3IKN3|E3IKN3_DESVR Leucine--tRNA ligase OS=Desulfovibrio vulgaris (strain RCH1) GN=leuS PE=3 SV=1	Desulfovibrio vulgaris (strain RCH1)	Leucine--tRNA ligase
KVMLVDDVITAGTAIRE	Bacteria	>tr|Q07WF4|Q07WF4_SHEFN Orotate phosphoribosyltransferase OS=Shewanella frigidimarina (strain NCIMB 400) GN=pyrE PE=3 SV=1	Shewanella frigidimarina (strain NCIMB 400)	Orotate phosphoribosyltransferase

## Sheet: 1635WI-Recurrent tumor
Sequence	Database	Database id	species	protein		Yellow colored peptides are identically present in primary and recurrent tumor
VEAVALQLKPLCKE	Bacteria	>tr|D4WNP8|D4WNP8_BACOV Thiamine-phosphate synthase OS=Bacteroides ovatus SD CMC 3f GN=thiE PE=3 SV=1	Bacteroides ovatus SD CMC 3f	Thiamine-phosphate synthase
GVEDQLALFLPEDQPK	Bacteria	>sp|A8G0U8|PRMA_SHESH Ribosomal protein L11 methyltransferase OS=Shewanella sediminis (strain HAW-EB3) GN=prmA PE=3 SV=1	Shewanella sediminis (strain HAW-EB3)	Ribosomal protein L11 methyltransferase
FVTLGGRT	Bacteria	>Q6ADI0 | ISPDF_LEIXX Leifsonia xyli subsp. xyli (strain CTCB07)	Leifsonia xyli	Bifunctional enzyme IspD/IspF
GQSAKLYIDDQYVGWLG	Bacteria	>tr|Q1Q8C8|Q1Q8C8_PSYCK Phenylalanine--tRNA ligase beta subunit OS=Psychrobacter cryohalolentis (strain K5) GN=pheT PE=3 SV=1	Psychrobacter cryohalolentis (strain K5)	Phenylalanine--tRNA ligase beta subunit
APEEILVVHDELDV	Bacteria	>tr|E6V281|E6V281_VARPE Peptidyl-tRNA hydrolase OS=Variovorax paradoxus (strain EPS) GN=pth PE=3 SV=1	Variovorax paradoxus (strain EPS)	Peptidyl-tRNA hydrolase
KVMLVDDVITAGTAIRE	Bacteria	>tr|Q07WF4|Q07WF4_SHEFN Orotate phosphoribosyltransferase OS=Shewanella frigidimarina (strain NCIMB 400) GN=pyrE PE=3 SV=1	Shewanella frigidimarina (strain NCIMB 400)	Orotate phosphoribosyltransferase
VFAIDRAGLVGEDGPT	Bacteria	>tr|B3ELF6|B3ELF6_CHLPB 1-deoxy-D-xylulose-5-phosphate synthase OS=Chlorobium phaeobacteroides (strain BS1) GN=dxs PE=3 SV=1	Chlorobium phaeobacteroides (strain BS1)	1-deoxy-D-xylulose-5-phosphate synthase
EGKVMLVDDVI	Bacteria	orotate phosphoribosyltransferase [Shewanella sp. WXL01]	[Shewanella sp. WXL01	Orotate phosphoribosyltransferase
GAIGIGLLSL	Bacteria	>B0U3Q8| LSPA_XYLFM Xylella fastidiosa (strain M12) Lipoprotein signal peptidase	Xylella fastidiosa	Lipoprotein signal peptidase
ENLPVVLPL	Bacteria	>tr|SYL_DESVH Leucine--tRNA ligase OS=Desulfovibrio vulgaris (strain ATCC 29579 / DSM 644 / NCIMB 8303 / VKM B-1760 / Hildenborough)	Desulfovibrio vulgaris	Leucine--tRNA ligase
AVLDSLRFG	Bacteria	>J1HS61 Bacteria,Firmicutes,Bacilli,Lactobacillales,Enterococcaceae,Enterococcus sp.	Enterococcus sp.	Phosphoribosylformylglycinamidine synthase 2
AITGLNDSPSY	Bacteria	> ATPG_EXIS2 | ATP synthase subunit gamma, Exiguobacterium sibiricum (strain DSM 17290 / CIP 109462 / JCM 13490 / 255-15)	Exiguobacterium sibiricum	ATP synthase subunit gamma
AAIAIGILLGH	Bacteria	>tr|H5V1D7|H5V1D7_ESCHE C4-dicarboxylate transport protein OS=Escherichia hermannii NBRC 105704 GN=dctA PE=3 SV=1	Escherichia hermannii NBRC 105704	C4-dicarboxylate transport protein
PVDILARSAAGETV	Bacteria	>sp|C5C1V1|NUCS_BEUC1 Endonuclease NucS OS=Beutenbergia cavernae (strain ATCC BAA-8 / DSM 12333 / NBRC 16432) GN=nucS PE=3 SV=1	Beutenbergia cavernae (strain ATCC BAA-8 / DSM 12333 / NBRC 16432)	Endonuclease NucS
LYAPSLRGRRAIMLP	Bacteria	>tr|B2HMK4|B2HMK4_MYCMM Conserved transmembrane protein OS=Mycobacterium marinum (strain ATCC BAA-535 / M) GN=MMAR_5369 PE=4 SV=1	Mycobacterium marinum (strain ATCC BAA-535 / M)	Conserved transmembrane protein
QLAGVLISL	Bacteria	>tr|PYRE_KLEP3 Orotate phosphoribosyltransferase OS=Klebsiella pneumoniae subsp. pneumoniae (strain 342)	Klebsiella pneumoniae subsp. Pneumoniae	Orotate phosphoribosyltransferase
LSPPPSGVLSLCT	Bacteria	>tr|YHJG_BACSU Putative uncharacterized protein OS=Bacillus subtilis (strain 168)	Bacillus subtilis	Uncharacterized aromatic compound monooxygenase YhjG
QIPFSSSSS	Bacteria	>sp|Q2JF65|CAAL_FRASC Putative glutamate--cysteine ligase 2-1 Frankia casuarinae (strain DSM 45818 / CECT 9043 / CcI3)	Frankia sp.	Putative glutamate--cysteine ligase 2-1
RDKVQDAITQKK	Bacteria	>sp|Q9A9E4|SYFA_CAUCR Phenylalanine--tRNA ligase alpha subunit OS=Caulobacter crescentus (strain ATCC 19089 / CB15) GN=pheS PE=3 SV=1	Caulobacter crescentus (strain ATCC 19089 / CB15)	Phenylalanine--tRNA ligase alpha subunit
ISLTVDTDRLK	Bacteria	> DAPAT_DESAD| LL-diaminopimelate aminotransferase [Desulfovibrio salexigens (strain ATCC 14822 / DSM 2638 / NCIMB 8403 / VKM B-1763) (Maridesulfovibrio salexigens)	Desulfovibrio salexigens	LL-diaminopimelate aminotransferase
EDLLKEAF	Bacteria	>tr|PLSX_CLOP1 Phosphate acyltransferase OS= Clostridium perfringens (strain ATCC 13124 / DSM 756 / JCM 1290 / NCIMB 6125 / NCTC 8237 / Type A)	Clostridium perfringens	Phosphate acyltransferase
SDAQSNDNINKLQKL	Bacteria	>sp|P61683|MURC_WOLPM UDP-N-acetylmuramate--L-alanine ligase OS=Wolbachia pipientis wMel GN=murC PE=3 SV=1	Wolbachia pipientis wMel	UDP-N-acetylmuramate--L-alanine ligase
SEDEIVTEIVNLEAIL	Bacteria	>tr| F16PC_PEDPA Fructose-1,6-bisphosphatase class 3 OS=Pediococcus pentosaceus (strain ATCC 25745 / CCUG 21536 / LMG 10740 / 183-1w)	Pediococcus pentosaceus	Fructose-1,6-bisphosphatase class 3
