# Supplementary material for: Microbial peptides activate tumour-infiltrating lymphocytes in glioblastoma
Source: Nature. 2023 May 17;617(7962):807–17. doi: 10.1038/s41586-023-06081-w (PMC10208956; doi:10.1038/s41586-023-06081-w)
Supplement: Supplementary file 11 — Supplementary Table 11 [file 41586_2023_6081_MOESM11_ESM.xlsx]

## Sheet: Tabelle1
Insulin (1-20)	MALWMRLLPLLALLALWGPD	Pool 1-Insulin
Insulin (16-35)	LWGPDPAAAFVNQHLCGSHL
Insulin (31-50)	CGSHLVEALYLVCGERGFFY
Insulin (46-65)	RGFFYTPKTRREAEDLQVGQ
Insulin (61-80)	LQVGQVELGGGPGAGSLQPL
Insulin (76-95)	SLQPLALEGSLQKRGIVEQC
Insulin (91-110)	IVEQCCTSICSLYQLENYCN
ZNT8 (1-20)	MEFLERTYLVNDKAAKMYAF	Pool 2-ZNT8
ZNT8 (16-35)	KMYAFTLESVELQQKPVNKD
ZNT8 (31-50)	PVNKDQCPRERPEELESGGM
ZNT8 (46-65)	ESGGMYHCHSGSKPTEKGAN
ZNT8 (61-80)	EKGANEYAYAKWKLCSASAI
ZNT8 (76-95)	SASAICFIFMIAEVVGGHIA	Pool 3-ZNT8
ZNT8 (91-110)	GGHIAGSLAVVTDAAHLLID
ZNT8 (106-125)	HLLIDLTSFLLSLFSLWLSS
ZNT8 (121-140)	LWLSSKPPSKRLTFGWHRAE
ZNT8 (136-155)	WHRAEILGALLSILCIWVVT
ZNT8 (151-170)	IWVVTGVLVYLACERLLYPD	Pool 4-ZNT8
ZNT8 (166-185)	LLYPDYQIQATVMIIVSSCA
ZNT8 (181-200)	VSSCAVAANIVLTVVLHQRC
ZNT8 (196-215)	LHQRCLGHNHKEVQANASVR
ZNT8 (211-230)	NASVRAAFVHALGDLFQSIS
ZNT8 (226-245)	FQSISVLISALIIYFKPEYK	Pool 5-ZNT8
ZNT8 (241-260)	KPEYKIADPICTFIFSILVL
ZNT8 (256-275)	SILVLASTITILKDFSILLM
ZNT8 (271-290)	SILLMEGVPKSLNYSGVKEL
ZNT8 (286-305)	GVKELILAVDGVLSVHSLHI
ZNT8 (301-320)	HSLHIWSLTMNQVILSAHVA	Pool 6-ZNT8
ZNT8 (316-335)	SAHVATAASRDSQVVRREIA
ZNT8 (331-350)	RREIAKALSKSFTMHSLTIQ
ZNT8 (346-365)	SLTIQMESPVDQDPDCLFCE
ZNT8 (350-369)	QMESPVDQDPDCLFCEDPCD
IAPP (1-20)	MGILKLQVFLIVLSVALNHL	Pool 7-IAPP
IAPP (16-35)	ALNHLKATPIESHQVEKRKC
IAPP (31-50)	EKRKCNTATCATQRLANFLV
IAPP (46-65)	ANFLVHSSNNFGAILSSTNV
IAPP (61-80)	SSTNVGSNTYGKRNAVEVLK
IAPP (70-89)	YGKRNAVEVLKREPLNYLPL
PMEL (1-20)	MDLVLKRCLLHLAVIGALLA	Pool1-PMEL
PMEL (16-35)	GALLAVGATKVPRNQDWLGV
PMEL (31-50)	DWLGVSRQLRTKAWNRQLYP
PMEL (46-65)	RQLYPEWTEAQRLDCWRGGQ
PMEL (61-80)	WRGGQVSLKVSNDGPTLIGA
PMEL (76-95)	TLIGANASFSIALNFPGSQK
PMEL (91-110)	PGSQKVLPDGQVIWVNNTII
PMEL (106-125)	NNTIINGSQVWGGQPVYPQE
PMEL (121-140)	VYPQETDDACIFPDGGPCPS
PMEL (136-155)	GPCPSGSWSQKRSFVYVWKT
PMEL (151-170)	YVWKTWGQYWQVLGGPVSGL
PMEL (166-185)	PVSGLSIGTGRAMLGTHTME	Pool2-PMEL
PMEL (181-200)	THTMEVTVYHRRGSRSYVPL
PMEL (196-215)	SYVPLAHSSSAFTITDQVPF
PMEL (211-230)	DQVPFSVSVSQLRALDGGNK
PMEL (226-245)	DGGNKHFLRNQPLTFALQLH
PMEL (241-260)	ALQLHDPSGYLAEADLSYTW
PMEL (256-275)	LSYTWDFGDSSGTLISRALV
PMEL (271-290)	SRALVVTHTYLEPGPVTAQV
PMEL (286-305)	VTAQVVLQAAIPLTSCGSSP
PMEL (301-320)	CGSSPVPGTTDGHRPTAEAP
PMEL (316-335)	TAEAPNTTAGQVPTTEVVGT
PMEL (331-350)	EVVGTTPGQAPTAEPSGTTS	Pool3-PMEL
PMEL (346-365)	SGTTSVQVPTTEVISTAPVQ
PMEL (361-380)	TAPVQMPTAESTGMTPEKVP
PMEL (376-395)	PEKVPVSEVMGTTLAEMSTP
PMEL (391-410)	EMSTPEATGMTPAEVSIVVL
PMEL (406-425)	SIVVLSGTTAAQVTTTEWVE
PMEL (421-440)	TEWVETTARELPIPEPEGPD
PMEL (436-455)	PEGPDASSIMSTESITGSLG
PMEL (451-470)	TGSLGPLLDGTATLRLVKRQ
PMEL (466-485)	LVKRQVPLDCVLYRYGSFSV
PMEL (481-500)	GSFSVTLDIVQGIESAEILQ
PMEL (496-515)	AEILQAVPSGEGDAFELTVS	Pool4-PMEL
PMEL (511-530)	ELTVSCQGGLPKEACMEISS
PMEL (526-545)	MEISSPGCQPPAQRLCQPVL
PMEL (541-560)	CQPVLPSPACQLVLHQILKG
PMEL (556-575)	QILKGGSGTYCLNVSLADTN
PMEL (571-590)	LADTNSLAVVSTQLIMPGQE
PMEL (586-605)	MPGQEAGLGQVPLIVGILLV
PMEL (601-620)	GILLVLMAVVLASLIYRRRL
PMEL (616-635)	YRRRLMKQDFSVPQLPHSSS
PMEL (631-650)	PHSSSHWLRLPRIFCSCPIG
PMEL (642-661)	RIFCSCPIGENSPLLSGQQV
TYR (1-20)	MLLAVLYCLLWSFQTSAGHF	Pool5-TYR
TYR (16-35)	SAGHFPRACVSSKNLMEKEC
TYR (31-50)	MEKECCPPWSGDRSPCGQLS
TYR (46-65)	CGQLSGRGSCQNILLSNAPL
TYR (61-80)	SNAPLGPQFPFTGVDDRESW
TYR (76-95)	DRESWPSVFYNRTCQCSGNF
TYR (91-110)	CSGNFMGFNCGNCKFGFWGP
TYR (106-125)	GFWGPNCTERRLLVRRNIFD
TYR (121-140)	RNIFDLSAPEKDKFFAYLTL
TYR (136-155)	AYLTLAKHTISSDYVIPIGT	Pool6-TYR
TYR (151-170)	IPIGTYGQMKNGSTPMFNDI
TYR (166-185)	MFNDINIYDLFVWMHYYVSM
TYR (181-200)	YYVSMDALLGGSEIWRDIDF
TYR (196-215)	RDIDFAHEAPAFLPWHRLFL
TYR (211-230)	HRLFLLRWEQEIQKLTGDEN
TYR (226-245)	TGDENFTIPYWDWRDAEKCD
TYR (241-260)	AEKCDICTDEYMGGQHPTNP
TYR (256-275)	HPTNPNLLSPASFFSSWQIV
TYR (271-290)	SWQIVCSRLEEYNSHQSLCN	Pool7-TYR
TYR (286-305)	QSLCNGTPEGPLRRNPGNHD
TYR (301-320)	PGNHDKSRTPRLPSSADVEF
TYR (316-335)	ADVEFCLSLTQYESGSMDKA
TYR (331-350)	SMDKAANFSFRNTLEGFASP
TYR (346-365)	GFASPLTGIADASQSSMHNA
TYR (361-380)	SMHNALHIYMNGTMSQVQGS
TYR (376-395)	QVQGSANDPIFLLHHAFVDS
TYR (391-410)	AFVDSIFEQWLRRHRPLQEV
TYR (406-425)	PLQEVYPEANAPIGHNRESY	Pool8-TYR
TYR (421-440)	NRESYMVPFIPLYRNGDFFI
TYR (436-455)	GDFFISSKDLGYDYSYLQDS
TYR (451-470)	YLQDSDPDSFQDYIKSYLEQ
TYR (466-485)	SYLEQASRIWSWLLGAAMVG
TYR (481-500)	AAMVGAVLTALLAGLVSLLC
TYR (496-515)	VSLLCRHKRKQLPEEKQPLL
TYR (510-529)	EKQPLLMEKEDYHSLYQSHL
MELAN-A (1-20)	MPREDAHFIYGYPKKGHGHS	Pool9-MELAN-A
MELAN-A (16-35)	GHGHSYTTAEEAAGIGILTV
MELAN-A (31-50)	GILTVILGVLLLIGCWYCRR
MELAN-A (46-65)	WYCRRRNGYRALMDKSLHVG
MELAN-A (61-80)	SLHVGTQCALTRRCPQEGFD
MELAN-A (76-95)	QEGFDHRDSKVSLQEKNCEP
MELAN-A (91-110)	KNCEPVVPNAPPAYEKLSAE
MELAN-A (99-118)	NAPPAYEKLSAEQSPPPYSP
MBP-Iso1 (-134 to -115)	MGNHAGKRELNAEKASTNSE	MBP-P1
MBP-Iso1 (-119 to -100)	STNSETNRGESEKKRNLGEL
MBP-Iso1 (-104 to -85)	NLGELSRTTSEDNEVFGEAD
MBP-Iso1 (-89 to -70)	FGEADANQNNGTSSQDTAVT
MBP-Iso1 (-74 to -55)	DTAVTDSKRTADPKNAWQDA
MBP-Iso1 (-59 to -40)	AWQDAHPADPGSRPHLIRLF
MBP-Iso1 (-44 to -25)	LIRLFSRDAPGREDNTFKDR
MBP-Iso1 (-29 to -10)	TFKDRPSESDELQTIQEDSA
MBP-Iso1 (-14 to 6)	QEDSAATSESLDVMASQKRP
MBP-Iso5 (1-20)	ASQKRPSQRHGSKYLATAST
MBP-Iso5 (13-32)&MBP1	KYLATASTMDHARHGFLPRH	MBP-P2
MBP-Iso5 (16-35)	ATASTMDHARHGFLPRHRDT
MBP-Iso5 (31-50)	RHRDTGILDSIGRFFGGDRG
MBP-Iso5 (46-65)	GGDRGAPKRGSGKDSHHPAR
MBP-Iso2 (178-197)	FFGGDRGAPKRGSGKVSSEE
MBP-Iso3 (53-72)	KRGSGKVPWLKPGRSPLPSH
MBP-Iso3 (68-87)	PLPSHARSQPGLCNMYKDSH
MBP-Iso3 (73-92)	ARSQPGLCNMYKDSHHPART
MBP-Iso5 (61-80)	HHPARTAHYGSLPQKSHGRT
MBP-Iso5 (76-95)	SHGRTQDENPVVHFFKNIVT
MBP-Iso5 (83-102)&MBP2	ENPVVHFFKNIVTPRTPPPS	MBP-P3
MBP-Iso5 (91-110)	KNIVTPRTPPPSQGKGRGLS
MBP-Iso4 (125-144)	PPPSQGKGAEGQRPGFGYGG
MBP-Iso5 (106-125)	GRGLSLSRFSWGAEGQRPGF
MBP-Iso5 (111-130)&MBP3	LSRFSWGAEGQRPGFGYGGR
MBP-Iso5 (121-140)	QRPGFGYGGRASDYKSAHKG
MBP-Iso5 (136-155)	SAHKGFKGVDAQGTLSKIFK
MBP-Iso5 (146-170)&MBP4	AQGTLSKIFKLGGRDSRSGSPMARR
MBP-Iso5 (151-170)	SKIFKLGGRDSRSGSPMARR
MBP-Iso5 (83-90)	ENPVVHFF
MBP-Iso5 (78-90)	GRTQDENPVVHFF
MOG-Iso1-Signal peptide (-29 to -10)	MASLSRPSLPSCLCSFLLLL	MOG-P1
MOG-Iso 12 (16-35)	QVSSSYADPFYWV
MOG-Iso1 (1-20)&MOG1	GQFRVIGPRHPIRALVGDEV
MOG-Iso1 (16-35)	VGDEVELPCRISPGKNATGM
MOG-Iso1 (31-50)	NATGMEVGWYRPPFSRVVHL
MOG-Iso1 (35-55)&MOG2	MEVGWYRPPFSRVVHLYRNGK
MOG-Iso1(46-65)	RVVHLYRNGKDQDGDQAPEY
MOG-Iso1 (61-80)	QAPEYRGRTELLKDAIGEGK
MOG-Iso1 (76-95)	IGEGKVTLRIRNVRFSDEGG
MOG-Iso1 (91-110)	SDEGGFTCFFRDHSYQEEAA
MOG-Iso1 (106-125)	QEEAAMELKVEDPFYWVSPG	MOG-P2
MOG-Iso1 (121-140)	WVSPGVLVLLAVLPVLLLQI
MOG-Iso1 (136-155)	LLLQITVGLIFLCLQYRLRG
MOG-Iso1 (151-170)	YRLRGKLRAEIENLHRTFDP
MOG-Iso 12 (71-90)	RAEIENLHRTFESFGVLGPQ
MOG-Iso 11(158-177)	RAEIENLHRTFVFHLEALSG
MOG-Iso 2 (160-179)	EIENLHRTFGQFLEELRNPF
MOG-Iso 3 (162-181)	ENLHRTFESFGVLGPQVKEP
MOG-Iso 3 (172-191)	GVLGPQVKEPKKTGQFLEEL
MOG-Iso1 (166-185)	RTFDPHFLRVPCWKITLFVI
MOG-Iso1 (181-200)	TLFVIVPVLGPLVALIICYN	MOG-P3
MOG-Iso1 (196-215)	IICYNWLHRRLAGQFLEELR
MOG-Iso1 (199-218)	YNWLHRRLAGQFLEELRNPF
MOG-Iso 5(204-223)	RRLAGQFLEELLFHLEALSG
MOG-Iso 6(165-184)	HRTFGQFLEELLFHLEALSG
MOG-Iso 7(181-200)	PKKTGQFLEELLFHLEALSG
MOG-Iso 13 (212-231)	EELRKFSSLCYKQRIKSQER
MOG-Iso 13 (227-246)	KSQERETEATRGRGGLLRDH
MOG-Iso 13 (242-261)	LLRDHIPRGKEELESLGGGK
MOG-Iso 13 (247-266)	IPRGKEELESLGGGKTPPGR
RASGRP2-Iso2 (1-20)	MGTQRLCGRGTQGWPGSSEQ	RASGRP2-P1
RASGRP2-Iso2 (16-35)	GSSEQHVQEATSSAGLHSGV
RASGRP2-Iso2 (31-50)	LHSGVDELGVRSEPGGRLPE
RASGRP2-Iso2 (46-65)	GRLPERSLGPAHPAPAAMAG
RASGRP2-Iso2 (61-80)	AAMAGTLDLDKGCTVEELLR
RASGRP2-Iso2 (76-95)	EELLRGCIEAFDDSGKVRDP
RASGRP2-Iso2 (91-110)	KVRDPQLVRMFLMMHPWYIP
RASGRP2-Iso2 (106-125)	PWYIPSSQLAAKLLHIYQQS
RASGRP2-Iso2 (121-140)	IYQQSRKDNSNSLQVKTCHL
RASGRP2-Iso2 (136-155)	KTCHLVRYWISAFPAEFDLN	RASGRP2-P2
RASGRP2-Iso2 (151-170)	EFDLNPELAEQIKELKALLD
RASGRP2-Iso2 (166-185)	KALLDQEGNRRHSSLIDIDS
RASGRP2-Iso2 (181-200)	IDIDSVPTYKWKRQVTQRNP
RASGRP2-Iso2 (196-215)	TQRNPVGQKKRKMSLLFDHL
RASGRP2-Iso2 (211-230)	LFDHLEPMELAEHLTYLEYR
RASGRP2-Iso2 (226-245)	YLEYRSFCKILFQDYHSFVT
RASGRP2-Iso2 (241-260)	HSFVTHGCTVDNPVLERFIS
RASGRP2-Iso2 (256-275)	ERFISLFNSVSQWVQLMILS
RASGRP2-Iso2 (271-290)	LMILSKPTAPQRALVITHFV	RASGRP2-P3
RASGRP2-Iso2 (286-305)	ITHFVHVAEKLLQLQNFNTL
RASGRP2-Iso2 (301-320)	NFNTLMAVVGGLSHSSISRL
RASGRP2-Iso2 (316-335)	SISRLKETHSHVSPETIKLW
RASGRP2-Iso2 (331-350)	TIKLWEGLTELVTATGNYGN
RASGRP2-Iso2 (346-365)	GNYGNYRRRLAACVGFRFPI
RASGRP2-Iso2 (361-380)	FRFPILGVHLKDLVALQLAL
RASGRP2-Iso2 (376-395)	LQLALPDWLDPARTRLNGAK
RASGRP2-Iso2 (391-410)	LNGAKMKQLFSILEELAMVT
RASGRP2-Iso2 (406-425)	LAMVTSLRPPVQANPDLLSL	RASGRP2-P4
RASGRP2-Iso2 (421-440)	DLLSLLTVSLDQYQTEDELY
RASGRP2-Iso2 (436-455)	EDELYQLSLQREPRSKSSPT
RASGRP2-Iso2 (451-470)	KSSPTSPTSCTPPPRPPVLE
RASGRP2-Iso2 (466-485)	PPVLEEWTSAAKPKLDQALV
RASGRP2-Iso2 (481-500)	DQALVVEHIEKMVESVFRNF
RASGRP2-Iso2 (496-515)	VFRNFDVDGDGHISQEEFQI
RASGRP2-Iso2 (511-530)	EEFQIIRGNFPYLSAFGDLD
RASGRP2-Iso2 (526-545)	FGDLDQNQDGCISREEMVSY
RASGRP2-Iso2 (541-560)	EMVSYFLRSSSVLGGRMGFV	RASGRP2-P5
RASGRP2-Iso2 (556-575)	RMGFVHNFQESNSLRPVACR
RASGRP2-Iso2 (571-590)	PVACRHCKALILGIYKQGLK
RASGRP2-Iso2 (586-605)	KQGLKCRACGVNCHKQCKDR
RASGRP2-Iso2 (601-620)	QCKDRLSVECRRRAQSVSLE
RASGRP2-Iso2 (616-635)	SVSLEGSAPSPSPMHSHHHR
RASGRP2-Iso2 (631-650)	SHHHRAFSFSLPRPGRRGSR
RASGRP2-Iso2 (646-675)	RRGSRPPEIREEEVQTVEDG
RASGRP2-Iso2 (652-671)	PEIREEEVQTVEDGVFDIHL
TSTA3 (1-20)	MGEPQGSMRILVTGGSGLVG	TSTA3-P1
TSTA3 (16-35)	SGLVGKAIQKVVADGAGLPG
TSTA3 (31-50)	AGLPGEDWVFVSSKDADLTD
TSTA3 (46-65)	ADLTDTAQTRALFEKVQPTH
TSTA3 (51-65)	TAQTRALFEKVQPTH
TSTA3 (61-80)	VQPTHVIHLAAMVGGLFRNI
TSTA3 (76-95)	LFRNIKYNLDFWRKNVHMND
TSTA3 (91-110)	VHMNDNVLHSAFEVGARKVV
TSTA3 (106-125)	ARKVVSCLSTCIFPDKTTYP	TSTA3-P2
TSTA3 (121-140)	KTTYPIDETMIHNGPPHNSN
TSTA3 (136-155)	PHNSNFGYSYAKRMIDVQNR
TSTA3 (151-170)	DVQNRAYFQQYGCTFTAVIP
TSTA3 (161-180)	YGCTFTAVIPTNVFGPHDNF
TSTA3 (166-185)	TAVIPTNVFGPHDNFNIEDG
TSTA3 (181-200)	NIEDGHVLPGLIHKVHLAKS
TSTA3 (196-215)	HLAKSSGSALTVWGTGNPRR
TSTA3 (211-230)	GNPRRQFIYSLDLAQLFIWV	TSTA3-P3
TSTA3 (226-245)	LFIWVLREYNEVEPIILSVG
TSTA3 (241-260)	ILSVGEEDEVSIKEAAEAVV
TSTA3 (256-275)	AEAVVEAMDFHGEVTFDTTK
TSTA3 (271-290)	FDTTKSDGQFKKTASNSKLR
TSTA3 (286-305)	NSKLRTYLPDFRFTPFKQAV
TSTA3 (296-310)	FRFTPFKQAVKETCA
TSTA3 (302-321)	KQAVKETCAWFTDNYEQARK
PLP (41-58 )	GTEKLIETYFSKNYQDYE	PLP
PLP (100-120)	FGDYKTTICGKGLSATVTGGQ
PLP (139-154)	HCLGKWLGHPDKFVGI
PLP (184-199)	QSIAFPSKTSASIGSL
PLP (190-209)	SKTSASIGSLCADARMYGVL
