# Supplementary material for: Microbial peptides activate tumour-infiltrating lymphocytes in glioblastoma
Source: Nature. 2023 May 17;617(7962):807–17. doi: 10.1038/s41586-023-06081-w (PMC10208956; doi:10.1038/s41586-023-06081-w)
Supplement: Supplementary file 12 — Supplementary Table 14 [file 41586_2023_6081_MOESM12_ESM.xlsx]

## Sheet: recurrence_vs_tcga
Supplementary Table 14. Gene expression of the recurrent glioblastoma compared with glioblastomas in the TCGA Database
gene_name	cutoff_under_expression	cutoff_low_expression	cutoff_normal_expression	cutoff_high_expression	cutoff_overexpression	patient_sample	normalized_expression	normalized_expression_text	percentile
AAAS	287.001	661.356	813.655	972.695	1350.39	2016.97	5	over_expression	100
AARSD1	188.398	400.365	480.724	545.349	702.278	828.982	5	over_expression	97
AASS	153.326	643.392	922.028	1209.21	2051.81	3259.79	5	over_expression	100
AATF	288.013	811.041	958.716	1180.81	1723.6	1840.73	5	over_expression	99
AATK	13.5034	171.587	287.574	691.045	1434.69	1869.45	5	over_expression	93
ABCA10	0	2.43385	4.8203	8.7337	17.8469	33.9426	5	over_expression	98
ABCA2	519.084	1752.98	2748.28	4158.25	7752.36	10215.4	5	over_expression	94
ABCA6	0	5.44045	13.2239	40.4827	89.1951	191.906	5	over_expression	96
ABCA7	6.6233	78.2875	139.499	222.397	431.93	704.961	5	over_expression	98
ABCA9	2.809	11.4331	24.1327	49.1495	104.723	177.546	5	over_expression	97
ABCC12	0	0	1.0488	2.7087	5.9887	20.8877	5	over_expression	91
ABCC2	0	1.8883	3.3807	6.1771	12.5918	18.2768	5	over_expression	94
ABCC6P1	0.4731	4.7678	9.7863	18.7633	39.2852	52.2193	5	over_expression	96
ABRA	0	0	0.4538	0.9313	2.3028	3.9164	5	over_expression	97
ACAD11	149.304	439.311	606.073	801.214	1326.29	1537.86	5	over_expression	99
ACADVL	1154.9	2930.23	3573.47	4558.54	6826.42	13322.5	5	over_expression	100
ACAP3	297.741	1245.14	1795.69	2757.22	4706.01	5054.83	5	over_expression	93
ACBD4	59.1603	163.286	229.284	310.52	519.074	797.65	5	over_expression	100
ACCN3	3.8635	33.8526	71.7425	114.066	217.033	424.282	5	over_expression	100
ACD	203.837	409.9	476.293	597.989	843.798	1057.44	5	over_expression	100
ACIN1	322.451	1740.71	2270.75	2717.15	4147.68	5698.43	5	over_expression	100
ACP6	41.9847	165.976	237.458	334.704	566.223	659.269	5	over_expression	96
ACRC	5.618	27.8913	38.4615	50.9236	82.5865	134.465	5	over_expression	99
ACSBG2	0	0.9164	1.7809	3.0718	6.1397	14.3603	5	over_expression	100
ACSS1	176.594	594.07	884.343	1258.12	2229.13	3826.37	5	over_expression	99
ACTA2	183.106	840.481	1495.62	2655.53	5222.39	11810.7	5	over_expression	98
ACTC1	0	8.6672	26.3007	61.4849	138.76	275.457	5	over_expression	97
ACTG2	0.4607	41.3513	98.5692	186.053	367.056	869.452	5	over_expression	97
ACTN2	18.0441	260.564	402.216	656.855	1164.65	4272.85	5	over_expression	100
ACTN3	0	0	0.4452	1.09145	2.7263	7.8329	5	over_expression	99
ACTN4	1810.64	4594.14	6081.87	7712.69	11736.9	13086.2	5	over_expression	100
ADAD2	0	2.8194	7.0924	20.9789	41.4055	53.5248	5	over_expression	91
ADAM11	6.0361	56.2386	101.506	167.164	324.433	456.919	5	over_expression	94
ADAM32	0	2.7569	6.2729	14.1471	30.9777	41.7755	5	over_expression	98
ADAM33	5.7252	67.2994	214.648	386.394	851.257	1184.07	5	over_expression	97
ADAMTS10	26.4081	196.036	282.06	438.839	773.192	1851.17	5	over_expression	100
ADAMTS13	6.4392	68.6077	110.301	204.729	389.132	489.556	5	over_expression	99
ADAMTSL5	0	1.84875	4.0138	8.33175	17.1745	24.8042	5	over_expression	95
ADCK5	11.4504	80.6209	108.906	135.275	211.382	305.483	5	over_expression	100
ADC	29.5962	267.677	366.852	473.431	774.627	909.922	5	over_expression	97
ADH1B	0	0.47285	1.7615	6.16425	13.8408	74.4125	5	over_expression	98
ADH7	0	0	0.3994	1.03425	2.5853	9.1384	5	over_expression	99
ADHFE1	5.39	101.98	164.488	262.388	487.18	657.963	5	over_expression	99
ADM	21.4265	335.934	790.625	1711.17	3773.93	7634.46	5	over_expression	100
ADRA2C	0	4.79675	11.6279	23.8362	50.1253	62.6632	5	over_expression	91
ADRB3	0	0	0.8554	2.10995	4.5506	13.0548	5	over_expression	97
ADSSL1	5.7252	113.824	174.03	247.254	440.548	493.473	5	over_expression	98
AFG3L1	19.9614	163.413	237.552	345.77	614.754	655.352	5	over_expression	95
AG2	64.0366	407.908	646.008	900.32	1597.05	2165.8	5	over_expression	98
AGAP11	0	4.7016	8.1408	15.2842	31.0877	34.7389	5	over_expression	94
AGAP4	16.0979	80.3872	114.019	168.519	295.626	480.444	5	over_expression	99
AGAP5	6.1798	22.5364	33.9823	48.7925	81.078	180.17	5	over_expression	100
AGAP6	19.9614	99.552	139.589	190.789	316.332	723.473	5	over_expression	100
AGBL2	0	5.692	12.6999	28.4795	62.4033	131.854	5	over_expression	98
AGER	7.6336	47.4098	80.3453	130.331	238.164	885.117	5	over_expression	100
AGPAT6	702.176	1422.44	1686.43	1994.16	2587.27	2842.04	5	over_expression	97
AGXT2L2	97.5954	391.674	491.574	611.397	923.716	946.475	5	over_expression	97
AHSA2	63.3771	256.349	392.448	657.018	1187.02	2280.68	5	over_expression	99
AIDA	432.794	883.024	1062.86	1196.12	1648.93	1900.78	5	over_expression	100
AIRE	0	2.00795	4.5788	11.9625	26.8611	60.0522	5	over_expression	98
AKAP8L	304.213	783.925	986.703	1188.3	1774.24	4122.72	5	over_expression	100
AKR1CL1	0	0	0	0	0	6.5274	5	over_expression	100
AKR7A3	0	7.9782	15.0376	25.7109	51.0483	55.7572	5	over_expression	96
AKR7L	1.2063	7.41965	13.5486	21.028	41.3355	60.4308	5	over_expression	99
AKT1S1	465.649	944.803	1119.27	1367.89	1811.87	3315.93	5	over_expression	100
ALAD	540.488	1044.81	1303	1626.2	2489.93	3353.79	5	over_expression	99
ALAS2	0	0.83975	2.9181	7.52365	17.4818	35.248	5	over_expression	91
ALB	0	1.3251	3.6592	8.50365	17.7431	48.3029	5	over_expression	99
ALDH8A1	0.3933	7.9993	15.8608	28.0733	57.6923	58.7467	5	over_expression	94
ALKBH6	38.1679	134.667	163.021	200.188	289.741	797.65	5	over_expression	100
ALS2CL	1.8108	20.0497	39.9556	84.6723	179.153	218.016	5	over_expression	95
ALS2CR12	0	2.53855	5.7252	9.33105	18.419	45.6919	5	over_expression	99
ALX1	0	0	0	0.9161	2.1436	3.9164	5	over_expression	92
AMDHD2	62.9771	166.259	211.238	264.183	386.837	477.807	5	over_expression	98
AMN	0	0	0.6439	1.69235	4.0115	11.7493	5	over_expression	100
AMT	31.6435	134.8	210.373	339.567	629.759	688.694	5	over_expression	97
AMY2A	0	0	0.4001	0.92265	2.3024	3.3159	5	over_expression	94
AMY2B	2.5757	50.4819	97.3174	151.602	302.318	1348.41	5	over_expression	100
ANGPTL4	23.2687	357.973	833.621	1810.46	3647.44	4631.85	5	over_expression	92
ANKLE1	1.1236	15.6782	22.1553	40.5773	77.3957	100.522	5	over_expression	96
ANKRD13D	203.576	475.588	572.347	692.069	961.366	1248.04	5	over_expression	100
ANKRD20A3	0.6444	14.8511	29.5001	58.6202	121.169	520.183	5	over_expression	99
ANKRD20A4	0	0.84035	3.2402	7.7889	16.704	53.5901	5	over_expression	98
ANKRD23	7.6989	21.1149	33.8493	46.5581	82.9016	112.272	5	over_expression	98
ANKRD24	5.7768	47.0626	78.1888	130.482	251.842	1396.87	5	over_expression	100
ANKRD26	30.5435	74.3551	100	128.106	204.287	204.961	5	over_expression	91
ANKRD2	0	0.499	1.2461	2.7574	6.0265	10.4439	5	over_expression	93
ANKRD30B	0	0	0	1.01015	2.5253	5.2219	5	over_expression	96
ANKRD34C	0	0.426	1.0526	3.3289	7.2822	11.7493	5	over_expression	93
ANKRD36B	1.2853	9.73565	16.0291	26.7943	52.2353	303.264	5	over_expression	100
ANKRD36	12.9213	76.4385	113.112	166.919	282.989	527.402	5	over_expression	99
ANKRD9	7.6336	61.2649	95.2113	131.299	235.294	271.541	5	over_expression	97
ANKS3	99.9453	237.638	296.705	405.577	649.708	721.932	5	over_expression	99
ANKZF1	156.643	369.703	482.935	650.718	1053.07	2211.49	5	over_expression	100
ANO9	0	0.39255	1.1978	2.57855	5.7292	6.5274	5	over_expression	92
ANP32B	594.616	1521.06	1910.55	2366.12	3622.59	4130.55	5	over_expression	100
ANXA13	0	1.15665	2.8881	6.23355	13.5678	16.9713	5	over_expression	92
ANXA3	0	3.76745	13.1464	34.6557	68.8788	69.1906	5	over_expression	91
AOC2	1.7153	7.27815	13.4447	22.4748	44.1465	88.7728	5	over_expression	100
AOC3	2.2472	26.1321	39.3335	65.2544	120.322	992.167	5	over_expression	100
AP1G2	52.067	174.021	274.728	375.487	663.389	1197.13	5	over_expression	99
AP1M2	0	0	0	0.5396	1.1751	2.611	5	over_expression	92
APBB3	78.4669	311.268	452.134	655.881	1100.99	1643.6	5	over_expression	100
APOA2	0	0	0	0	0	1.3055	5	over_expression	98
APOB	0	1.3497	3.3501	7.9846	17.8384	18.2768	5	over_expression	87
APOC3	0	0	0	0	0	6.5274	5	over_expression	100
APOC4	0	0.87295	2.287	5.36365	11.8293	28.7206	5	over_expression	100
APOL2	311.032	885.336	1151.61	1709.65	2926.8	6462.14	5	over_expression	100
APOL5	0	0	0	0.48775	1.1274	2.611	5	over_expression	100
AQP7P1	0	1.83555	6.4034	17.4068	39.0516	201.044	5	over_expression	96
AQP7	0	0	0	0.9527	2.3064	9.1384	5	over_expression	99
ARFGAP1	517.433	1339.69	1640.85	2159.2	3351.98	4680.16	5	over_expression	100
ARHGAP21	1361.24	2324.66	2960.97	3751.8	5777.78	9041.78	5	over_expression	98
ARHGAP4	122.137	309.122	471.501	721.804	1218.69	1221.93	5	over_expression	97
ARHGAP8	0	2.1994	4.7004	9.41665	19.907	26.1097	5	over_expression	97
ARHGEF17	396.134	1044.26	1443.78	1795.99	2892.9	3500	5	over_expression	97
ARHGEF1	388.838	963.538	1291.01	1582.05	2491.92	3574.41	5	over_expression	100
ARHGEF37	36.619	179.614	300.56	492.044	925.734	1071.8	5	over_expression	98
ARHGEF4	78.6209	933.556	1469.06	2171.53	3905.19	5485.64	5	over_expression	97
ARHGEF5	0	3.97275	6.8776	13.5242	27.248	44.3864	5	over_expression	93
ARID3B	21.9101	65.6895	86.8661	120.408	188.419	340.731	5	over_expression	100
ARL14	0	0	0	0	0	1.3055	5	over_expression	98
ARL17A	18.3486	60.9361	78.0325	98.9452	145.32	333.029	5	over_expression	100
ARL17B	0	0.73695	1.7893	2.99995	6.0957	7.8329	5	over_expression	98
ARL5C	0	0	0.4286	0.9273	2.2548	13.0548	5	over_expression	100
ARMC5	148.537	372.407	452.892	529.48	738.366	962.141	5	over_expression	99
ARMCX2	299.147	778.363	1004.98	1225.34	1839.92	2083.55	5	over_expression	95
ARMCX6	92.668	208.037	246.892	312.54	456.379	1015.67	5	over_expression	99
ARRDC2	87.3156	312.833	480.796	697.346	1257.61	1866.84	5	over_expression	98
ART4	0	0	0	0.44115	1.0801	1.3055	5	over_expression	95
ARTN	1.1236	7.73075	12.859	21.187	41.0655	63.9687	5	over_expression	96
ASB4	0	0.4804	1.3211	3.18765	7.2376	22.1932	5	over_expression	99
ASCL2	0	10.7069	17.5041	27.8178	52.149	105.744	5	over_expression	100
ASMT	0	0	0.472	1.03425	2.3028	2.611	5	over_expression	97
ASPSCR1	222.363	378.46	430.769	523.502	729.807	749.347	5	over_expression	96
ATAD3B	19.5936	151.051	207.648	271.161	432.74	888.303	5	over_expression	100
ATAD3C	1.9084	19.2477	36.8421	72.6178	151.99	511.958	5	over_expression	99
ATF6B	917.667	1395.56	1655.44	1898.46	2498.22	2881.2	5	over_expression	99
ATG16L2	63.2891	187.661	285.409	429.891	787.854	1357.7	5	over_expression	99
ATG4B	630.146	1224.94	1404.4	1650.84	2225.94	2360.31	5	over_expression	98
ATG9B	2.9345	20.9765	40.2144	92.5184	199.635	289.817	5	over_expression	97
ATHL1	24.8092	151.503	258.653	452.548	888.939	1248.04	5	over_expression	100
ATP1A4	0	0.42325	0.9215	2.43635	5.3987	9.1384	5	over_expression	94
ATP1B2	420.171	7144.99	12337.6	17282.1	31512.8	32135.8	5	over_expression	97
ATP6AP1L	8.7543	34.8995	45.6123	61.2276	100.546	112.272	5	over_expression	97
ATP6V0D2	0	1.3736	5.5788	14.2279	32.5293	37.859	5	over_expression	96
ATP6V1B1	0	26.7052	49.7852	80.4327	156.05	167.102	5	over_expression	95
ATXN2	305.672	827.53	980.263	1186.86	1641.69	1817.23	5	over_expression	100
ATXN7L2	49.6079	144.437	200.616	253.321	406.995	677.546	5	over_expression	99
AVIL	5.1414	57.1122	98.0609	174.846	301.007	351.175	5	over_expression	87
AZI1	16.0496	186.294	255.775	360.777	621.523	695.822	5	over_expression	99
B3GNT6	0	0	0	0.5873	1.4523	5.2219	5	over_expression	99
B4GALNT4	102.082	601.496	957.14	1432.16	2458.97	2698.43	5	over_expression	98
BAIAP2L2	1.2072	11.7132	17.1825	25.9774	46.9938	53.5248	5	over_expression	92
BARX2	0	0.9659	2.4067	6.3644	14.3533	16.9713	5	over_expression	93
BCAR4	0	0	0	0.5548	1.2665	1.3055	5	over_expression	95
BCAS1	3.6215	208.681	680.141	1968.18	4475.64	6161.88	5	over_expression	94
BCAT2	82.0611	308.569	391.919	510.16	794.851	1285.9	5	over_expression	100
BCL2L13	558.421	969.426	1132.3	1377.53	1903.1	1932.11	5	over_expression	97
BCL6	432.764	1289.5	1785.8	2630.32	4379.65	10761.1	5	over_expression	100
BCYRN1	0	0	0	0	0	1.3055	5	over_expression	100
BEST3	1.2889	130.774	233.425	366.183	717.896	830.287	5	over_expression	94
BHLHE40	198.473	1092.79	1953.41	2962.13	5523.67	6097.91	5	over_expression	96
BMS1P4	0	7.1091	11.8789	17.0959	31.3333	40.47	5	over_expression	99
BMX	0	0.49665	1.3624	2.50835	5.1917	5.2219	5	over_expression	92
BNIPL	0.4277	3.89445	5.7841	9.1077	16.5034	24.8042	5	over_expression	99
BPIL1	0	0	2.6911	9.4641	21.7391	37.859	5	over_expression	89
BPI	0	0	0.8241	2.14445	4.8323	11.7493	5	over_expression	94
BREA2	0	2.0243	3.2389	5.4151	9.8958	11.7493	5	over_expression	98
BSND	0	0	0	0.4488	1.1053	7.8329	5	over_expression	99
BTAF1	98.8764	322.081	411.547	580.902	915.005	1321.15	5	over_expression	99
BTBD8	0	0.5899	1.663	3.4948	7.4665	18.2768	5	over_expression	98
BTG2	635.752	1646.86	2216.19	3319.22	5746.69	7934.73	5	over_expression	94
BTLA	0	1.3965	2.9851	4.70985	8.9136	9.1384	5	over_expression	94
BTN2A1	287.682	485.89	574.647	648.409	878.931	989.556	5	over_expression	100
BZRAP1	8.061	214.455	385.956	679.32	1344.93	1808.09	5	over_expression	96
C10orf116	5.6055	65.8209	136.287	321.272	661.663	955.614	5	over_expression	95
C10orf50	0	0	0.501	1.1253	2.7473	16.9713	5	over_expression	100
C10orf68	0	1.30475	2.2672	3.7676	7.3677	26.1097	5	over_expression	100
C10orf75	21.593	99.8242	147.922	194.024	333.152	565.274	5	over_expression	99
C10orf79	1.1751	11.6565	21.9048	46.3525	97.2031	168.407	5	over_expression	93
C11orf20	0	1.9241	4.3811	8.15705	17.2494	33.9426	5	over_expression	99
C11orf35	0	2.4504	4.8481	10.5579	22.6041	36.5535	5	over_expression	95
C11orf61	88.764	195.066	248.092	315.826	464.836	1037.86	5	over_expression	99
C11orf66	3.3445	20.8319	32.1858	47.7865	83.7253	105.744	5	over_expression	95
C11orf80	27.103	92.6068	114.796	155.86	240.045	298.956	5	over_expression	99
C11orf93	1.5049	27.8101	45.3738	79.3786	154.721	155.352	5	over_expression	94
C11orf94	0	0	0	0	0	1.3055	5	over_expression	100
C12orf50	0	0	0.4789	1.0219	2.3552	5.2219	5	over_expression	97
C12orf63	0	1.4987	4.7009	14.0396	30.5181	45.6919	5	over_expression	92
C12orf70	0	0.6063	1.5114	3.2056	6.7014	11.7493	5	over_expression	98
C13orf16	0	2.1225	4.3541	8.3249	17.283	39.1645	5	over_expression	99
C13orf31	13.4831	59.5478	94.469	156.813	291.241	409.922	5	over_expression	96
C13orf33	0.412	6.86535	19.1451	70.1602	158.845	335.509	5	over_expression	95
C14orf148	1.1212	7.26135	10.4932	18.0321	31.8776	37.859	5	over_expression	98
C14orf166	699.221	1349.98	1635.44	1927.06	2722.04	2785.9	5	over_expression	94
C14orf176	3.5988	12.1184	18.4071	28.2059	50.1541	185.379	5	over_expression	100
C14orf178	0	0.87765	1.7809	2.8942	5.8585	7.8329	5	over_expression	99
C14orf180	0	0	0.5634	2.14845	5.2994	10.4439	5	over_expression	95
C14orf181	2.4974	14.1861	19.5904	28.716	49.0476	93.9948	5	over_expression	98
C14orf68	0	0	0.5618	1.2842	3.1422	5.2219	5	over_expression	99
C14orf79	82.0611	199.859	273.834	361.494	576.458	780.679	5	over_expression	99
C15orf28	0	0.5444	1.54	2.6843	5.3722	11.7493	5	over_expression	98
C15orf34	0.472	5.7107	8.2123	11.4316	18.419	30.0261	5	over_expression	97
C15orf52	32.5664	279.287	464.27	653.946	1184.42	1550.91	5	over_expression	99
C15orf55	0	0	0	0.493	1.1435	2.611	5	over_expression	98
C15orf56	0	1.9383	3.7758	7.64685	15.8753	16.9713	5	over_expression	97
C15orf63	289.133	595.081	767.901	973.289	1519.1	2285.9	5	over_expression	99
C16orf53	342.462	581.665	703.452	915.163	1290.23	1990.86	5	over_expression	97
C16orf58	1088.61	1790.81	2009.92	2353.31	3196.36	3330.29	5	over_expression	99
C16orf79	3.9182	27.1743	47.2153	73.8777	142	228.459	5	over_expression	99
C16orf88	155.963	294.008	344.095	426.71	612.548	690.601	5	over_expression	99
C16orf93	28.0884	76.9595	108.804	158.778	279.732	355.091	5	over_expression	98
C17orf28	45.3842	236.294	361.06	510.306	862.799	985.64	5	over_expression	94
C17orf56	114.14	252.053	322.458	406.018	597.855	612.271	5	over_expression	97
C17orf63	199.161	514.908	637.986	733.03	1049.06	1160.57	5	over_expression	99
C17orf99	0	0	0	0.5205	1.2378	1.3055	5	over_expression	91
C19orf18	0	7.4805	13.9793	22.3631	43.75	305.483	5	over_expression	100
C19orf26	18.7547	137.948	214.429	325.378	577.231	725.849	5	over_expression	100
C19orf36	2.5777	60.8193	95.9502	138.681	237.147	599.217	5	over_expression	98
C19orf43	1033.29	1910.22	2362.92	2750.71	3935.42	4342.04	5	over_expression	96
C19orf44	108.851	164.981	218.288	279.568	430.808	596.606	5	over_expression	100
C19orf45	0	1.124	2.994	5.65735	11.9658	53.5248	5	over_expression	100
C19orf51	1.3986	12.187	29.725	64.1499	134.523	146.214	5	over_expression	92
C19orf54	107.714	301.848	369.266	439.42	635.149	750.653	5	over_expression	99
C19orf66	156.167	634.598	805.647	1051.99	1587.25	1808.09	5	over_expression	97
C19orf6	885.496	2160.07	2646.8	3583.14	5478.7	7676.24	5	over_expression	100
C19orf73	4.2397	17.3111	24.5464	34.3169	58.5284	78.329	5	over_expression	100
C1QTNF7	1.1435	6.79515	10.2134	15.4027	25.8856	32.6371	5	over_expression	97
C1QTNF8	0	0	0.8001	2.3031	5.4945	16.9713	5	over_expression	97
C1orf113	5.6233	52.886	90.3837	132.827	251.311	610.966	5	over_expression	100
C1orf114	4.989	85.5678	122.899	168.387	275.424	295.039	5	over_expression	93
C1orf126	5.5827	21.6542	33.696	50.952	93.8639	99.2167	5	over_expression	98
C1orf127	0	1.05625	1.997	3.4783	6.993	15.6658	5	over_expression	98
C1orf141	0	0	0.4382	1.11865	2.7001	11.7493	5	over_expression	97
C1orf159	60.4811	142.997	188.014	229.931	354.409	429.504	5	over_expression	99
C1orf175	0	16.2166	35.8262	66.9206	142.07	205.574	5	over_expression	95
C1orf182	0	0.91255	2.0284	3.6645	7.6482	10.4439	5	over_expression	94
C1orf213	14.8394	76.2771	106.332	149.239	253.719	254.569	5	over_expression	96
C1orf228	0.6427	16.458	26.3054	39.3689	70.4907	71.8016	5	over_expression	91
C1orf27	260.253	454.654	537.97	645.213	912.519	1154.05	5	over_expression	100
C1orf91	56.1905	165.495	207.495	266.009	413.902	471.279	5	over_expression	98
C20orf12	43.3566	92.9718	120.461	161.83	252.19	288.512	5	over_expression	98
C20orf185	0	0	0	0	0	7.8329	5	over_expression	100
C20orf200	0	0.9738	4.0984	13.0961	28.3267	33.9426	5	over_expression	91
C20orf203	0	2.62	5.6771	11.2903	22.8999	46.9974	5	over_expression	98
C20orf96	96.6755	285.404	387.935	535.588	873.409	1281.98	5	over_expression	100
C21orf130	0	2.9144	6.5287	15.1107	32.8294	57.4413	5	over_expression	96
C21orf57	38.1679	151.707	204.073	256.059	379.074	407.311	5	over_expression	96
C21orf70	24.8092	88.5181	108.719	132.732	197.898	199.739	5	over_expression	98
C21orf81	0	0	0	0.5359	1.3211	7.8329	5	over_expression	100
C21orf90	0	0	0	0.60645	1.4892	2.611	5	over_expression	96
C21orf96	0	0	0	0.19655	0.4904	2.611	5	over_expression	99
C22orf15	0	1.02475	1.8879	3.0838	5.6338	7.8329	5	over_expression	96
C22orf34	0	1.81845	3.5246	6.7531	13.6032	18.2768	5	over_expression	96
C22orf40	65.1629	143.879	175.585	213.617	314.853	617.494	5	over_expression	100
C22orf46	57.6327	317.945	430.67	558.236	894.648	1677.55	5	over_expression	100
C2CD4A	0	2.5271	5.7768	15.3228	32.7479	44.3864	5	over_expression	90
C2orf34	43.8938	76.3167	96.3303	130.97	212.59	249.347	5	over_expression	92
C2orf39	0	6.6638	28.0899	73.431	151.538	163.185	5	over_expression	84
C2orf56	121.56	175.918	210.214	245.472	338.296	377.285	5	over_expression	100
C2orf58	0	0.9596	2.0602	4.95135	10.5919	13.0548	5	over_expression	93
C2orf61	0	0	0.8486	1.5761	3.7096	3.9164	5	over_expression	98
C2orf74	24.6511	168.22	259.378	366.559	618.376	881.201	5	over_expression	100
C2orf81	21.9941	105.421	134.654	182.664	295.683	297.65	5	over_expression	93
C2orf82	0	3.8078	8.5425	23.1928	52.0156	54.8303	5	over_expression	94
C3orf15	1.4159	56.1369	105.107	184.828	368.583	436.031	5	over_expression	97
C3orf22	0	0	0	0	0	3.9164	5	over_expression	97
C3orf32	0	2.33115	5.0163	8.45175	17.4339	27.4151	5	over_expression	98
C3orf42	2.5685	9.59975	13.5988	19.3119	32.7869	41.7755	5	over_expression	99
C3orf43	0	0	0.7688	1.4677	3.5486	6.5274	5	over_expression	99
C3orf45	0	4.33485	7.581	14.7743	29.3379	30.0261	5	over_expression	96
C3orf47	11.3708	34.1461	45.6503	68.2141	110.763	138.381	5	over_expression	95
C3orf51	0	0	0	0	0	3.9164	5	over_expression	99
C4A	217.643	2226.46	3770.64	5987.42	11246.8	11878.6	5	over_expression	93
C4orf26	0	0.50065	1.3129	2.62495	5.7292	13.0548	5	over_expression	99
C4orf47	1.1837	23.4483	41.9192	69.853	138.661	203.655	5	over_expression	99
C5orf20	0	1.00795	2.7494	4.76905	9.4389	26.1097	5	over_expression	98
C5orf27	0.6444	6.646	10.8181	16.4401	27.268	93.9948	5	over_expression	99
C6orf103	0	0	0	0.4708	1.1334	7.8329	5	over_expression	95
C6orf154	2.3599	28.026	44.2546	65.56	119.739	125.326	5	over_expression	91
C6orf195	0	1.5658	3.0257	4.4147	8.4495	13.0548	5	over_expression	98
C6orf1	252.979	840.209	1052.97	1336.7	2062.46	2510.44	5	over_expression	95
C6orf203	100.083	194.933	231.175	276.008	388.191	570.496	5	over_expression	99
C6orf27	0.4452	4.97525	10.1812	21.9139	43.3268	66.5796	5	over_expression	94
C6orf81	2.2936	15.0532	23.2807	36.5179	68.664	93.9948	5	over_expression	96
C7orf41	476.224	1981.99	3430.18	6104.59	11938	16583.6	5	over_expression	94
C7orf47	84.7118	194.919	261.111	350.73	583.708	629.243	5	over_expression	98
C7orf65	0	0	0	0.53205	1.1461	9.1384	5	over_expression	97
C7orf68	144.027	449.916	830.928	1559.6	3217.93	8402.09	5	over_expression	99
C8ORFK29	0	5.87505	14.1069	24.8477	47.6483	73.8773	5	over_expression	99
C8orf73	11.6724	32.208	49.2083	72.8302	125.863	266.318	5	over_expression	100
C8orf77	1.9317	6.37745	8.844	14.3399	23.5973	46.9974	5	over_expression	100
C8orf79	4.5786	123.73	197.356	288.922	534.152	624.021	5	over_expression	93
C9orf109	0	5.50535	11.3924	33.559	74.6062	166.475	5	over_expression	98
C9orf117	0.5028	5.00475	8.3901	12.1806	21.5126	31.3316	5	over_expression	90
C9orf11	0	0	0.476	1.0507	2.4758	11.7493	5	over_expression	100
C9orf139	0	2.73715	5.6221	9.55905	18.9102	30.0261	5	over_expression	98
C9orf169	0	7.74975	11.7412	19.7516	36.1312	49.6084	5	over_expression	99
C9orf171	0	10.8005	28.9474	69.3772	150.173	182.768	5	over_expression	91
C9orf172	2.4758	37.9603	60.3404	87.8916	161.555	220.627	5	over_expression	96
C9orf68	2.1345	22.4603	37.4935	53.4096	96.132	112.272	5	over_expression	95
C9orf70	0	0	0.5013	1.1307	2.6198	14.3603	5	over_expression	100
CA11	99.2366	428.629	654.754	1098.84	1749.96	2789.82	5	over_expression	93
CA1	0	0	0	0.9581	2.2284	3.9164	5	over_expression	90
CABIN1	300.565	1363.82	1840.47	2375.12	3668.28	4625.33	5	over_expression	100
CACNA1F	0	1.0603	2.2533	5.04475	10.7803	22.1932	5	over_expression	97
CACNA1H	12.0069	80.8047	148.667	266.671	523.863	635.77	5	over_expression	94
CACNA1I	0	6.29275	14.5719	41.3049	89.426	117.493	5	over_expression	91
CACNA1S	0	0	0.8306	2.2205	5.4496	20.8877	5	over_expression	95
CACNB1	61.5154	221.965	354.167	482.783	821.977	1276.76	5	over_expression	96
CACNG6	0	5.87685	14.2193	31.8437	66.8357	79.6345	5	over_expression	96
CALCOCO1	779.864	1467.69	1766.61	2155.48	2988.83	4740.21	5	over_expression	100
CALML6	0	0.19615	1.0764	2.875	6.856	31.3316	5	over_expression	99
CAMTA2	255.828	806.896	964.327	1198.02	1717.77	2086.16	5	over_expression	95
CAPN10	105.954	301.091	386.691	469.27	680.553	784.595	5	over_expression	100
CAPN11	0	0.3932	0.9386	2.15995	4.7512	7.8329	5	over_expression	96
CAPN2	1339.1	3028.97	3878.67	4806.14	7396.29	7412.53	5	over_expression	96
CAPN3	20.4557	147.271	292.668	667.356	1341.14	1644.91	5	over_expression	92
CARM1	536.26	988.098	1144.71	1335.52	1719.32	2074.41	5	over_expression	99
CARNS1	5.2513	56.6538	192.1	587.232	1335.16	3116.19	5	over_expression	96
CASC1	1.8879	14.4238	29.2554	58.6915	115.026	1392.95	5	over_expression	100
CASKIN1	2.3208	91.9386	205.225	308.454	603.326	928.198	5	over_expression	96
CASQ2	0	3.27505	8.2896	19.8392	44.5726	229.765	5	over_expression	100
CATSPERB	0	0	0.4704	1.24705	3.0104	16.9713	5	over_expression	99
CATSPERG	1.3986	7.83805	12.2023	20.1201	38.3775	185.379	5	over_expression	100
CBS	115.998	1001.14	1449.93	1969.65	3259.71	3768.93	5	over_expression	98
CBWD3	32.1678	168.213	234.502	337.022	553.407	660.091	5	over_expression	99
CBX7	131.215	366.567	522.615	758.566	1199.61	1460.84	5	over_expression	91
CBX8	21.9268	121.1	156.863	193.82	292.528	356.397	5	over_expression	97
CC2D1A	399.098	735.861	957.257	1180.88	1824.48	2267.62	5	over_expression	100
CC2D2B	0	3.1797	5.4091	8.09835	14.9559	35.248	5	over_expression	100
CCDC106	234.733	563.157	710.035	887.199	1363.08	1801.57	5	over_expression	100
CCDC108	0	2.22395	7.2105	19.3508	44.8409	58.7467	5	over_expression	92
CCDC112	65.3469	189.687	228.801	276.725	370.472	469.974	5	over_expression	99
CCDC114	0.6146	5.06885	9.4619	18.2914	36.3637	187.99	5	over_expression	99
CCDC11	5.7252	20.7306	36.3078	54.3304	103.426	198.433	5	over_expression	96
CCDC130	220.667	496.089	668.983	838.327	1329.58	1630.55	5	over_expression	99
CCDC135	0	4.80165	12.7532	43.3353	94.0054	140.992	5	over_expression	92
CCDC136	32.1958	178.302	269.645	479.813	892.129	928.198	5	over_expression	89
CCDC144B	0	4.4332	11.6783	26.2588	55.8871	275.901	5	over_expression	100
CCDC144C	0	3.31075	6.3437	14.0267	30.0051	42.6371	5	over_expression	94
CCDC146	29.3706	103.734	157.835	269.859	500.067	522.193	5	over_expression	92
CCDC150	0	13.9042	27.2959	45.166	89.9001	92.6893	5	over_expression	94
CCDC151	17.1756	58.6286	86.6426	125.087	222.195	475.196	5	over_expression	99
CCDC154	0	2.744	7.6707	17.0064	37.9975	88.7728	5	over_expression	100
CCDC159	83.7764	187.649	232.832	290.153	439.542	609.661	5	over_expression	100
CCDC17	0	2.42615	4.4987	7.3323	14.4284	33.9426	5	over_expression	100
CCDC19	0	5.82135	11.8799	25.5416	54.6092	96.6057	5	over_expression	91
CCDC37	0	0.48145	1.8987	8.88955	20.8835	105.744	5	over_expression	95
CCDC40	26.7176	101.179	149.879	282.453	515.705	898.172	5	over_expression	96
CCDC43	261.403	419.202	478.305	528.772	684.135	707.572	5	over_expression	98
CCDC45	96.3303	305.262	377.854	495.478	739.595	968.668	5	over_expression	100
CCDC55	251.421	530.139	661.912	793.676	1147.63	2176.24	5	over_expression	100
CCDC57	61.8158	190.845	284.861	387.349	620.526	1280.68	5	over_expression	100
CCDC61	32.4427	79.7708	99.87	130.358	195.206	305.483	5	over_expression	100
CCDC62	0	5.0971	7.6154	11.6103	21.1786	27.4151	5	over_expression	98
CCDC65	0.8812	20.0749	38.5127	71.7288	147.968	151.436	5	over_expression	91
CCDC66	61.021	148.701	187.136	226.938	342.922	535.248	5	over_expression	100
CCDC81	1.0315	9.4514	15.8464	33.0142	63.6451	63.9687	5	over_expression	92
CCDC84	38.9908	113.343	151.827	203.692	333.158	647.52	5	over_expression	100
CCDC85B	108.779	410.813	527.019	752.437	1244.22	1557.44	5	over_expression	99
CCDC88B	64.7803	168.405	226.085	316.103	529.579	864.23	5	over_expression	100
CCDC92	409.325	926.979	1104.07	1327.66	1895.94	2090.08	5	over_expression	94
CCDC93	276.24	675.35	901.969	1088.05	1678.68	1813.32	5	over_expression	98
CCDC9	28.0586	172.315	221.382	283.752	437.129	500	5	over_expression	98
CCL20	0	3.15045	10.4167	43.0833	100.121	139.687	5	over_expression	91
CCL28	0	1.1267	2.5214	5.1599	10.8565	19.5822	5	over_expression	93
CCL3L1	0	4.7585	14.1858	57.6369	132.496	372.063	5	over_expression	98
CCL3L3	0	0.88025	4.8139	14.9729	34.1281	66.5796	5	over_expression	95
CCL3	7.2516	43.3279	110.101	261.662	581.456	607.05	5	over_expression	85
CCL4	8.6321	34.4466	80.7913	189.984	413.719	434.595	5	over_expression	87
CCNL1	234.832	632.717	806.994	982.787	1473.96	1791.12	5	over_expression	99
CCNL2	571.348	1405.34	2160.08	3219.42	5561.21	11285.9	5	over_expression	100
CCS	183.241	358.1	408.596	506.96	704.209	1195.82	5	over_expression	100
CD164L2	0	0	0	0.5699	1.3947	7.8329	5	over_expression	99
CD22	0	9.6819	29.3274	65.4734	142.726	475.196	5	over_expression	98
CDC26	0	7.91005	16.9981	30.2613	62.7274	528.525	5	over_expression	100
CDC37	1129.77	2316.5	2654.57	3240.38	4558.14	5925.59	5	over_expression	100
CDC42EP1	319.839	1098.4	1572.61	1982.45	3278.5	3969.97	5	over_expression	99
CDCP2	0	0.4293	1.0055	1.9431	3.9703	6.5274	5	over_expression	100
CDH23	6.0281	35.9922	60.308	118.857	229.714	946.475	5	over_expression	99
CDHR2	0	0.773	2.0153	3.7992	8.3152	32.6371	5	over_expression	98
CDK10	230.863	538.276	739.905	984.454	1487.26	1872.06	5	over_expression	97
CDK11A	48.6449	298.981	405.3	507.586	817.097	1580.31	5	over_expression	100
CDK11B	220.551	679.449	833.905	993.241	1425.17	1519.93	5	over_expression	98
CDK18	47.1532	482.094	899.843	1680.57	3406.12	5039.16	5	over_expression	98
CDK3	34.7248	97.6296	168.366	236.588	429.128	715.052	5	over_expression	99
CDK5RAP1	237.524	378.783	451.709	530.625	746.316	1118.8	5	over_expression	100
CDK5RAP3	698.049	1591.41	2043.7	2843.22	4656.61	9771.54	5	over_expression	99
CDK9	548.31	940.362	1147.46	1320.48	1874.22	2070.5	5	over_expression	98
CDRT1	0	0.5849	1.5066	3.51855	7.4259	15.7963	5	over_expression	99
CDRT4	9.2521	74.4241	111.289	158.892	262.576	300.261	5	over_expression	99
CEACAM19	3.9326	29.8506	47.4373	82.1997	160.35	389.034	5	over_expression	100
CEBPB	95.1105	426.438	658.623	992.892	1835.37	1907.31	5	over_expression	95
CEBPD	117.794	816.389	1399.26	2360.1	4451.26	7976.5	5	over_expression	100
CECR2	9.5305	66.1356	111.85	166.513	315.32	621.41	5	over_expression	99
CECR7	0	4.7988	17.4232	54.8901	128.645	140.992	5	over_expression	91
CELF6	10.8555	83.6248	154.383	234.792	456.769	877.076	5	over_expression	98
CEL	1.2853	10.8631	16.0472	28.1767	53.1542	178.851	5	over_expression	100
CENPT	267.88	608.572	825.216	1112.67	1723.92	2498.69	5	over_expression	99
CEP164	118.183	406.305	519.875	639.636	961.543	2049.61	5	over_expression	100
CEP170L	0	0.456	0.8485	1.68045	3.5088	69.8564	5	over_expression	100
CEP250	80.9776	422.084	640.974	840.35	1392.48	2293.73	5	over_expression	100
CERCAM	265.295	934.384	1196.07	1723.96	2901.51	11805.5	5	over_expression	99
CES7	0	0	0.5028	1.5095	3.663	3.9164	5	over_expression	91
CES8	0	14.128	28.0488	62.8807	133.889	308.094	5	over_expression	96
CFHR3	0	0	0	0.4268	1.0599	3.9164	5	over_expression	100
CFLP1	0	1.0705	2.505	4.13005	8.1967	13.0548	5	over_expression	98
CG030	2.2472	13.5744	19.2308	30.101	53.2663	79.6345	5	over_expression	97
CH25H	6.3963	68.8159	160.099	299.831	623.915	998.694	5	over_expression	97
CHCHD7	167.096	384.656	502.535	605.814	868.676	1547	5	over_expression	100
CHD2	267.007	1089.14	1548.31	1960.35	3259.94	3291.12	5	over_expression	99
CHD5	0	21.3492	58.8235	199.081	464.258	719.321	5	over_expression	92
CHKA	255.196	578.619	714.923	923.569	1353.58	1768.93	5	over_expression	99
CHKB-CPT1B	24.2692	179.508	249.454	424.738	753.021	817.506	5	over_expression	98
CHMP4B	1837.36	2651.81	2971.65	3415.66	4500	4702.35	5	over_expression	96
CHMP4C	0	2.1592	4.7059	9.54215	17.7203	40.47	5	over_expression	96
CHRAC1	192.735	362.669	427.234	505.312	669.937	718.016	5	over_expression	94
CHRNA10	1.8439	8.35115	13.204	19.1593	33.4896	45.6919	5	over_expression	99
CHST8	0.944	24.1202	111.417	292.585	645.13	689.295	5	over_expression	89
CIB3	0	0	0	0	0	5.2219	5	over_expression	100
CIR1	353.165	567.19	645.83	764.15	1030.38	1754.57	5	over_expression	100
CIRBP	1826.44	4385.84	5763.62	7270.94	11189.6	13977.8	5	over_expression	98
CITED1	18.5663	148.02	319.972	671.576	1448.26	1600.52	5	over_expression	95
CITED4	4.0956	38.586	65.1341	99.6887	183.631	197.128	5	over_expression	97
CIZ1	801.951	1696.31	2023.41	2316.29	3149.37	3203.66	5	over_expression	97
CLCA4	0	0.95755	4.2397	23.0927	53.2931	74.4125	5	over_expression	91
CLCF1	6.2978	60.7682	114.376	254.224	527.516	563.969	5	over_expression	93
CLDN15	47.6835	124.117	188.894	251.405	441.917	468.668	5	over_expression	93
CLDN9	0	3.07485	7.4169	14.9097	32.6569	49.6084	5	over_expression	97
CLEC4F	0	1.5357	3.9821	10.2228	22.9167	46.9974	5	over_expression	98
CLEC4GP1	0	0	1.2927	4.2261	10.3806	10.4439	5	over_expression	87
CLIP1	227.561	1077	1333.7	1700.89	2544.76	2560.05	5	over_expression	96
CLIP3	721.271	3660.68	4925.24	6172.37	9840.35	10193.2	5	over_expression	96
CLK1	281.461	888.392	1170.27	1541.18	2510.33	2964.75	5	over_expression	100
CLK2	244.392	458.97	557.435	671.735	984.199	1540.46	5	over_expression	100
CLK3	309.47	533.456	618.028	739.092	1029.97	1671.02	5	over_expression	100
CLK4	98.6239	290.5	356.016	440.307	638.419	716.71	5	over_expression	97
CLLU1OS	0	0	0	0.9266	2.2936	2.611	5	over_expression	90
CLMN	34.8771	177.703	254.919	374.447	668.49	835.509	5	over_expression	96
CLNK	0	0	0	0.44165	1.0488	1.3055	5	over_expression	96
CLNS1A	881.382	1801.54	2098.01	2493.98	3503.72	3721.93	5	over_expression	96
CNGA4	0.4222	2.14845	3.9437	6.3815	10.9051	43.0809	5	over_expression	99
CNKSR1	0	5.8926	12.5953	25.4583	54.2735	105.744	5	over_expression	98
CNN1	1.7153	34.0464	58.9159	103.49	206.644	2312.01	5	over_expression	99
CNOT3	249.226	808.563	997.55	1214.82	1695.74	2265.01	5	over_expression	100
CNOT4	366.404	577.011	692.402	791.169	1068.89	1148.83	5	over_expression	99
CNTNAP4	0	26.6045	97.2271	251.902	580.798	792.428	5	over_expression	91
CNTROB	143.594	465.678	568.742	691.405	965.372	1010.44	5	over_expression	95
COG7	216.62	397.328	464.579	545.648	725.789	729.765	5	over_expression	99
COL11A2	5.4496	45.3409	95.0559	188.45	368.479	493.473	5	over_expression	96
COL13A1	0	3.43575	8.4477	36.5876	86.0806	323.76	5	over_expression	99
COL16A1	108.779	629.223	1068.3	1633.22	2984.42	7638.38	5	over_expression	100
COL19A1	0	1.1947	3.6551	8.1263	17.9558	22.1932	5	over_expression	89
COL27A1	5.637	42.3079	94.081	184.657	387.996	866.841	5	over_expression	99
COL28A1	1.5472	24.5106	81.2916	252.781	592.1	676.24	5	over_expression	90
COL5A3	123.006	682.409	1096.58	1733.31	2889.72	3962.14	5	over_expression	97
COL6A4P2	0	1.0377	3.0151	7.24305	15.6578	15.6658	5	over_expression	90
COL7A1	2.8588	59.8674	110.109	218.099	428.637	1254.57	5	over_expression	98
COL9A2	83.1319	433.242	649.44	1084.66	2039.41	2389.03	5	over_expression	97
COLEC10	0	0.85675	1.5789	2.53915	4.774	5.2219	5	over_expression	97
COMP	0	0	0.5017	1.75895	4.3711	7.8329	5	over_expression	92
CORO6	1.6854	11.4591	23.3347	46.0351	96.2406	293.734	5	over_expression	97
COX19	99.2366	243.555	299.699	364.913	513.476	525.117	5	over_expression	98
CPA4	0	9.0487	25.659	50.9223	104.066	117.493	5	over_expression	91
CPEB1	8.1906	59.005	85.8988	124.501	212.303	281.984	5	over_expression	93
CPLX3	0	3.2731	7.6709	24.0309	51.8456	79.1384	5	over_expression	90
CPNE9	0	3.62885	6.7764	13.8049	27.5103	49.6084	5	over_expression	93
CRHR1	0	6.1886	13.6453	31.7415	68.5766	80.7441	5	over_expression	87
CRHR2	0	0	0.476	1.24445	2.8389	3.9164	5	over_expression	90
CRIP3	0	4.33045	9.977	19.5224	35.4658	69.1906	5	over_expression	99
CRTC2	378.769	660.279	767.996	901.382	1204.45	1574.41	5	over_expression	99
CRYBB3	0	0	0	0.48405	1.1837	7.8329	5	over_expression	100
CSAD	45.0741	192.646	320.962	476.119	885.246	973.89	5	over_expression	98
CSAG2	0	0	0	0	0	0.6527	5	over_expression	89
CSNK2A1	645.543	1011.92	1174.71	1364.34	1852.35	2377.86	5	over_expression	99
CSPP1	68.5315	240.697	294.432	363.296	545.755	627.937	5	over_expression	97
CSRP1	414.848	5136.85	7239.46	10766.6	19173.6	20983	5	over_expression	95
CST6	0	0.83155	2.2334	6.3716	14.2535	19.5822	5	over_expression	96
CTAGE4	0	0	0.6329	1.5637	3.3822	6.8277	5	over_expression	97
CTAGE6	0	0	0.4376	0.90385	2.1886	48.0026	5	over_expression	100
CTCFL	0	1.52485	2.5685	4.24925	8.3039	15.1436	5	over_expression	97
CTF1	19.084	72.0655	113.307	184.571	332.377	518.277	5	over_expression	100
CTNNBL1	404.158	742.658	854.996	988.338	1348.31	1411.23	5	over_expression	98
CTRL	3.6215	13.586	19.5936	30.9171	55.0895	63.9687	5	over_expression	99
CTU1	17.1756	59.3152	81.0811	102.479	163.498	258.486	5	over_expression	99
CUL9	188.275	488.15	634.151	839.848	1303.13	1443.86	5	over_expression	99
CUZD1	0	1.8717	7.7201	17.406	40.6883	44.8303	5	over_expression	94
CWC25	186.369	313.806	353.84	399.496	521.511	654.047	5	over_expression	100
CXorf26	167.792	324.979	377.974	464.865	664.411	704.961	5	over_expression	97
CXorf30	0	0	0.5688	2.16555	5.3038	10.4439	5	over_expression	90
CXorf41	0	0	0	0.52535	1.2751	11.7493	5	over_expression	94
CXorf50B	0	1.45375	4.2689	7.60005	16.2817	100.522	5	over_expression	100
CXorf59	0	0	0	0.4906	1.2063	1.3055	5	over_expression	85
CYB5D1	174.31	393.375	512.874	654.702	1020.3	1189.3	5	over_expression	95
CYB5R3	1534.35	3401.77	4314.44	5474.17	8251.64	10378.6	5	over_expression	100
CYP21A2	1.7051	14.3259	29.0979	59.5604	126.957	535.248	5	over_expression	100
CYP26C1	0	0.2037	1.1167	2.2036	4.8251	7.8329	5	over_expression	98
CYP2B7P1	0	3.7529	6.7644	10.9558	19.3663	32.6371	5	over_expression	96
CYP2C18	0	0	0	0.41265	0.9579	3.9164	5	over_expression	98
CYP2C8	0	0.68675	2.7972	13.8556	29.1811	33.9426	5	over_expression	94
CYP2D6	0	1.1843	3.2621	8.08645	16.795	43.342	5	over_expression	99
CYP2D7P1	0.5618	5.53685	12.3788	21.5795	44.9374	225.588	5	over_expression	100
CYP2E1	0	8.35005	15.4193	32.834	68.8428	249.347	5	over_expression	100
CYP3A43	0	0	0.6444	1.7175	4.2397	16.9713	5	over_expression	99
CYP4F12	0	0.8846	3.7353	18.3239	43.0521	90.0783	5	over_expression	95
CYP4X1	1.002	8.04355	14.12	27.0608	54.3365	58.7467	5	over_expression	91
CYP4Z1	0	0	0	0.52535	1.2378	2.611	5	over_expression	96
CYorf15B	0	0.562	55.3519	116.941	280.612	697.128	5	over_expression	100
D2HGDH	34.2878	217.587	301.871	400.901	660.684	1216.71	5	over_expression	99
DAZAP1	335.053	628.841	772.13	927.33	1354.22	1396.87	5	over_expression	98
DBF4B	47.8647	137.764	185.494	240.111	390.588	527.415	5	over_expression	99
DCAF12L2	0	0	0.5401	1.65035	3.6411	3.9164	5	over_expression	86
DCAF4L1	0	7.9629	12.1297	18.4596	32.7625	41.7755	5	over_expression	97
DCAF5	613.079	1042.16	1263.56	1506.99	2153.16	2998.69	5	over_expression	100
DCAF8	1286.99	2023.76	2318.6	2612.66	3336.4	3373.69	5	over_expression	96
DCST1	0	0	0	0	0	1.3055	5	over_expression	96
DCST2	0	1.53535	3.8866	8.75	19.2941	61.3577	5	over_expression	97
DDX11L2	0	10.2319	24.0499	37.6831	67.0425	166.201	5	over_expression	100
DDX11	42.0879	252.367	373.27	521.386	890.662	1463.76	5	over_expression	100
DDX12	1.1274	37.9136	64.1684	132.363	262.02	388.825	5	over_expression	98
DDX26B	20.6053	82.9578	117.735	158.577	266.393	378.59	5	over_expression	100
DDX27	328.072	683.262	807.509	944.826	1313.68	2114.88	5	over_expression	100
DDX42	547.143	1836.3	2341.49	2721.89	3978.35	4186.68	5	over_expression	99
DDX43	0	0	1.002	2.8265	6.941	18.2768	5	over_expression	97
DDX5	5958.23	9187.98	10433.8	11598.3	14733.7	15607	5	over_expression	98
DENND1C	4.2478	56.8707	89.4989	141.744	251.103	409.922	5	over_expression	100
DES	0.8241	54.5312	133.961	299.063	594.34	5421.67	5	over_expression	100
DFNB31	7.6336	199.713	283.615	400.572	682.211	1526.11	5	over_expression	99
DGAT2L6	0	0	0	0	0	9.1384	5	over_expression	100
DGKA	109.096	263.174	321.05	386.251	569.815	925.587	5	over_expression	100
DGKZ	85.8779	551.706	675.393	929.07	1474.22	2849.87	5	over_expression	97
DHRS4L2	10.4684	113.23	150.648	197.846	321.469	354.112	5	over_expression	99
DHX34	108.933	326.508	401.562	523.945	809.612	1178.85	5	over_expression	99
DIDO1	449.389	1060.73	1256.26	1536.44	2239.32	2378.59	5	over_expression	99
DKFZP686I15217	18.5657	50.3454	65.7879	91.3042	144.724	185.379	5	over_expression	98
DKFZp434J0226	0	0.2037	1.0801	2.3753	5.2846	7.8329	5	over_expression	88
DKK2	0	6.4403	11.8407	23.8411	48.2412	54.8303	5	over_expression	86
DLG4	365.587	948.201	1239.49	1546.03	2385.69	3479.11	5	over_expression	95
DMBT1	0	1.615	3.9277	8.3571	17.9487	19.5822	5	over_expression	96
DMKN	0	1.3266	3.9084	18.6931	44.0171	44.3864	5	over_expression	88
DMPK	289.664	815.719	1242.3	1722.16	2915.26	6009.14	5	over_expression	99
DMRTC1	0	0	3.4453	11.2508	25.6127	31.3316	5	over_expression	89
DMTF1	323.175	935.973	1249.14	1601.8	2527.87	3345.95	5	over_expression	99
DNAH12	0	1.6774	3.6284	6.89905	13.3958	14.3603	5	over_expression	86
DNAH1	7.3034	93.4378	145.01	235.647	439.384	577.024	5	over_expression	99
DNAH2	0	1.75125	3.8168	11.454	23.6865	48.3029	5	over_expression	90
DNAI1	0	1.5736	3.6302	10.5861	23.0827	48.3029	5	over_expression	94
DNAJB2	834.331	2209.66	2690.29	3370.08	5025.08	6416.45	5	over_expression	98
DNAJC2	133.492	421.672	550.106	656.198	977.467	1227.15	5	over_expression	100
DNHD1	29.6201	126.507	187.568	337.116	652.93	1140.99	5	over_expression	99
DNM1P35	2.4974	13.434	20.0938	30.5754	50.5263	74.4125	5	over_expression	98
DNM1	26.8725	654.062	1129.59	1841.45	3419.33	3533.94	5	over_expression	91
DOC2A	0.9797	26.4723	74.7429	147.565	287.588	336.815	5	over_expression	88
DOCK5	3.2134	31.7616	62.1977	153.973	335.74	391.645	5	over_expression	94
DOHH	26.4081	212.028	282.253	344.201	520.92	916.449	5	over_expression	99
DOK3	34.3511	180.503	282.887	428.003	760.181	771.54	5	over_expression	97
DOM3Z	182.626	376.166	495.382	607.722	932.791	985.64	5	over_expression	97
DOT1L	139.797	699.841	1089.26	1613.4	2734.18	3793.73	5	over_expression	98
DPAGT1	438.056	666.816	751.688	851.503	1104.14	1109.66	5	over_expression	97
DPEP3	0	0.4869	1.5341	3.95055	9.0772	15.6658	5	over_expression	94
DPH1	377.858	631.781	778.977	953.92	1383.04	1739.9	5	over_expression	99
DPP7	329.114	1651.2	2147.47	2687.19	4122.47	5340.73	5	over_expression	100
DPRXP4	0	0.89045	1.7902	2.92215	5.8698	6.5274	5	over_expression	96
DPY19L2P2	12.9353	58.3984	99.889	154.879	292.269	343.342	5	over_expression	96
DQX1	0	1.033	2.0986	4.34505	8.4791	39.1645	5	over_expression	100
DRD4	0.5028	4.4999	7.9904	15.9348	32.967	50.9138	5	over_expression	97
DST	934.513	2909.69	3933.27	5563.6	9485.85	10791.1	5	over_expression	97
DTHD1	0	1.11555	3.5826	11.5683	24.8414	118.799	5	over_expression	96
DTX2	79.3056	198.601	243.135	307.251	458.961	499.817	5	over_expression	98
DUOX2	0	1.016	2.4125	4.5644	9.5393	10.4439	5	over_expression	93
DUSP27	0.6427	9.7072	15.9113	30.0103	56.4558	65.2742	5	over_expression	96
DUSP5P	0.5618	8.5371	18.5281	36.9612	72.1124	87.4674	5	over_expression	97
DYNC1I2	818.458	1218.84	1377.93	1602.82	2142.66	2356.4	5	over_expression	99
DYNC1LI2	1230.72	3006.88	3981	4677.07	6913.02	7292.43	5	over_expression	97
DYNLRB1	1398.9	2212.75	2559.95	3093.09	4314.41	4635.77	5	over_expression	96
DYRK1B	94.0788	337.435	441.659	537.624	748.866	976.501	5	over_expression	99
ECHDC2	7.6336	212.79	420.002	672.727	1343.68	2139.69	5	over_expression	99
ECHDC3	0	16.5576	28.3019	52.5086	102.01	130.548	5	over_expression	95
EEF1D	1730.91	3611.44	4315.04	5041.51	7112.04	7369.45	5	over_expression	94
EEF1G	3576.64	7617.81	9215.54	11535.7	17411	23177.3	5	over_expression	99
EFCAB2	72.6442	211.968	294.084	390.111	606.902	638.381	5	over_expression	97
EFCAB3	0	0	0	1.0385	2.4814	2.611	5	over_expression	95
EFCAB4A	5.7252	19.3605	29.6778	53.8001	103.754	199.739	5	over_expression	98
EFCAB6	0	14.9026	25.8702	38.7732	73.6619	147.52	5	over_expression	99
EGFL8	22.7373	103.203	142.399	209.319	362.716	645.692	5	over_expression	99
EGOT	0	0	0.5453	1.60365	3.9243	5.2219	5	over_expression	95
EGR1	411.664	2934.63	4784.69	8512.73	16283.6	18374.7	5	over_expression	95
EGR2	55.8376	196.879	361.412	623.888	1243.3	1516.97	5	over_expression	95
EGR3	19.084	149.339	296.139	541.268	1113.37	1466.06	5	over_expression	93
EIF3G	1086.56	1919.69	2322.05	2828.21	4048.36	4732.38	5	over_expression	99
EIF4E1B	0	0	0.5401	1.82995	4.1841	48.3029	5	over_expression	97
EIF5B	559.677	1935.55	2357.15	2902.19	4094.44	7351.17	5	over_expression	100
ELMO3	0	10.753	17.2029	25.7205	47.1923	74.4125	5	over_expression	98
ELOF1	555.044	937.857	1174.58	1387.79	1973.48	2203.66	5	over_expression	99
EME2	0	9.12035	16.4282	28.4667	56.0246	67.8851	5	over_expression	98
EML3	330.101	774.639	983.31	1156.08	1627.13	1635.77	5	over_expression	97
ENGASE	97.0272	347.634	436.911	564.51	818.15	1117.49	5	over_expression	100
ENO3	2.2936	31.598	51.4056	87.766	162.36	540.47	5	over_expression	100
ENTPD6	691.317	1350.95	1576.6	1966.66	2861.83	3027.42	5	over_expression	94
EPB41L1	498.39	1217.58	1616.69	2212.7	3617.23	3742.82	5	over_expression	94
EPB42	0	0	0	0.5548	1.3746	6.5274	5	over_expression	97
EPHA6	0	0	1.0599	3.05175	6.7644	14.3603	5	over_expression	93
EPOR	51.094	97.8423	134.078	173.855	281.527	457.95	5	over_expression	98
EPPK1	0	3.52495	7.3677	12.876	26.4991	52.2193	5	over_expression	97
EPS8L2	8.8654	111.011	223.318	367.821	727.097	1383.81	5	over_expression	99
ERCC5	185.682	501.014	633.216	745.409	1087.92	1443.86	5	over_expression	98
ERICH1	74.5724	173.089	212.893	246.854	353.874	389.034	5	over_expression	99
ERMN	9.7902	182.564	502.781	1263.52	2806.49	5343.34	5	over_expression	95
ERVFRDE1	0	0	0.4498	0.89105	2.091	9.1384	5	over_expression	99
ESF1	78.789	336.261	415.551	523.336	790.097	1044.39	5	over_expression	99
ETV3L	0	0.4548	1.0488	2.38125	5.1789	22.1932	5	over_expression	98
EXD3	57.3427	143.13	187.382	258.074	430.176	509.138	5	over_expression	99
EZH1	312.771	662.439	836.744	1027.12	1516.23	1784.6	5	over_expression	95
FAAH	6.0359	77.4711	131.132	196.765	374.313	398.172	5	over_expression	89
FABP5	3.5246	56.2077	136.077	276.251	596.845	2165.8	5	over_expression	100
FADS3	177.935	645.173	844.754	1117.24	1810.25	2103.13	5	over_expression	99
FAM106A	0	1.21865	2.5569	5.14635	10.5919	12.6762	5	over_expression	95
FAM106C	0	2.16895	4.7081	8.9351	18.7075	40.8486	5	over_expression	98
FAM107A	243.35	5798.5	10619.8	17154.9	32410.6	37672.3	5	over_expression	97
FAM108A1	326.336	775.126	946.204	1185.82	1787.26	2905.99	5	over_expression	99
FAM113A	474.02	749.981	1010.99	1231.92	1903.72	2813.32	5	over_expression	98
FAM116B	55.3435	198.109	286.573	361.489	581.094	651.436	5	over_expression	97
FAM118A	58.5963	188.366	243.285	334.031	542.18	704.961	5	over_expression	95
FAM127B	586.281	963.993	1147.67	1391.9	2027.63	3084.56	5	over_expression	100
FAM131C	0	8.7718	16.0908	34.1501	64.5161	167.102	5	over_expression	97
FAM133B	67.5365	127.044	150.039	177.485	249.823	720.627	5	over_expression	99
FAM138B	0	0	0	0.55545	1.382	2.611	5	over_expression	96
FAM13AOS	0.8628	17.4194	30.707	45.0754	83.3811	96.6057	5	over_expression	98
FAM153C	0	0	0	0.5427	1.3435	16.0183	5	over_expression	96
FAM160B2	209.374	829.263	1108.99	1308.24	1933.23	1969.97	5	over_expression	98
FAM166A	0	0.57235	1.1492	2.43675	4.8662	49.6084	5	over_expression	100
FAM178B	0	14.2052	25.7576	45.9633	88.9101	156.658	5	over_expression	97
FAM182A	0	7.40055	26.1379	62.4026	142.007	568.159	5	over_expression	100
FAM189A2	4.511	179.201	294.981	479.966	912.573	1621.41	5	over_expression	97
FAM193B	147.753	482.233	661.845	870.123	1419.01	2310.7	5	over_expression	100
FAM22D	3.2164	46.9288	71.281	103.978	185.278	188.825	5	over_expression	95
FAM27A	0.5634	12.257	19.5977	29.8099	52.4679	65.1567	5	over_expression	96
FAM27B	0	0	0	0	0	148.943	5	over_expression	100
FAM48B1	0	0	0	0.786	1.9573	6.5274	5	over_expression	100
FAM50A	589.179	1019.73	1157.11	1408.46	1973.39	2643.6	5	over_expression	99
FAM71E2	0	0	0	0.45755	1.0455	2.611	5	over_expression	97
FAM71F2	0	11.3545	19.4332	33.0542	62.7127	79.6345	5	over_expression	99
FAM7A2	0	1.4057	2.7516	5.74485	10.8992	16.9713	5	over_expression	99
FAM95B1	0.5718	52.3685	111.866	220.366	472.105	1367.49	5	over_expression	98
FANK1	0	19.632	34.188	59.7894	110.349	155.352	5	over_expression	96
FASLG	0	0.60655	1.8121	3.56455	7.4192	7.8329	5	over_expression	93
FATE1	0	0	0.4822	1.9362	4.4783	9.1384	5	over_expression	93
FBF1	16.1832	126.171	169.135	258.37	439.042	686.227	5	over_expression	99
FBN2	1.5711	19.6331	88.4507	254.549	602.242	997.389	5	over_expression	96
FBRSL1	84.6252	314.081	418.526	550.589	879.311	967.363	5	over_expression	100
FBRS	501.875	1027.44	1189.85	1403.87	1894.28	2071.8	5	over_expression	99
FBXL22	1.9524	12.3068	17.0387	26.7832	45.6052	45.6919	5	over_expression	95
FBXW10	0	1.01415	2.6097	6.0886	13.4553	16.8407	5	over_expression	97
FBXW4	99.8556	475.389	606.377	749.845	1124	1237.6	5	over_expression	97
FCGR2C	4.0201	27.3716	60.1671	124.644	253.81	340.679	5	over_expression	95
FCHO1	5.6637	64.734	108.034	187.242	361.834	439.948	5	over_expression	95
FCHSD1	33.243	199.069	270.287	341.18	549.195	946.475	5	over_expression	100
FDX1L	202.29	349.347	455.712	562.373	801.639	972.624	5	over_expression	100
FER1L4	0	10.0096	26.2569	76.369	175.889	565.274	5	over_expression	100
FER1L5	0	0.7451	1.9427	3.8138	8.2418	54.8303	5	over_expression	99
FEZF2	0	3.23585	9.8087	31.3677	69.914	91.3838	5	over_expression	91
FFAR3	0	0.46735	1.2658	2.767	5.637	7.8329	5	over_expression	96
FGB	0	0	0	0	0	2.611	5	over_expression	99
FGF17	0	3.93785	10.2533	23.1654	49.9184	129.243	5	over_expression	96
FGF22	0	0	0.6036	1.9702	4.5872	5.2219	5	over_expression	95
FGFBP2	0.7252	16.2847	40.3216	109.458	244.961	279.373	5	over_expression	89
FHL5	4.6481	35.4836	58.4809	83.5313	153.755	248.042	5	over_expression	98
FIGF	0	1.83285	4.7619	8.83835	17.4271	30.0261	5	over_expression	99
FIP1L1	223.726	541.718	649.051	759.449	1082.46	1087.27	5	over_expression	94
FITM1	0	2.97085	4.7077	6.59015	11.28	11.7493	5	over_expression	93
FIZ1	122.137	366.264	459.544	571.896	862.381	892.95	5	over_expression	99
FKBP2	330.582	600.854	706.295	849.423	1220.73	2976.5	5	over_expression	100
FKBP6	0	0	0.6156	1.2876	3.1142	3.9164	5	over_expression	98
FLJ10213	0	3.989	6.7674	10.3966	19.4124	19.5822	5	over_expression	94
FLJ10661	1.4572	9.08405	14.6574	21.6201	39.8567	40.47	5	over_expression	96
FLJ13224	0	0.34	0.9164	1.70005	3.723	5.2219	5	over_expression	99
FLJ14107	0	0	0.4643	0.8121	1.9433	7.8329	5	over_expression	100
FLJ16779	2.004	138.556	387.741	916.756	2052.6	2835.51	5	over_expression	95
FLJ35776	14.5363	60.9483	88.0579	124.337	215.299	215.405	5	over_expression	94
FLJ39739	0.472	4.6177	7.5294	12.5052	22.4668	339.06	5	over_expression	100
FLJ42393	0	0	0.4582	1.30175	3.006	6.5274	5	over_expression	95
FLJ42627	3.301	25.3639	43.7205	60.4995	111.558	383.812	5	over_expression	100
FLJ45340	82.4211	498.448	749.03	1142.99	1942.89	2837.94	5	over_expression	98
FLJ45445	1.1236	14.702	23.5183	40.2515	76.7456	164.595	5	over_expression	100
FLJ46361	0	0	0	0	0	5.2219	5	over_expression	100
FLT3LG	12.7434	92.5405	137.843	186.358	307.437	404.7	5	over_expression	99
FN3K	35.4439	402.835	526.639	661.237	1043.22	1383.81	5	over_expression	96
FNBP4	225.281	745.821	910.508	1218.64	1923.64	2118.8	5	over_expression	98
FOLR3	0	0	0.8808	2.2011	5.1138	24.8042	5	over_expression	99
FOSB	6.6087	57.1554	139.274	471.975	1081.4	1872.06	5	over_expression	93
FOSL1	9.0226	66.4843	126.042	235.752	470.625	575.718	5	over_expression	93
FOXB1	0	0	0	0.9838	2.4204	3.9164	5	over_expression	88
FOXC1	53.9783	155.82	213.749	281.713	467.577	577.024	5	over_expression	98
FOXC2	0	4.65355	8.5727	13.5185	25.1748	66.5796	5	over_expression	98
FOXD4L3	0	0	0.6146	1.4803	3.5329	3.8773	5	over_expression	97
FOXE3	0	0.44115	1.1236	2.3044	5.0436	10.4439	5	over_expression	98
FOXJ3	543.016	1175.53	1369.15	1663.76	2127.06	2537.86	5	over_expression	97
FOXP3	0.672	5.08285	8.5736	12.4816	22.4429	33.9426	5	over_expression	94
FOXP4	68.496	313.496	406.882	527.503	779.817	806.788	5	over_expression	94
FRK	0	2.29745	4.0115	6.3565	11.8991	22.1932	5	over_expression	98
FRS3	65.6575	140.492	169.847	224.234	327.111	351.175	5	over_expression	95
FSCN2	0	1.9523	4.0984	7.9774	16.8421	27.4151	5	over_expression	98
FSTL3	80.0495	225.415	322.222	494.766	840.104	1181.46	5	over_expression	95
FTCD	0	1.83835	3.4384	8.2463	17.6298	36.5535	5	over_expression	99
FTH1	6591	23774	31722.7	43929.5	70705	91409.8	5	over_expression	98
FTHL3	0	3.33015	4.5506	6.4674	10.8992	15.7572	5	over_expression	96
FTSJ3	432.92	871.34	1019.41	1169.51	1615.85	1640.99	5	over_expression	98
FUT3	0	0.828	1.7301	4.55555	9.6337	33.9426	5	over_expression	98
FUT7	0.7843	4.01715	6.558	10.112	18.7228	24.8042	5	over_expression	97
FXYD1	0	67.8182	188.747	353.857	755.056	798.956	5	over_expression	90
FXYD4	0	0	0	0.62775	1.3812	10.4439	5	over_expression	98
FYCO1	106.491	340.101	446.992	611.84	977.258	1100.52	5	over_expression	98
GAB2	160.924	1122.36	1462.61	1856.25	2921.61	3227.15	5	over_expression	98
GABRE	0.501	12.4846	30.7091	80.8529	168.197	263.708	5	over_expression	92
GABRR1	0	0	1.0267	3.16835	7.7444	9.1384	5	over_expression	92
GABRR2	0	0.57375	2.0101	3.5327	7.5188	11.7493	5	over_expression	97
GADD45B	134.837	692	1124.14	1791.58	3369.92	5490.86	5	over_expression	99
GALR2	0	0.57275	1.1751	2.0329	3.648	5.2219	5	over_expression	98
GAS8	143.091	374.403	514.675	672.442	1084.34	1531.33	5	over_expression	100
GAST	0	0	0.4243	0.85965	2.0455	2.611	5	over_expression	95
GBP2	60.8378	667.766	1209.9	1992.06	3927.7	5279.37	5	over_expression	98
GCKR	0	2.63515	7.0492	15.5683	30.2366	37.859	5	over_expression	95
GCSH	0	3.52235	6.6593	10.7848	20.1525	1073.11	5	over_expression	100
GDPD2	6.4443	185.9	367.203	633.988	1257.58	1366.84	5	over_expression	95
GDPD3	0	18.5291	31.765	49.5071	92.5053	169.713	5	over_expression	100
GEFT	361.352	697.651	837.727	1086.25	1573.17	1583.55	5	over_expression	87
GET4	409.504	772.435	952.934	1118.76	1559.1	1981.72	5	over_expression	98
GGA1	460.61	892.439	1132.03	1358.38	1939.59	2097.91	5	over_expression	98
GGT3P	0	1.3367	2.4974	3.62875	6.9197	26.6449	5	over_expression	99
GGT5	34.5286	572.897	797.003	1167.63	1958.87	2049.73	5	over_expression	95
GIGYF1	200.62	924.596	1273.72	1714.4	2624.66	3942.56	5	over_expression	99
GIMAP1	13.9442	73.9689	109.896	148.128	253.349	265.013	5	over_expression	95
GIPR	0	1.16755	2.8349	5.9616	12.4598	65.2742	5	over_expression	99
GJA5	3.073	23.0842	38.2898	60.2619	114.68	218.016	5	over_expression	96
GJC3	0	1.4505	2.5757	4.31565	8.4856	9.1384	5	over_expression	92
GLB1L	53.3333	125.773	174.339	240.113	410.005	436.031	5	over_expression	98
GLI4	55.2672	131.958	164.88	220.338	338.773	592.076	5	over_expression	100
GLRA4	0	0	0	0.89355	1.7301	7.8329	5	over_expression	99
GLTSCR1	21.4566	226.663	302.745	412.775	608.903	853.786	5	over_expression	99
GLTSCR2	958.408	1765.75	2253.71	2841.64	4229.62	5941.25	5	over_expression	98
GLUL	5798.7	18178.3	25764	36506.9	63885.5	64308.1	5	over_expression	95
GMDS	83.9454	180.513	212.209	246.153	316.696	374.674	5	over_expression	98
GNB3	1.7584	29.7173	60.7528	95.3513	193.484	587.467	5	over_expression	99
GNMT	0	5.35365	9.5393	16.4553	33.0579	52.2193	5	over_expression	99
GNRH1	0	10.592	17.9434	29.1246	55.0607	93.9948	5	over_expression	100
GOLGA2B	3.2196	24.2444	40.404	78.933	154.056	289.817	5	over_expression	97
GOLGA2	143.717	796.89	1082.7	1286.31	1938.49	2069.19	5	over_expression	98
GOLGA4	119.162	815.41	1053.12	1304.96	2028.43	2189.3	5	over_expression	98
GOLGA6A	0	0	0.407	1.0366	2.5608	35.9399	5	over_expression	100
GOLGA6B	0	0.4823	1.2072	2.72835	6.0281	22.3238	5	over_expression	99
GOLGA6C	0	0	0	0	0	4.0992	5	over_expression	99
GOLGA6D	0	0	0	0	0	9.5822	5	over_expression	100
GOLGA6L10	3.8635	46.0384	63.216	98.2224	162.028	226.841	5	over_expression	97
GOLGA6L5	0	9.51755	17.4232	32.367	66.0724	254.151	5	over_expression	100
GOLGA6L9	17.3857	64.9728	105.083	164.678	295.714	362.324	5	over_expression	97
GOLGA8A	18.0296	349.312	629.479	1237.53	2456.8	3184.84	5	over_expression	96
GOLGA8B	10.3659	197.679	428.301	692.925	1433.24	4945.7	5	over_expression	100
GOLGA8DP	0	0	0	0	0	2.611	5	over_expression	100
GOLGA9P	0	0	0.5382	1.44165	3.4542	16.9713	5	over_expression	100
GON4L	204.708	645.001	785.459	959.624	1372.12	1539.77	5	over_expression	97
GP6	0	1.1735	2.2925	4.15565	8.5966	27.4151	5	over_expression	100
GPATCH1	82.2999	183.198	223.851	272.181	385.574	411.227	5	over_expression	98
GPATCH4	126.938	433.937	538.214	672.411	944.776	1077.02	5	over_expression	98
GPR113	0	4.87625	6.602	10.1453	17.9152	18.2768	5	over_expression	98
GPR135	4.3772	16.3099	25.3785	34.3486	57.3394	125.326	5	over_expression	100
GPRASP1	29.0781	394.569	585.884	822.832	1401.55	1428.2	5	over_expression	94
GPS2	456.922	895.7	1024.12	1229.81	1674.07	2970.51	5	over_expression	100
GREB1L	0	0.62625	2.8441	9.4215	22.5479	24.8042	5	over_expression	86
GRIN2D	3.8168	76.147	124.479	208.418	404.855	810.705	5	over_expression	98
GRIN3B	0	0.3967	1.0264	2.19195	4.6153	11.7493	5	over_expression	98
GRIP2	0	1.963	5.6854	16.3651	37.1005	109.661	5	over_expression	93
GRIPAP1	331.752	768.068	907.288	1069.54	1485.06	2126.63	5	over_expression	97
GRK5	32.1849	181.184	240.796	307.301	487.415	699.739	5	over_expression	99
GRM4	0	1.2318	4.8573	12.622	27.7923	37.859	5	over_expression	91
GSDMB	2.2936	32.7143	49.4237	77.5314	141.494	612.271	5	over_expression	100
GSTM2	219.836	647.25	837.143	1088.67	1741.32	3349.87	5	over_expression	100
GTF2IRD2B	67.0268	211.825	289.872	380.591	603.586	636.475	5	over_expression	98
GTPBP3	83.3505	204.266	268.108	341.003	523.541	720.627	5	over_expression	99
GTSF1	0	1.9388	5.463	12.7323	28.169	28.7206	5	over_expression	95
GUSBL1	0.6036	3.88785	5.836	8.4211	13.8394	24.282	5	over_expression	99
GYS1	492.431	1050.07	1374.64	1828.78	2870.17	3494.78	5	over_expression	97
HAO1	0	0	0.4274	1.07685	2.6097	2.611	5	over_expression	90
HAP1	4.574	287.144	506.156	904.208	1784.86	5650.13	5	over_expression	100
HAPLN2	1.5004	41.9682	134.188	340.246	775.685	1146.21	5	over_expression	95
HAR1B	0	0	0.9714	2.94905	7.3288	11.7493	5	over_expression	95
HAUS5	116.96	296.522	417.227	548.897	869.764	1321.15	5	over_expression	100
HAUS7	175.075	317.813	402.598	476.506	710.692	994.765	5	over_expression	99
HAVCR1	0	0	0	0.62865	1.54	7.8329	5	over_expression	100
HBA1	3.5619	116.747	291.212	623.179	1378.44	17095.4	5	over_expression	100
HBA2	83.0585	749.792	1710.44	3988.85	8499.63	13689.2	5	over_expression	92
HBG2	0	1.9101	4.2397	10.1928	22.4513	28.7206	5	over_expression	92
HBM	0	0	0.3923	0.95645	2.3068	2.611	5	over_expression	90
HCN2	25.3696	201.631	443.027	823.871	1691.13	1774.15	5	over_expression	92
HDAC10	52.5	241.668	347.282	454.695	751.099	1103.84	5	over_expression	99
HDAC6	479.3	1234.39	1489.84	1766.08	2531.45	3157.96	5	over_expression	99
HDAC8	157.161	242.729	271.211	310.163	407.825	441.253	5	over_expression	97
HEATR4	0	1.13895	2.9215	5.25755	11.3971	24.8042	5	over_expression	99
HECTD3	440.685	943.837	1098.96	1306.26	1832.37	2155.35	5	over_expression	99
HEMK1	153.954	295.382	378.283	458.481	702.186	711.488	5	over_expression	95
HEPACAM	33.1046	2137.3	3204.89	4102.23	6929.99	9039.16	5	over_expression	97
HERC2P2	106.742	526.727	941.98	1556.54	3068.28	4401.37	5	over_expression	98
HES4	10.5384	67.8378	111.879	186.002	358.733	804.178	5	over_expression	100
HES7	0	2.80175	5.3744	8.78035	16.5062	20.8877	5	over_expression	95
HEXDC	80.2626	205.755	260.125	349.881	541.115	613.577	5	over_expression	97
HGSNAT	433.162	1075.39	1358.41	1658.73	2531.78	3340.73	5	over_expression	98
HHATL	0.4452	45.6643	111.357	259.534	559.443	1101.83	5	over_expression	92
HHLA1	0	0	0	0	0	2.611	5	over_expression	99
HHLA3	84.4208	225.777	305.473	416.486	633.771	890.339	5	over_expression	99
HIC1	4.574	53.288	89.6625	128.029	239.296	300.261	5	over_expression	97
HIF3A	4.1263	102.15	237.015	511.409	1124.95	2326.37	5	over_expression	99
HIGD2B	0	0	0	0.58275	1.4111	2.611	5	over_expression	99
HIRIP3	278.461	473.801	608.195	756.551	1118	1475.2	5	over_expression	99
HIST1H1E	0	2.34975	4.0956	7.0045	13.6799	23.4987	5	over_expression	95
HIST1H3I	0	0	0.4309	1.06475	2.6435	10.4439	5	over_expression	98
HIST1H4K	0	0	0	0	0	10.4439	5	over_expression	99
HIST4H4	0	4.50865	7.3707	10.4969	19.3596	27.4151	5	over_expression	99
HKR1	353.038	581.721	689.695	871.814	1250.51	2439.95	5	over_expression	100
HMG20B	233.469	1013.59	1300.69	1534.35	2274.15	3266.32	5	over_expression	100
HMGA1	131.412	1082.07	1517.57	2320.16	4056	4469.96	5	over_expression	95
HMGCS2	0	0	0	0	0	2.611	5	over_expression	100
HMGN1	695.46	1724.71	2133.98	2663.25	4057.41	4456.03	5	over_expression	99
HMGN5	25.3654	81.2905	120	183.803	321.767	540.47	5	over_expression	99
HNRNPA1	1842.16	3557.38	4366.43	5214.97	7641.43	14444.7	5	over_expression	100
HNRNPC	5122.9	7851	8948.42	10688.1	14099.3	14656.8	5	over_expression	95
HOMER3	256.411	712.903	917.407	1127.08	1738.53	2231.07	5	over_expression	98
HOMEZ	90.301	160.678	194.101	240.339	335.777	454.439	5	over_expression	100
HOOK2	47.0394	221.88	311.644	406.729	648.663	1917.75	5	over_expression	100
HOXA9	0	2.95135	9.5393	47.4554	100.689	375.979	5	over_expression	95
HPCA	4.4058	90.062	185.639	391.569	754.21	781.984	5	over_expression	88
HPN	0	5.72945	12.7496	27.0955	58.5216	93.9948	5	over_expression	97
HPS4	233.741	640.618	770.401	961.952	1396.6	1443.86	5	over_expression	98
HPX	0	7.3362	14.12	22.5535	43.186	62.6632	5	over_expression	96
HRH4	0	0.6588	1.3048	2.1571	4.0115	11.7493	5	over_expression	100
HSD17B14	60.1885	209.816	316.053	427.588	732.422	853.786	5	over_expression	98
HSF4	0.6439	38.7711	82.8883	145.608	304.607	957.141	5	over_expression	99
HSFX1	0	0	0	0	0	24.8042	5	over_expression	100
HSFY2	0	0	1.0076	3.31485	8.2482	10.4439	5	over_expression	95
HSP90AB4P	0	0	0.5526	1.18905	2.687	14.3603	5	over_expression	100
HSPA1B	84.8819	545.061	951.472	1698.19	3331.76	4481.54	5	over_expression	95
HSPA1L	23.5988	66.5242	83.8265	105.518	162.716	197.154	5	over_expression	100
HSPA7	4.8463	50.0391	103.951	204.035	407.267	1608.32	5	over_expression	100
HSPB6	137.462	787.912	1305.01	1916.95	3597.24	12116.2	5	over_expression	100
HSPB7	3.6215	40.0035	81.7826	185.885	372.029	475.196	5	over_expression	95
HTATSF1	386.7	1441.6	1782.09	2276.44	3260.48	4347.26	5	over_expression	99
HTN1	0	0	0	0	0	5.2219	5	over_expression	100
HTR1B	0	0.6067	1.7279	3.47915	7.0023	10.4439	5	over_expression	95
HTR3A	0	0	0.6911	1.65775	3.7509	5.2219	5	over_expression	87
HTR3B	0	0	0	0.79905	1.8832	6.5274	5	over_expression	93
HTRA4	0	0.999	2.0492	4.70185	9.7507	14.3603	5	over_expression	93
HYDIN	9.2254	70.9095	145.536	240.528	474.687	573.107	5	over_expression	93
ID1	121.007	509.554	864.754	1254.78	2288.12	3992.17	5	over_expression	98
ID4	106.195	2233.82	3607.54	5097.22	9278.63	10381.2	5	over_expression	95
IDUA	23.6858	179.011	246.678	348.057	577.152	1240.21	5	over_expression	100
IER3	40.273	165.533	313.835	572.815	1169.04	1314.62	5	over_expression	95
IER5L	73.7564	275.012	460.08	807.599	1435.99	3182.77	5	over_expression	100
IFFO1	202.29	666.981	862.102	1085.64	1699.52	2577.02	5	over_expression	100
IFT172	180.194	479.188	602.611	730.209	1090.5	1097.91	5	over_expression	98
IFT74	6.1018	101.944	133.379	190.512	297.186	315.927	5	over_expression	95
IGFALS	0	2.81805	5.0697	9.17955	18.7015	37.859	5	over_expression	99
IGFBP6	9.542	72.6711	120.739	267.599	551.255	644.909	5	over_expression	91
IGFN1	0	1.63375	7.3707	33.1442	71.5253	77.0235	5	over_expression	83
IGHMBP2	92.2731	254.846	305.249	370.064	535.791	545.692	5	over_expression	96
IGLL3	0	0	0	0.39395	0.944	7.8329	5	over_expression	100
IKZF4	81.1333	225.451	294.286	360.524	548.476	588.773	5	over_expression	99
IK	697.8	1096.83	1259.2	1414.92	1836.62	3262.4	5	over_expression	100
IL17B	0	0.6496	2.0629	4.5399	10.1466	18.2768	5	over_expression	95
IL17RE	6.0196	27.7262	38.2271	53.2075	88.0972	95.3003	5	over_expression	96
IL1A	0	10.9589	25.3521	46.2433	96.5585	142.298	5	over_expression	96
IL1B	5.6637	99.5768	180.424	379.791	769.265	1630.55	5	over_expression	99
IL1F8	0	0	0.4975	1.9437	4.5344	11.7493	5	over_expression	94
IL1RL2	0	0	0.9682	2.33595	5.637	7.8329	5	over_expression	91
INF2	312.75	917.53	1252.54	1562.09	2392.9	2745.43	5	over_expression	95
ING5	176.852	479.924	577.107	703.506	1032.79	1084.86	5	over_expression	96
INHA	3.0008	11.3476	20.1608	36.1036	71.4286	124.021	5	over_expression	99
INO80B	146.934	259.583	313.092	391.559	542.186	689.974	5	over_expression	99
INPPL1	504.833	1921.66	2515.66	3182.5	4524.37	6063.97	5	over_expression	100
INSL3	0	0	1.1399	2.5914	6.4443	13.0548	5	over_expression	99
INTS3	775.488	1663.64	1973.41	2368.76	3362.36	3969.97	5	over_expression	98
IQCF1	0	0	0	0.6749	1.6722	3.9164	5	over_expression	98
IRF3	202.405	628.904	786.572	943.04	1374.64	2652.74	5	over_expression	100
ISG20	18.7987	94.5067	156.208	223.47	371.26	530.026	5	over_expression	99
ISM1	0.501	7.82735	19.598	38.227	80.2228	100.522	5	over_expression	96
ISX	0	0	0	0	0	3.9164	5	over_expression	100
ISYNA1	146.069	412.451	573.423	795.674	1355.08	1732.38	5	over_expression	99
ITGA2B	0.4643	5.87245	12.4396	21.4616	42.7444	61.3577	5	over_expression	96
ITGA8	0	5.5077	14.4279	31.4622	70.1914	180.157	5	over_expression	99
ITGB1BP2	0	1.52275	2.9762	6.00515	12.4892	18.2768	5	over_expression	98
ITIH1	0	0.397	1.8121	5.64745	12.5409	20.8877	5	over_expression	91
ITIH3	0	0.8785	1.8824	4.96725	10.7415	133.159	5	over_expression	100
ITIH4	2.2472	39.4566	71.6539	117.93	229.853	501.305	5	over_expression	100
JAKMIP3	0	17.6393	37.0085	63.5508	128.259	270.235	5	over_expression	96
JMJD7-PLA2G4B	93.9936	276.326	360.54	504.6	843.734	1523.5	5	over_expression	100
JUNB	291.985	1415.57	2247.93	3437.05	6149.08	11035.2	5	over_expression	99
JUND	837.786	1673.08	2091.78	2752.88	4310.02	4986.95	5	over_expression	98
JUN	1291.99	3792.05	5533.62	7306.37	12455.8	17238.9	5	over_expression	99
KANK2	263.819	981.16	1469.08	2029.09	3440.3	3545.69	5	over_expression	95
KAT2A	394.798	904.849	1342.68	1890.28	3179.52	9484.33	5	over_expression	100
KBTBD13	0	0	0	0.1427	0.2854	9.1384	5	over_expression	100
KCNA5	0	3.64545	10.2201	33.2759	77.1141	118.212	5	over_expression	97
KCNE4	39.6746	285.951	522.394	949.338	1939.1	2289.82	5	over_expression	97
KCNJ1	0	1.4435	3.2964	5.27755	11.0121	27.4151	5	over_expression	99
KCNK17	0	0.42165	1.337	3.0542	6.9085	10.4439	5	over_expression	95
KCNK4	0	6.3188	12.987	25.9702	55.0745	97.9112	5	over_expression	96
KCNMB1	14.0704	105.482	167.603	275.632	527.944	814.621	5	over_expression	97
KCNQ1OT1	3.6215	19.8752	39.8406	75.1578	157.895	262.402	5	over_expression	98
KCNT1	0	3.0856	16.769	69.9332	162.559	266.318	5	over_expression	94
KCTD13	156.039	415.36	569.729	795.696	1358.99	1494.78	5	over_expression	99
KCTD19	0	0.8586	2.0101	4.70515	9.5023	10.4439	5	over_expression	87
KEL	0	1.64535	3.7675	9.028	18.8598	57.4413	5	over_expression	99
KGFLP1	0	3.19005	12.7107	26.4806	51.7876	212.65	5	over_expression	100
KHDC1L	0	1.4421	3.5203	6.40825	9.8547	16.9713	5	over_expression	95
KIAA0284	40.4494	326.457	486.899	649.523	1045.87	1259.79	5	over_expression	92
KIAA0406	302.043	540.364	651.163	775.312	1089.59	1130.55	5	over_expression	98
KIAA0408	0	0	0	13.8701	31.5753	84.6997	5	over_expression	92
KIAA0467	144.257	602.923	757.393	1005	1606.6	2004.28	5	over_expression	100
KIAA0892	462.921	1127.4	1341.41	1731.75	2432.47	2543.08	5	over_expression	97
KIAA0895L	38.6349	398.143	654.292	932.031	1695.07	1765.26	5	over_expression	98
KIAA0913	346.526	980.273	1246.85	1531.41	2119.56	2390.34	5	over_expression	95
KIAA1407	23.5988	113.371	164.3	245.276	436.42	772.846	5	over_expression	100
KIAA1875	0.8554	8.232	16.4569	30.5206	62.1668	103.133	5	over_expression	99
KIF19	0.944	7.3235	26.2195	70.2302	157.539	338.12	5	over_expression	97
KIF1C	823.279	1759.72	2108.95	2597.04	3839.38	7112.27	5	over_expression	99
KIF7	42.7941	180.03	257.079	344.562	535.623	610.966	5	over_expression	100
KIFC2	99.1629	425.004	667.684	1008.62	1724.52	4669.71	5	over_expression	100
KIR3DX1	0	0	0	0.7767	1.8879	10.4439	5	over_expression	100
KLC2	139.34	590.856	736.229	892.113	1284.05	1733.68	5	over_expression	96
KLF2	54.4489	138.982	192.153	295.258	515.238	682.768	5	over_expression	97
KLHDC4	63.5445	178.614	225.56	275.032	396.288	459.53	5	over_expression	99
KLHL17	11.6279	85.2385	136.213	192.11	351.925	385.118	5	over_expression	97
KLHL30	0	0.82525	1.9728	3.84175	8.0014	19.5822	5	over_expression	99
KLHL31	0	3.06865	5.8632	10.4733	21.5593	31.3316	5	over_expression	99
KLHL38	0	0.8529	1.6389	3.08065	6.3328	7.8329	5	over_expression	94
KLK13	0	0	0	0.4451	1.0611	10.4439	5	over_expression	99
KLK14	0	2.97415	6.1503	11.9836	24.4449	60.0522	5	over_expression	99
KLK6	0	44.685	160.397	489.478	1134.53	1146.21	5	over_expression	91
KLKB1	0	6.59095	12.5552	21.7142	43.5045	95.3003	5	over_expression	98
KRAS	355.319	675.968	822.079	945.505	1299.31	7530.03	5	over_expression	100
KRI1	222.36	555.473	664.391	827.882	1224.39	1996.08	5	over_expression	100
KRT14	0	0	0	0	0	1.3055	5	over_expression	89
KRT16	0	0	0.9116	3.97665	9.7524	30.0261	5	over_expression	92
KRT17	0	3.6314	9.0476	30.8318	59.9519	159.269	5	over_expression	94
KRT1	0	0	0	1.32275	2.9551	13.0548	5	over_expression	100
KRT31	0	0	0	0.5162	1.1416	1.3055	5	over_expression	87
KRT32	0	0	0	0.48175	1.1978	3.9164	5	over_expression	98
KRT9	0	0	0	0	0	3.9164	5	over_expression	98
KRTAP4-8	0	0	0	0	0	3.9164	5	over_expression	100
KRTAP5-10	0	0.47485	1.0035	2.0003	3.8727	6.5274	5	over_expression	98
KRTCAP3	0	2.3861	4.3972	8.3556	17.0175	23.4987	5	over_expression	97
L3MBTL	10.3835	84.1951	152.672	213.391	404.02	509.138	5	over_expression	95
LAIR2	0	0	0	1.28415	3.2017	5.2219	5	over_expression	94
LAMA3	0	9.832	22.4862	45.5573	90.9657	97.9112	5	over_expression	88
LAMA5	174.357	813.835	1323.18	1936.51	3212.72	4063.97	5	over_expression	97
LAS1L	277.221	532.44	618.853	756.454	1065.59	1265.01	5	over_expression	99
LASS1	54.4998	1348.87	1977.77	2928.16	5246.61	8557.68	5	over_expression	100
LAT	9.7952	38.0661	61.0063	97.1505	164.711	300.431	5	over_expression	98
LBX2	0	2.39525	5.6962	10.3729	21.6606	58.7467	5	over_expression	99
LCAT	51.3692	228.1	313.976	485.044	858.405	898.564	5	over_expression	95
LCE1C	0	0	0	0.6669	1.5625	2.611	5	over_expression	93
LCN12	0	3.03415	8.3333	17.5933	34.8542	86.1619	5	over_expression	98
LCNL1	0	4.6875	10.5954	34.0515	77.3639	80.9399	5	over_expression	92
LDB3	2.5707	18.4222	33.0067	94.0478	198.067	503.916	5	over_expression	97
LEAP2	1.3986	7.5204	10.9652	15.2492	26.7819	32.6371	5	over_expression	97
LEMD2	267.737	756.961	947.967	1100.18	1521.1	1622.72	5	over_expression	98
LENG1	72.5191	140.393	173.262	213.88	323.245	348.564	5	over_expression	98
LENG8	391.32	1874.96	2953.19	4771.12	9016.98	23335.5	5	over_expression	100
LETM2	17.4863	48.8079	64.2163	87.8068	137.244	160.574	5	over_expression	97
LGALS4	0	0.97185	2.6233	6.0944	13.6054	15.6658	5	over_expression	95
LGI4	14.5033	132.065	267.682	492.066	967.659	1428.2	5	over_expression	93
LHB	0	0	0.4813	1.0811	2.635	6.5274	5	over_expression	100
LHCGR	0	0	0	0.5761	1.3996	2.611	5	over_expression	96
LHPP	124.432	365.872	565.627	841.053	1520.09	4073.11	5	over_expression	98
LIF	5.0251	92.8427	254.145	589.68	1245.07	2284.6	5	over_expression	95
LIME1	18.0543	51.5027	71.8314	116.855	208.709	375.287	5	over_expression	99
LIMS2	31.2085	158.414	245.923	455.39	899.598	1116.19	5	over_expression	95
LIMS3	0	1.1983	3.6858	7.76735	17.0126	19.5692	5	over_expression	87
LMAN1L	0	0	0.8905	2.26955	5.4626	12.2454	5	over_expression	97
LMOD1	57.1091	136.425	194.951	319.469	580.729	2471.28	5	over_expression	99
LMTK3	3.7758	305.799	426.39	617.473	1062.8	1399.48	5	over_expression	97
LOC100127888	0	2.83105	7.2886	24.1762	54.2265	61.3577	5	over_expression	95
LOC100128076	0	0	0.5038	1.19685	2.9136	5.2219	5	over_expression	96
LOC100128288	14.8582	52.7864	79.7772	124.844	229.751	302.872	5	over_expression	97
LOC100128675	0	0.5392	2.0069	5.99775	13.2115	49.6084	5	over_expression	97
LOC100129055	0	0.43995	1.0455	2.01015	4.2808	5.2219	5	over_expression	97
LOC100129534	7.6336	33.8678	50.3826	78.4591	141.31	232.376	5	over_expression	99
LOC100131434	0	8.69175	17.9428	28.369	55.5959	85.0914	5	over_expression	99
LOC100131551	0	0.47475	1.3396	2.783	6.2305	16.9713	5	over_expression	98
LOC100131691	0	31.6541	43.0404	60.3792	102.354	212.794	5	over_expression	99
LOC100132247	40.5666	208.246	321.703	496.937	846.201	1981.36	5	over_expression	100
LOC100132287	19.6629	124.891	190.396	316.306	582.058	1789.62	5	over_expression	100
LOC100132288	4.2333	111.714	207.58	315.704	548.734	582.245	5	over_expression	92
LOC100132354	0	0.46555	1.0599	2.66355	5.7307	11.7493	5	over_expression	96
LOC100132832	0	0	0.8827	1.87505	4.6457	23.5117	5	over_expression	100
LOC100133050	0	0	0	0.42795	0.9519	3.9164	5	over_expression	100
LOC100133161	1.1236	13.7555	23.7133	36.2976	68.2566	129.778	5	over_expression	100
LOC100133331	7.3034	79.264	124.72	193.02	355.285	1778.36	5	over_expression	100
LOC100133920	0	0	0	0.5198	1.2959	2.611	5	over_expression	96
LOC100134368	0	1.6601	3.1797	4.6588	8.7227	20.8877	5	over_expression	100
LOC100134868	0	5.26315	11.5101	18.9852	36.6552	112.272	5	over_expression	100
LOC100144604	0	0	0.9407	2.4512	6.0475	11.7493	5	over_expression	99
LOC100170939	13.7615	70.1464	98.8625	131.605	219.695	293.655	5	over_expression	99
LOC100188949	0	0.96995	1.9429	3.36755	6.9085	15.6658	5	over_expression	99
LOC100189589	0	0.6372	2.9752	6.4506	13.7615	15.6658	5	over_expression	89
LOC100192426	0	0	0	0	0	5.2219	5	over_expression	100
LOC100240726	0.412	3.6425	6.7596	11.9526	23.5523	77.0235	5	over_expression	99
LOC100270804	3.0586	24.4751	36.8761	53.2233	94.6003	148.825	5	over_expression	98
LOC100271722	0	11.1707	19.9336	29.2721	54.584	84.8564	5	over_expression	98
LOC100272228	2.2548	11.8735	22.058	37.1178	74.7834	206.527	5	over_expression	100
LOC100288778	73.6536	256.284	373.32	561.567	936.434	1687.86	5	over_expression	100
LOC100302650	2.1755	8.37195	12.402	19.4451	31.9654	108.355	5	over_expression	99
LOC113230	13.9247	89.236	128	188.712	332.665	561.358	5	over_expression	100
LOC143666	0.944	17.0748	23.1564	33.6945	58.5232	193.212	5	over_expression	100
LOC145837	0	4.21765	7.6746	12.4593	24.792	24.8042	5	over_expression	93
LOC146336	0	0	0	1.01765	2.4755	5.2219	5	over_expression	96
LOC146880	20.689	155.719	226.96	341.279	588.254	844.295	5	over_expression	100
LOC149134	0.6439	14.1704	23.2323	37.1772	69.672	90.0783	5	over_expression	97
LOC149620	0	0	0	0	0	5.2219	5	over_expression	99
LOC151009	0	1.24345	4.4799	12.0625	26.2582	210.183	5	over_expression	97
LOC154761	2.1368	37.8246	88.1587	129.184	247.629	811.723	5	over_expression	100
LOC158696	0	0.85675	3.8009	10.4526	22.5479	39.1645	5	over_expression	93
LOC162632	11.1888	106.793	209.783	329.977	599.481	1776.71	5	over_expression	99
LOC200030	113.973	381.108	502.092	608.201	899.055	1116.91	5	over_expression	99
LOC202181	2.6435	10.8118	17.6821	29.9226	55.2571	73.107	5	over_expression	98
LOC221442	0.6036	16.0688	31.1836	57.4463	118.582	155.352	5	over_expression	95
LOC253039	25.5831	175.713	326.608	541.638	987.5	1225.85	5	over_expression	100
LOC26102	0	4.56155	6.962	11.4065	19.9549	24.8042	5	over_expression	94
LOC283050	1.6722	7.64335	13.2967	27.4031	55.4328	91.3838	5	over_expression	97
LOC283314	0	10.0394	16.4357	26.9156	49.3409	79.6345	5	over_expression	96
LOC283999	0	4.1684	15.3006	51.4218	121.23	201.044	5	over_expression	94
LOC284900	41.8044	176.811	241.3	321.788	507.808	792.428	5	over_expression	99
LOC285359	6.8807	37.6517	45.7875	63.3025	100.41	127.963	5	over_expression	98
LOC285456	0	1.59665	2.8249	4.59465	8.2931	28.7206	5	over_expression	100
LOC285954	0	0.88745	2.1755	4.9608	10.8303	15.6658	5	over_expression	89
LOC338799	50.5618	198.898	314.381	468.177	867.331	1060.05	5	over_expression	97
LOC339047	144.237	600.141	899.481	1359.46	2460.81	5743.51	5	over_expression	100
LOC342346	0	8.12535	14.2789	23.4957	45.977	50.9138	5	over_expression	96
LOC349114	14.81	104.202	167.097	240.541	410.714	703.89	5	over_expression	98
LOC388152	30.5344	199.852	281.744	391.296	640.974	790.274	5	over_expression	97
LOC388387	0	0	0.5513	1.431	3.5486	10.4439	5	over_expression	100
LOC389332	0	0.97395	2.5316	5.69045	12.2951	14.3603	5	over_expression	86
LOC389458	0	2.27385	3.723	6.06655	10.8342	16.9191	5	over_expression	98
LOC390595	0.5382	7.9843	12.7326	19.5735	36.9156	41.7755	5	over_expression	97
LOC399744	0.6427	34.5421	56.0917	79.6221	146.568	289.086	5	over_expression	99
LOC399815	0	0.42025	1.1776	4.20305	9.8639	15.6658	5	over_expression	98
LOC399959	462.559	1038.74	1442.94	2031.68	3501.57	4182.77	5	over_expression	97
LOC400752	13.8582	29.7676	42.3614	60.5998	105.263	110.966	5	over_expression	95
LOC400927	2.2936	15.6725	22.5268	29.1426	48.1223	78.6031	5	over_expression	99
LOC400931	8.1967	44.145	68.5812	115.116	220.32	424.282	5	over_expression	98
LOC401093	8.861	33.6925	46.255	64.8111	109.89	182.768	5	over_expression	99
LOC440354	16.055	86.3824	123.04	168.36	264.816	272.794	5	over_expression	95
LOC440461	0	1.53705	2.3502	3.9131	6.9968	7.8329	5	over_expression	92
LOC440896	0	1.9395	5.8718	17.6857	37.3172	248.864	5	over_expression	100
LOC441208	9.4839	44.3576	66.2468	84.7614	139.624	164.491	5	over_expression	98
LOC55908	0	0.41365	0.8562	1.8349	3.8168	13.0548	5	over_expression	100
LOC613037	1.4671	18.6978	45.0569	85.3043	180.361	512.546	5	over_expression	100
LOC619207	0	4.9959	9.787	17.1522	31.4656	130.548	5	over_expression	100
LOC643677	0	0.7765	1.4657	2.5566	5.1765	16.9713	5	over_expression	99
LOC643719	1.9333	8.4401	12.3614	16.6304	26.7289	35.248	5	over_expression	97
LOC644165	0.4789	4.615	8.9725	16.3442	33.4896	71.2533	5	over_expression	99
LOC644538	12.3006	117.273	172.819	227.808	383.678	523.499	5	over_expression	99
LOC645752	0	0	0.9809	2.45455	6.079	42.9373	5	over_expression	99
LOC646851	9.7902	52.9601	76.8272	128.07	236.541	287.206	5	over_expression	96
LOC647859	0	0.4505	2.4284	8.44235	19.1204	30.1044	5	over_expression	99
LOC652276	2.8319	27.2039	36.4849	45.0278	68.1792	204.961	5	over_expression	100
LOC678655	166.926	375.552	463.962	594.155	919.183	1099.22	5	over_expression	98
LOC728264	2.656	28.5171	58.259	124.703	267.358	604.439	5	over_expression	100
LOC728392	416.304	3199.67	4493.56	6246.79	10532.3	11921.7	5	over_expression	96
LOC728743	53.2586	162.004	199.688	271.973	411.943	480.418	5	over_expression	98
LOC729991-MEF2B	8.7083	52.8035	76.8208	118.183	208.986	332.389	5	over_expression	100
LOC731789	0	0	0	0.52715	1.2063	1.3055	5	over_expression	94
LOC91316	19.0792	162.998	254.185	389.895	706.135	1674.93	5	over_expression	100
LOC92249	226.119	454.918	550.499	642.869	912.195	1886.42	5	over_expression	100
LPCAT4	155.005	260.595	326.758	428.943	655.29	801.567	5	over_expression	96
LPIN3	4.7604	21.6367	37.8768	63.8918	127.101	374.674	5	over_expression	96
LPP	13.5678	60.9406	92.7664	124.275	216.837	240.209	5	over_expression	94
LRAT	2.1755	20.759	59.1938	149.272	325.581	771.54	5	over_expression	99
LRCH4	280.868	677.337	846.862	1055.24	1563.66	3090.08	5	over_expression	100
LRDD	87.7863	265.21	381.897	601.535	1018.44	1609.66	5	over_expression	99
LRP2BP	21.4038	71.9752	116.02	160.231	259.759	267.624	5	over_expression	90
LRP2	0.4975	12.3986	50.1701	128.398	301.558	340.731	5	over_expression	89
LRP5L	1.1236	15.992	27.5945	44.8612	81.548	127.937	5	over_expression	98
LRRC26	0	0	0.6478	1.9286	4.7059	7.8329	5	over_expression	94
LRRC37A2	2.1886	62.1542	84.8637	144.639	261.887	414.151	5	over_expression	97
LRRC46	3.5176	20.2234	34.645	61.0665	103.594	124.021	5	over_expression	92
LRRC50	0	3.98155	10.2459	22.7136	50.6098	80.9399	5	over_expression	91
LRRC56	4.3025	19.3335	27.7207	49.9636	94.7049	167.102	5	over_expression	98
LRRC69	0	0.4712	1.1461	2.1887	3.9663	5.2219	5	over_expression	96
LRRIQ1	0	1.198	3.1797	13.2079	30.7199	50.9138	5	over_expression	93
LRRIQ4	0	0.49395	1.1099	2.2967	4.6432	10.4439	5	over_expression	100
LRSAM1	152.471	449.281	555.473	669.283	981.9	1097.91	5	over_expression	97
LTA	0	2.2852	4.3704	8.2418	15.2741	19.5822	5	over_expression	95
LTB4R2	4.021	23.4036	31.9143	45.2794	76.9001	79.6345	5	over_expression	95
LTB4R	24.7191	67.35	110.543	172.093	321.371	640.992	5	over_expression	99
LUC7L3	709.091	1427.92	1938.08	2483.86	3930.77	9216.71	5	over_expression	100
LUC7L	298.174	704.953	948.16	1413.29	2384.62	6044.39	5	over_expression	100
LY6G5B	10.6742	54.0181	84.0021	126.71	228.32	415.144	5	over_expression	100
LY6G5C	11.696	52.6621	71.4286	98.2872	164.41	181.462	5	over_expression	96
LYG2	0	0	0.4307	0.7004	1.6819	2.611	5	over_expression	99
LYRM5	141.593	503.081	674.086	908.869	1476.39	6523.5	5	over_expression	100
LZTS2	326.828	766.936	935.207	1145.89	1681.83	1971.28	5	over_expression	98
MADCAM1	0	2.50825	4.4676	8.74875	17.4954	66.5796	5	over_expression	99
MAFA	0	0	0.5133	1.25285	3.0922	6.5274	5	over_expression	98
MAFF	44.1103	261.296	402.715	597.412	1058.1	1579.63	5	over_expression	99
MAFK	90.4401	375.468	529.874	724.766	1187.26	1826.37	5	over_expression	98
MAGED4B	265.459	2356.64	3336.83	4262.85	6816.41	9961.57	5	over_expression	98
MALAT1	151.343	1417.8	2303.64	3486.56	6222.17	23656.7	5	over_expression	99
MAL	2.0094	58.3081	145.645	378.663	848.711	942.559	5	over_expression	90
MAMDC4	7.0888	43.4252	91.453	162.537	339.618	646.214	5	over_expression	100
MAN2C1	234.549	792.493	1018.59	1277.69	1972.79	2522.19	5	over_expression	99
MAOB	23.3506	2686.01	4118.93	6947.73	12863.5	14801.6	5	over_expression	96
MAP3K10	67.6707	315.456	438.127	587.287	910.694	1301.57	5	over_expression	96
MAP3K12	250.539	501.946	631.21	798.573	1222.64	1793.73	5	over_expression	99
MAP4K4	1467.08	4357.18	5432.17	6946.01	10608.4	11206.3	5	over_expression	97
MAPK11	53.4351	315.229	416.683	611.237	1006.96	1236.29	5	over_expression	96
MAPK12	116.268	336.427	477.99	640.283	1014.93	1343.94	5	over_expression	99
MAPK3	895.038	1521.53	1736.02	2022.44	2626.69	2911.23	5	over_expression	94
MAPK7	255.141	555.481	672.449	793.43	1123.89	1134.46	5	over_expression	96
MAPKBP1	153.201	444.316	577.734	706.553	1054.87	1224.54	5	over_expression	97
MAST2	373.839	1023.91	1247.94	1476.8	2099.75	2254.57	5	over_expression	95
MBD1	707.391	1002.38	1122.96	1238.68	1592.26	1697.13	5	over_expression	98
MBD2	267.611	632.436	783.019	993.968	1524.55	1592.69	5	over_expression	99
MBD6	147.753	740.995	922.028	1200.39	1885.53	2139.69	5	over_expression	93
MBL1P	0	0.98985	2.2425	4.48165	9.4467	43.0809	5	over_expression	100
MBP	101.808	1976.33	9404.63	28898.9	61325.4	154214	5	over_expression	97
MC1R	12.3278	102.043	159.711	238.036	432.943	539.648	5	over_expression	100
MC4R	0	0	1.1167	3.42025	8.2763	19.5822	5	over_expression	93
MDC1	145.434	716.457	979.133	1219.96	1907.43	2009.14	5	over_expression	98
MED25	334.124	646.405	794.23	962.335	1365.74	1862.92	5	over_expression	100
MEF2B	0	19.043	32.0664	42.9023	71.2556	100.783	5	over_expression	97
MEG3	3.2222	161.284	619.643	1338.37	3049.41	10090.1	5	over_expression	100
MEN1	387.097	842.54	1000.29	1194.25	1685.65	1907.31	5	over_expression	99
MGC72080	6.7748	41.2168	54.6426	81.9287	138.835	224.543	5	over_expression	100
MIAT	14.81	230.582	459.024	938.137	1941.91	3792.43	5	over_expression	95
MIB2	72.2232	575.326	710.692	966.477	1550.2	2077.02	5	over_expression	99
MICALL2	74.4275	434.931	632.906	982.666	1691.48	1878.59	5	over_expression	95
MLL4	174.954	756.262	959.76	1254.43	1947.04	2862.92	5	over_expression	100
MLL5	393.315	1180.04	1523.02	1891.69	2930.01	3567.89	5	over_expression	99
MLLT10	172.028	331.239	381.565	439.585	595.668	729.765	5	over_expression	95
MLPH	0	2.69155	7.4627	17.1511	38.194	45.6919	5	over_expression	90
MMEL1	0	5.4355	16.7877	34.1251	75.3565	139.687	5	over_expression	98
MNT	204.801	453.681	556.316	649.34	930.161	1036.55	5	over_expression	97
MOBKL1A	204.497	583.837	718.438	875.561	1262.65	1471.28	5	over_expression	100
MOBKL2C	151.224	293.742	393.502	507.183	790.805	844.648	5	over_expression	98
MOBP	3.018	53.7601	272.24	1180.71	2637.57	5271.54	5	over_expression	96
MORC2	178.141	457.349	601.898	736.017	1081.05	1839.43	5	over_expression	100
MORN1	11.4504	40.554	58.4392	82.5938	136.151	197.128	5	over_expression	98
MOV10	222.533	549.378	731.203	941.149	1501.92	1567.89	5	over_expression	97
MPP3	2.2936	28.4208	46.1445	68.2254	121.918	159.269	5	over_expression	98
MRAP	0	0	0.7202	2.9892	6.8433	7.8329	5	over_expression	86
MRGPRX3	0	0	0	1.13405	2.8334	14.3603	5	over_expression	98
MRM1	28.4516	67.224	87.0091	109.728	167.721	184.073	5	over_expression	99
MRPS34	443.173	791.701	976.983	1209.83	1833.62	1949.09	5	over_expression	98
MRPS5	470.205	660.123	738.672	819.743	1029.65	1317.23	5	over_expression	100
MRVI1	95.1157	343.068	543.244	795.466	1472.8	1822.45	5	over_expression	96
MS4A14	8.0402	25.2857	41.1391	69.2762	129.333	443.864	5	over_expression	99
MS4A1	0	0.44795	1.3996	2.77955	6.1503	18.2768	5	over_expression	98
MSH5	30.3429	140.899	218.633	359.475	654.242	779.373	5	over_expression	95
MST1P2	2.2936	23.5164	50.3766	94.061	192.607	238.212	5	over_expression	94
MST1	4.5872	53.4444	106.46	206.719	436.142	823.146	5	over_expression	100
MSTO2P	28.4605	120.881	185.476	244.17	415.702	560.535	5	over_expression	99
MT1A	0	2.76165	9.9361	24.374	56.7073	57.4804	5	over_expression	95
MTERFD2	138.114	243.296	281.781	318.632	422.995	460.836	5	over_expression	98
MTERFD3	149.51	281.096	368.956	485.306	780.195	1069.19	5	over_expression	100
MTHFSD	85.1888	218.572	273.202	321.622	454.69	523.499	5	over_expression	100
MTIF3	232.684	409.365	511.798	628.137	938.415	1240.21	5	over_expression	100
MTMR11	54.5621	287.762	443.186	581.263	1008.63	1028.72	5	over_expression	96
MTRF1L	86.821	183.371	224.912	289.886	446.485	560.052	5	over_expression	100
MTR	231.405	523.933	696.455	843.067	1193.29	1485.64	5	over_expression	98
MTUS2	0	4.6582	8.0375	20.1638	38.2403	44.3864	5	over_expression	92
MUC1	29.5916	127.034	214.079	326.21	618.876	652.741	5	over_expression	95
MUC20	4.6432	48.3462	100.045	175.42	327.054	1391.64	5	over_expression	100
MUM1	443.986	1225.83	1505.47	1935.25	2988.47	3101.83	5	over_expression	97
MUSTN1	8.3577	34.1316	53.5544	91.3366	164.234	912.533	5	over_expression	100
MUTYH	73.2797	189.047	244.77	301.608	460.384	584.856	5	over_expression	98
MYBPC3	0	0.18395	0.9462	2.0426	4.6932	6.5274	5	over_expression	97
MYBPH	0	7.89325	36.1032	84.1667	191.06	406.005	5	over_expression	94
MYEOV	0	0.3932	0.6761	1.6296	3.3501	7.8329	5	over_expression	97
MYH11	4.5758	30.8696	62.7045	130.163	277.931	14539.2	5	over_expression	100
MYH3	1.9317	20.1849	38.0298	59.1067	117.042	302.872	5	over_expression	100
MYH7B	0	6.28055	12.3689	30.1291	64.3402	327.676	5	over_expression	99
MYL7	0	0	0	0.8479	1.7279	23.4987	5	over_expression	100
MYL9	138.036	654.445	1048.94	1769.47	3403.09	7274.15	5	over_expression	99
MYO15B	5.1513	128.554	256.169	468.876	917.882	1906.01	5	over_expression	99
MYO19	109.588	261.522	340.68	452.333	680.181	1057.44	5	over_expression	100
MYO3A	0	0	0.412	0.9974	2.302	22.1932	5	over_expression	97
MYO9B	540.023	2071.53	2799.63	3480.06	5284.98	5920.37	5	over_expression	96
MYOCD	0	0.49665	1.5152	3.11865	6.5639	118.799	5	over_expression	100
MYOM1	6.1503	26.4652	57.4118	106.478	214.085	400.783	5	over_expression	98
MYOM3	0	0	1.0801	3.0248	7.1675	9.1384	5	over_expression	90
MYOZ1	1.663	14.9133	22.9358	37.8475	63.5421	116.188	5	over_expression	94
MZF1	79.0656	274.058	391.468	543.111	909.613	1523.5	5	over_expression	99
N4BP1	401.24	700.13	838.399	940.443	1292.27	1398.17	5	over_expression	99
NADSYN1	292.068	547.61	646.903	799.859	1107.59	1387.73	5	over_expression	100
NAIP	14.6067	73.0934	108.861	158.113	269.962	1503.81	5	over_expression	100
NANOS2	0	0	0.7675	1.99285	4.7219	20.8877	5	over_expression	100
NAPSA	0	1.5223	2.6259	4.40985	8.293	11.7493	5	over_expression	96
NASP	604.778	1723.21	2365.58	2898.1	4557.23	6232.38	5	over_expression	98
NAT6	75.8057	155.882	183.542	240.965	363.242	515.418	5	over_expression	100
NAT9	238.532	482.293	579.918	686.608	933.562	942.559	5	over_expression	95
NBEAL2	33.4836	187.261	254.238	384.266	662.318	859.008	5	over_expression	99
NBPF14	34.1826	229.403	318.92	470.46	826.292	1467.73	5	over_expression	100
NBPF15	29.0662	165.908	220.558	314.465	527.891	971.54	5	over_expression	100
NBPF16	2.6714	25.8127	45.1202	71.8571	140.614	607.024	5	over_expression	100
NBPF9	46.3357	165.968	254.043	338.187	594.767	622.141	5	over_expression	98
NCCRP1	0	0.42755	0.9416	1.6128	3.2389	5.2219	5	over_expression	97
NCF1B	0.944	19.6477	35.3784	66.6126	128.049	229.635	5	over_expression	100
NCF1C	0.472	27.4514	51.2708	77.0918	150.763	216.958	5	over_expression	99
NCF1	5.7252	103.969	161.934	268.667	509.563	673.512	5	over_expression	98
NCKAP5L	278.32	629.323	741.81	871.515	1166.6	1248.04	5	over_expression	95
NCRNA00085	11.4504	58.136	87.7107	120.911	211.716	462.141	5	over_expression	100
NCRNA00105	2.7972	29.3634	55.8176	100.228	206.5	276.762	5	over_expression	98
NCRNA00115	3.2222	14.652	21.1082	33.0472	55.6962	180.157	5	over_expression	100
NCRNA00162	0	0	0	0.859	2.0534	7.8329	5	over_expression	95
NCRNA00174	20.5656	94.4705	145.764	217.267	396.396	678.851	5	over_expression	99
NCRNA00176	1.2831	10.1106	16.1254	27.268	52.389	65.2742	5	over_expression	94
NCRNA00201	37.3442	294.561	423.934	682.43	1264.17	2362.92	5	over_expression	99
NCRNA00202	0	1.16775	2.6435	6.40545	12.8617	35.248	5	over_expression	97
NDOR1	202.187	512.65	713.744	967.171	1570.7	1599.22	5	over_expression	97
NDRG1	274.615	2671.73	5150.94	10657.7	21381.1	26826.4	5	over_expression	96
NEAT1	289.888	1727.54	3086.13	6160.48	12338.2	26023.5	5	over_expression	100
NEIL1	8.1906	57.0434	90.3607	129.528	233.567	296.345	5	over_expression	99
NEK3	48.951	119.762	167.553	221.622	362.128	579.635	5	over_expression	99
NEK5	0	0.58275	1.3523	3.10625	6.4103	11.7493	5	over_expression	91
NET1	109.091	218.309	307.598	497.264	844.953	899.478	5	over_expression	93
NEURL4	114.594	506.515	648.773	840.996	1289.82	1308.86	5	over_expression	94
NEUROD6	0	0.19615	2.656	10.1926	21.8384	33.9426	5	over_expression	88
NEXN	13.544	64.465	114.69	177.171	340.16	847.259	5	over_expression	100
NFATC4	40.0763	286.6	413.885	599.853	999.088	1472.58	5	over_expression	97
NFKBIB	209.924	469.229	568.576	687.731	965.043	1291.12	5	over_expression	99
NFKBID	0	17.4299	28.6785	45.8407	79.4101	255.875	5	over_expression	100
NFKBIL1	236.022	363.105	432.432	520.741	734.308	1093.99	5	over_expression	100
NFYB	377.636	536.949	631.752	723.495	993.436	1028.72	5	over_expression	96
NGF	0	1.9339	5.3009	12.5311	26.7436	30.0261	5	over_expression	95
NKTR	149.388	742.562	1089.15	1577.87	2787.33	2891.64	5	over_expression	96
NKX6-2	0	18.663	67.9224	223.785	519.588	1097.91	5	over_expression	96
NLRP6	0	0.47865	1.3146	2.87045	6.2729	14.3603	5	over_expression	95
NOP2	196.243	537.606	685.816	822.413	1205.05	1309.4	5	over_expression	99
NOP58	415.914	622.858	764.34	933.296	1372.37	1472.58	5	over_expression	99
NOV	5.0761	86.2221	165.138	334.752	703.631	882.506	5	over_expression	96
NOXA1	2.8319	27.77	48.6982	72.7359	139.411	143.603	5	over_expression	96
NPAS1	1.9084	22.0606	32.4553	60.1566	114.317	152.742	5	over_expression	93
NPAS4	0	1.43295	3.0683	5.9407	11.3924	32.6371	5	over_expression	94
NPB	0	9.23475	15.6139	30.4165	61.4647	103.133	5	over_expression	98
NPEPL1	216.148	661.279	937.289	1261.09	2033.73	3908.62	5	over_expression	100
NPFF	1.6722	10.8991	16.943	27.8145	51.8314	113.577	5	over_expression	99
NPHP1	49.0855	115.889	161.95	192.698	305.181	335.509	5	over_expression	93
NPIP	47.4372	221.349	362.138	546.584	963.789	4077.04	5	over_expression	100
NPM1	1547.87	2921.98	3600.92	4696.08	7057.93	7258.42	5	over_expression	98
NPTX1	2.2472	133.134	399.772	990.765	2258.08	4285.9	5	over_expression	95
NR2F6	163.079	309.248	408.677	509.966	805.899	825.065	5	over_expression	98
NR4A1	124.329	310.195	448.73	954.31	1901.1	2234.99	5	over_expression	94
NR4A2	19.5258	45.8147	78.1963	122.82	225.301	472.585	5	over_expression	96
NR5A1	0	0.46815	1.3624	2.3201	5.068	7.8329	5	over_expression	96
NRBP2	356.342	1026.88	1566.82	2162.55	3856.71	6560.05	5	over_expression	100
NRGN	40.0763	281.097	666.112	1497.75	3032.11	3496.08	5	over_expression	91
NRIP2	14.8545	38.0117	48.3694	75.5555	119.874	191.906	5	over_expression	94
NSUN6	30.7692	94.5113	121.82	171.444	274.809	475.196	5	over_expression	99
NT5C	143.224	321.724	379.021	487.958	732.909	753.264	5	over_expression	96
NTF3	0	0	0.3931	1.1244	2.6293	9.1384	5	over_expression	95
NTN5	0.5618	5.35715	10.2055	19.1993	37.2732	112.272	5	over_expression	100
NUDT13	3.8095	17.8277	28.125	39.0534	66.133	73.107	5	over_expression	95
NUDT16	201.794	709.529	873.882	1070.6	1601.29	1627.94	5	over_expression	96
NUDT17	24.974	51.8903	68.4366	94.0658	149.083	152.742	5	over_expression	97
NUDT4	363.499	851.445	1122.25	1485.96	2372.14	4206.27	5	over_expression	98
NUMA1	620.711	3288.38	4309.02	5535.49	8781.5	9467.36	5	over_expression	97
NUMBL	459.546	897.372	1193	1679.48	2782.98	3959.53	5	over_expression	99
NUPR1	181.063	594.739	1001.19	1560.41	2772.07	2778.07	5	over_expression	97
NXF1	679.213	1318.27	1567.67	1872.79	2555.47	3331.59	5	over_expression	100
NXF3	0	0.43295	1.3435	3.23975	7.1703	26.1097	5	over_expression	99
NXF4	0	0	0.3994	1.41765	3.4554	5.2219	5	over_expression	93
OCM	0	1.0979	2.1882	3.6731	7.4328	7.8329	5	over_expression	90
ODF3B	0.476	16.7654	34.8101	61.0556	119.082	139.687	5	over_expression	94
OFD1	121.56	308.753	391.473	497.357	767.818	1466.06	5	over_expression	100
OGFR	411.431	960.906	1141.01	1341.45	1836.98	2732.38	5	over_expression	100
OMA1	65.2275	152.961	189.91	243.316	365.609	420.365	5	over_expression	100
ONECUT1	0	0.4984	1.7994	4.03935	8.9047	27.4151	5	over_expression	99
OPALIN	0	3.1692	17.1756	135.424	329.118	635.77	5	over_expression	88
OPLAH	0	78.6184	169.359	266.76	519.217	527.415	5	over_expression	97
OPN1SW	0	2.4806	4.01	6.0051	10.6517	15.6658	5	over_expression	96
OR1K1	0	0	0	0	0	5.2219	5	over_expression	100
OR1L8	0	0.443	0.9627	1.84275	3.8241	6.5274	5	over_expression	99
OR2K2	0	0	0	0.55745	1.3435	5.2219	5	over_expression	99
OR4N3P	0	0	0	0.34275	0.8307	1.3055	5	over_expression	92
OR7C1	0	0.4303	1.108	2.04675	4.4621	9.1384	5	over_expression	96
OSBPL7	57.7677	270.667	364.381	471.994	768.69	992.167	5	over_expression	99
OTC	0	0	0.7097	1.5141	3.6458	9.1384	5	over_expression	98
OTOS	0	5.19895	15.5779	39.2281	88.0659	137.076	5	over_expression	89
OTUD7B	96.0984	434.685	620.567	721.419	1110.01	1121.41	5	over_expression	96
OVGP1	1.1236	24.7948	45.3441	70.9276	130.952	409.922	5	over_expression	100
OVOL1	0	1.0845	2.3566	4.4581	9.4093	11.7493	5	over_expression	98
OXTR	15.5779	137.974	263.238	666.433	1358.51	1784.6	5	over_expression	97
P2RX2	0	0	0.9462	2.8301	6.1397	11.7493	5	over_expression	91
PAAF1	241.133	556.345	668.865	779.166	1059.7	1364.23	5	over_expression	98
PABPC1L	26.5734	164.857	315.203	607.459	1236.11	2522.19	5	over_expression	100
PABPN1	636.754	1618.81	2075.61	2543.47	3908.06	7126.46	5	over_expression	100
PACSIN1	3.7145	25.9668	112.632	344.544	805.065	941.253	5	over_expression	90
PACSIN3	5.7252	124.756	210.089	300.667	522.636	642.298	5	over_expression	97
PAF1	743.553	1325.56	1538.93	1758.81	2333.04	3798.96	5	over_expression	100
PAIP1	350.118	581.544	673.213	799.085	1121.67	1377.28	5	over_expression	100
PAIP2B	5.533	73.3602	156.095	309.239	659.678	954.308	5	over_expression	96
PALM3	3.8439	38.1198	63.6992	98.3135	182.455	191.906	5	over_expression	96
PAN2	303.497	594.985	832.146	1091.18	1680.77	1896.87	5	over_expression	97
PANX2	3.8168	54.927	87.0552	132.526	240.688	296.345	5	over_expression	93
PAPL	0	0.4814	1.5723	5.26995	11.7705	36.5535	5	over_expression	97
PAQR6	56.7102	811.178	1260.57	2049.38	3644.78	5386.42	5	over_expression	97
PARP6	364.607	827.055	1047.49	1273.34	1938.35	1980.42	5	over_expression	97
PARVG	78.1832	252.475	419.189	596.765	1090.73	1223.24	5	over_expression	96
PATL2	0	3.13785	6.3137	11.986	22.2584	26.1097	5	over_expression	92
PBX2	268.153	653.289	804.219	983.503	1425.34	2467.36	5	over_expression	99
PCDHA2	0	7.10265	23.9695	66.5558	142.644	175.835	5	over_expression	88
PCDHA8	0	3.85875	8.3962	24.1668	46.791	49.9869	5	over_expression	90
PCDHA9	0	1.3548	3.2938	7.51635	16.4191	33.0809	5	over_expression	88
PCDHB18	0.7502	4.82695	7.5766	13.5739	26.5625	43.577	5	over_expression	97
PCDHB19P	1.2878	6.7059	11.4679	18.7708	32.967	40.47	5	over_expression	96
PCDP1	0	22.2669	50.0569	81.3905	138.85	163.185	5	over_expression	90
PCF11	341.601	856.922	1004.85	1246.14	1691.12	2157.96	5	over_expression	99
PCP2	0	0	0.4307	0.7731	1.9005	2.611	5	over_expression	96
PCSK4	7.6336	31.4288	52.8693	81.6179	140.619	352.48	5	over_expression	98
PDCD7	286.073	461.284	536.784	615.767	838.927	870.757	5	over_expression	97
PDCL3	185.336	267.019	314.562	371.048	515.244	616.162	5	over_expression	100
PDE11A	0	4.2489	8.3932	16.3719	34.384	43.0809	5	over_expression	93
PDE6B	11.4504	126.453	179.322	259.375	441.14	454.308	5	over_expression	95
PDE8A	171.348	543.215	661.717	808.296	1171.25	1288.51	5	over_expression	95
PDHA1	656.901	1114.18	1262.35	1444.24	1825.69	1840.73	5	over_expression	91
PDIA2	0	14.7039	39.0864	86.9486	165.528	264.439	5	over_expression	94
PDLIM7	100.502	492.459	745.214	1009.5	1762.87	3006.53	5	over_expression	98
PDXDC2	4.5872	85.1584	133.427	190.969	338.968	595.144	5	over_expression	100
PEBP4	0	10.2037	20.9758	42.9357	87.477	91.3838	5	over_expression	91
PELP1	547.906	1095.77	1309.7	1523.72	2091.77	2386.42	5	over_expression	99
PENK	0	7.735	26.2612	74.7506	171.474	219.321	5	over_expression	93
PFKFB1	0	1.33205	2.5777	4.50865	8.3102	20.8877	5	over_expression	100
PGC	0	0	0	0.67065	1.5376	28.7206	5	over_expression	99
PGM5P2	0	1.11835	2.5126	5.50475	11.3993	62.9634	5	over_expression	100
PHF12	318.548	887.528	1133.58	1345.35	1889.95	2133.16	5	over_expression	97
PHF1	571.613	953.972	1165.82	1417.73	2053.49	2845.95	5	over_expression	100
PHF21A	401.97	871.685	1043.74	1242	1733.79	2157.96	5	over_expression	100
PHF21B	9.6646	103.371	150.739	229.622	405.012	411.227	5	over_expression	91
PHF8	280.206	602.972	732.708	834.497	1163.93	1289.82	5	over_expression	100
PHKA2	138.867	333.984	410.011	494.755	710.04	763.708	5	over_expression	98
PHLDB1	750.938	2380.15	2965.06	3734.95	5530.74	6450.39	5	over_expression	98
PHLDB3	19.6972	82.2899	106.522	143.685	226.785	298.956	5	over_expression	99
PI4KAP1	15.454	147.478	256.121	424.184	831.101	2016.41	5	over_expression	100
PICK1	48.4336	225.118	322.184	394.162	586.453	892.95	5	over_expression	99
PIGL	15.6934	48.2064	65.2114	85.6833	139.121	248.042	5	over_expression	100
PIGZ	10.3359	103.106	160.367	222.737	369.772	386.423	5	over_expression	96
PILRB	100.699	533.9	925.34	1559.78	2742.55	5636.59	5	over_expression	99
PITPNC1	195.977	544.318	704.211	907.402	1366.46	1654.05	5	over_expression	99
PITPNM2	76.0435	323.36	459.28	610.901	969.841	1515.67	5	over_expression	98
PIWIL2	0	2.1567	4.5249	9.0631	18.9988	61.3577	5	over_expression	97
PKD1L2	0	2.40065	6.6395	18.1297	41.2603	56.1358	5	over_expression	97
PKD1	301.352	1398.04	2050.96	3304.37	6007.87	6605.5	5	over_expression	98
PKLR	0	0	0.7701	1.9746	4.5256	7.8329	5	over_expression	97
PKP4	401.907	813.122	1053.44	1592.89	2707.18	4292.43	5	over_expression	98
PLA2G6	83.065	219.845	340.7	465.311	807.908	1009.14	5	over_expression	99
PLAC8L1	0	1.3493	3.7847	5.93845	11.9136	24.8042	5	over_expression	99
PLCB2	45.8167	286.718	443.719	751.197	1347.02	2092.69	5	over_expression	100
PLCB3	85.3547	370.759	514.043	623.358	966.026	1360.31	5	over_expression	100
PLCG1	590.881	2317.87	3114.83	4371.59	6563.53	9762.4	5	over_expression	99
PLCH2	0	18.0933	56.6632	165.183	377.219	548.303	5	over_expression	94
PLEKHA4	75.2137	705.957	1226.07	2074.92	3818.9	4248.04	5	over_expression	97
PLEKHG2	91.3184	685.265	1028.08	1459.93	2457.81	3488.25	5	over_expression	100
PLEKHH1	34.2645	311.576	493.516	1017.44	2049.11	2701.04	5	over_expression	95
PLEKHH2	12.5874	104.881	172.136	287.63	548.732	587.467	5	over_expression	91
PLEKHM1P	20.7796	66.9382	93.1243	127.419	211.039	245.248	5	over_expression	99
PLEKHN1	0	0	0.5382	1.68365	4.1922	5.2219	5	over_expression	93
PLG	0	0	0	0	0	1.3055	5	over_expression	99
PLIN1	0.4643	10.5916	15.4134	27.3561	51.4039	70.4961	5	over_expression	91
PLIN4	1.9317	12.2479	28.9389	54.1351	111.447	146.214	5	over_expression	93
PLK5P	0	1.52775	3.534	9.2088	18.5745	95.3003	5	over_expression	100
PLN	0.4607	13.7088	24.5902	47.3875	94.6346	543.081	5	over_expression	99
PLP2	66.2853	783.452	1238.28	2056.83	3942.14	4677.55	5	over_expression	96
PLSCR5	0	0	0	0	0	3.9164	5	over_expression	100
PLXNA3	197.702	904.707	1295.47	1766.35	3024.55	3505.22	5	over_expression	98
PLXNB3	61.272	752.939	1209.61	1820.71	3311.44	4283.2	5	over_expression	97
PMS2CL	34.9493	160.167	212.691	270.863	430.479	723.355	5	over_expression	99
PNCK	2.5757	47.5165	84.7174	164.599	296.156	373.368	5	over_expression	93
PNKP	113.972	318.957	385.797	468.077	682.823	748.042	5	over_expression	97
PNLDC1	0	0	0.7257	2.3629	5.8881	6.5274	5	over_expression	91
PNLIPRP2	0	0	0	0	0	2.611	5	over_expression	100
PNMA5	0	1.47325	4.4676	9.6632	19.9266	48.3029	5	over_expression	93
PNN	248.027	1059.9	1366.29	1811.51	2908.68	4701.04	5	over_expression	100
PNPLA1	0	0	0.6317	1.5761	3.428	3.9164	5	over_expression	96
PNPLA2	229.008	836.795	1052.3	1261.66	1790.67	2317.23	5	over_expression	99
PNPLA7	7.3034	63.8415	116.048	211.887	396.52	802.872	5	over_expression	100
POGZ	475.853	1295.2	1649.87	1965.43	2910.51	3275.46	5	over_expression	98
POLM	142.434	312.835	378.606	473.397	693.48	1001.31	5	over_expression	98
POLR2J3	97.1888	652.846	948.435	1366.11	2423.56	2487.57	5	over_expression	95
POLRMT	166.332	503	652.418	856.673	1361.41	2020.89	5	over_expression	100
POM121L10P	0	1.8034	5.0783	9.43675	20.8577	30.8616	5	over_expression	96
POM121L1P	0	0.8663	1.99	3.59515	7.3335	9.2298	5	over_expression	96
POM121L4P	0	0	0	0	0	2.7023	5	over_expression	100
POM121L9P	2.5641	23.5044	50.7497	94.5883	197.233	1168.66	5	over_expression	99
PORCN	140.293	280.936	326.14	386.786	539.877	584.856	5	over_expression	99
POU2F1	5.9932	39.7591	58.5436	78.2825	134.242	428.198	5	over_expression	100
POU2F3	0	0.4733	1.2927	4.55815	10.02	13.0548	5	over_expression	90
PPAN-P2RY11	0	34.758	133.833	229.767	518.004	1383.69	5	over_expression	100
PPARGC1B	0	6.4695	10.6195	16.1194	30.1975	33.9426	5	over_expression	95
PPFIA4	15.6934	174.954	324.277	514.583	972.431	1506.53	5	over_expression	96
PPIAL4B	0	0	0	0	0	5.2219	5	over_expression	100
PPIAL4C	0	0.9277	1.5376	2.34355	4.3103	5.2219	5	over_expression	96
PPIAL4D	0	0.5015	1.0526	1.6504	3.2621	6.0966	5	over_expression	99
PPIAL4E	0	0	0	0	0	3.0418	5	over_expression	100
PPIA	2967.34	6037.7	7877.47	10476	17115.7	20091.4	5	over_expression	98
PPIEL	5.1513	63.9455	115.244	221.534	434.824	1018.28	5	over_expression	100
PPIG	222.179	583.304	686.151	826.127	1173.66	1300.26	5	over_expression	99
PPIL2	322.366	720.395	973.716	1173.35	1652.02	1728.46	5	over_expression	98
PPM1J	0	39.9699	61.0442	85.317	153.087	199.739	5	over_expression	99
PPP1R11	842.671	1291	1435.42	1609.01	2046.3	2052.22	5	over_expression	96
PPP1R12B	164.873	457	668.56	866.689	1453.07	2473.89	5	over_expression	97
PPP1R12C	321.849	919.884	1157.51	1413.18	2009.21	3789.82	5	over_expression	100
PPP1R13B	51.0669	198.721	278.284	366.046	608.008	610.966	5	over_expression	96
PPP1R13L	40.59	117.803	178.571	291.291	537.774	608.355	5	over_expression	94
PPP1R14A	16.6003	109.377	180.196	373.194	766.552	2212.79	5	over_expression	99
PPP1R14B	149.798	666.887	856.801	1124.36	1703.16	2139.69	5	over_expression	98
PPP1R15A	297.71	799.496	1102.81	1521.25	2514.68	3030.03	5	over_expression	98
PPP1R3E	21.2492	71.0875	98.396	134.275	228.897	467.232	5	over_expression	99
PPP1R3G	8.468	41.3723	57.7636	82.8005	139.349	185.379	5	over_expression	95
PPP2R3B	6.1357	119.895	217.284	373.441	738.307	825.065	5	over_expression	98
PPP4R1L	10.9554	36.3897	53.0237	74.9971	131.189	142.298	5	over_expression	96
PPWD1	180.527	292.125	352.153	399.344	556.561	617.494	5	over_expression	98
PRAF2	997.414	1746.72	2089.56	2593.95	3849.87	5927.79	5	over_expression	100
PRAMEF11	0	0	0	0	0	19.6736	5	over_expression	100
PRAMEF17	0	0	0	0	0	144.909	5	over_expression	100
PRAMEF6	0	0	0	0	0	324.491	5	over_expression	100
PRAMEF9	0	0	0	0	0	299.439	5	over_expression	100
PRB1	0	0	0	0	0	1.3055	5	over_expression	98
PRB2	0	0	0	0.49335	1.1461	3.9164	5	over_expression	99
PRDM15	41.8545	131.755	167.026	211.433	326.766	335.509	5	over_expression	98
PRDM6	0.6095	3.59035	7.367	12.4027	23.2582	23.4987	5	over_expression	93
PRELP	57.1049	267.768	416.418	756.683	1455.86	1877.28	5	over_expression	94
PRICKLE4	5.2651	29.2066	58.0487	113.313	234.406	557.167	5	over_expression	100
PRIMA1	4.2478	151.897	255.446	453.907	885.706	1027.42	5	over_expression	97
PRKCG	0	5.9515	23.9712	66.9861	148.713	262.402	5	over_expression	93
PRKCSH	1376.62	3746.7	4579.92	5345.47	7686.29	9419.06	5	over_expression	100
PRKG1	1.9317	10.3016	21.8384	40.6172	84.7652	97.9112	5	over_expression	97
PRKRIP1	467.92	771.947	957.465	1147.92	1710.51	2483.46	5	over_expression	100
PRL	0	0	0	0	0	1.3055	5	over_expression	93
PROCA1	9.1422	29.5422	41.2166	61.3317	103.46	241.514	5	over_expression	99
PRODH	12.2442	193.641	402.749	745.33	1565.9	1746.74	5	over_expression	97
PROM2	1.6505	10.1791	19.5936	30.0401	55.814	108.355	5	over_expression	98
PRPF38B	459.551	831.18	948.863	1097.61	1452.49	2117.49	5	over_expression	99
PRPF39	142.949	327.682	411.843	515.092	788.602	1026.11	5	over_expression	99
PRPF40B	126.659	257.059	343.176	441.117	707.876	980.418	5	over_expression	99
PRPH2	0	4.1847	9.3342	17.6307	34.965	41.7755	5	over_expression	93
PRR14	349.262	693.457	838.405	970.442	1361.34	2494.78	5	over_expression	100
PRR22	10.8992	28.4659	51.9415	69.685	128.746	146.214	5	over_expression	95
PRR24	100.871	256.788	384.769	571.78	1018.05	1560.05	5	over_expression	99
PRR3	179.363	379.292	471.505	573.818	847.348	1007.83	5	over_expression	99
PRR4	16.126	69.2609	91.8659	115.2	183.343	254.073	5	over_expression	99
PRR7	10.8555	124.674	189.456	257.974	454.409	625.326	5	over_expression	99
PRRG2	1.1212	8.4757	11.6599	15.3961	25.6602	26.1097	5	over_expression	94
PRRT1	48.7534	139.341	184.263	256.877	422.435	742.82	5	over_expression	94
PRRT2	43.2376	213.368	402.516	614.646	1186.61	3522.19	5	over_expression	97
PRSS21	0	0	0.8613	2.58655	6.2959	11.7493	5	over_expression	98
PRSS45	0	0	0	0.8606	2.0478	13.0548	5	over_expression	100
PRSS50	0	1.96165	4.2735	9.46465	20.0195	71.8016	5	over_expression	100
PRSS53	4.4799	21.7453	31.1097	50.7077	93.477	186.606	5	over_expression	100
PRSS55	0	0.5563	1.6649	3.07245	6.8259	41.7755	5	over_expression	99
PSCA	0	0.6384	1.7902	4.448	9.1575	60.0522	5	over_expression	100
PSG1	0	0	0	0.45225	1.1099	9.1384	5	over_expression	99
PSMC1	227.863	431.691	509.203	588.253	811.34	1040.47	5	over_expression	99
PSORS1C1	0	4.4577	10.8811	25.0196	55.6699	279.373	5	over_expression	100
PTCH2	16.5051	73.9677	128.816	200.2	360.587	550.914	5	over_expression	99
PTCHD1	0.6444	52.2649	94.8673	166.212	319.932	415.144	5	over_expression	97
PTGR2	38.45	229.903	294.748	373.186	587.594	708.812	5	over_expression	98
PTH1R	13.9442	79.1706	111.618	172.12	293.61	353.786	5	over_expression	98
PTK2B	154.808	667.742	978.407	1329.49	2297.63	3372.06	5	over_expression	95
PTMS	1545.73	5401.29	7087.64	8705.16	13316.2	14983	5	over_expression	97
PTP4A2	1052.91	1727.79	2086.55	2507.14	3644.61	3748.04	5	over_expression	97
PTPLA	0	16.5886	35.3689	52.1789	103.017	105.744	5	over_expression	94
PTPN18	360.687	886.653	1050.93	1327.24	1972.12	2907.31	5	over_expression	100
PTPRCAP	5.7252	35.2718	56.6223	90.9411	169.101	259.791	5	over_expression	98
PTPRH	0	14.6323	31.25	70.2788	146.805	154.047	5	over_expression	89
PTPRVP	0	1.0044	2.1533	4.14115	8.3752	13.0548	5	over_expression	96
PWRN1	0	0	0	0.4153	0.9158	15.6658	5	over_expression	100
PYDC1	0	0	0.4751	1.54405	3.7802	7.8329	5	over_expression	92
PYGL	67.3367	940.885	1408.04	1886.89	3304.08	4544.39	5	over_expression	97
PYY2	0	3.09405	5.4878	9.48665	17.5188	33.9426	5	over_expression	98
PYY	0	0	0.4286	0.94345	2.2581	11.7493	5	over_expression	99
PZP	0	0.4606	1.0035	1.7005	3.3942	3.9164	5	over_expression	92
ProSAPiP1	48.977	735.117	991.639	1328.4	2199.75	2379.9	5	over_expression	94
QRICH2	7.727	56.2336	77.4742	112.007	186.047	206.266	5	over_expression	95
QTRT1	270.992	595.412	741.409	968.102	1514.21	2039.16	5	over_expression	99
RAB11B	1092.54	2523.98	3056.51	3632.73	5219.56	5711.49	5	over_expression	98
RAB13	249.246	1091.78	1404.03	1899.89	3026.23	6518.28	5	over_expression	100
RAB24	234.59	379.513	452.722	565.04	807.631	1049.61	5	over_expression	99
RAB2B	296.584	526.871	661.547	822.896	1264.14	1355.09	5	over_expression	99
RAB43	43.7384	117.995	143.993	193.572	304.321	693.708	5	over_expression	100
RABL2A	143.043	260.43	338.075	466.175	707.431	724.7	5	over_expression	96
RABL2B	56.8519	372.189	470.878	600.867	919.032	1672.17	5	over_expression	100
RAD17	272.157	441.165	496.755	556.085	710.706	886.423	5	over_expression	100
RAD9A	114.143	179.486	224.897	269.332	402.132	429.504	5	over_expression	98
RAGE	25.5375	154.498	208.766	268.572	433.248	501.305	5	over_expression	97
RAI1	95.7293	518.142	671.991	867.192	1358.86	1592.69	5	over_expression	96
RANBP17	0	1.98225	4.0839	7.1397	13.7057	14.3603	5	over_expression	83
RAPGEF3	50.1351	173.719	247.796	384.586	682.718	953.003	5	over_expression	96
RARA	240.703	683.958	901.907	1175.61	1835.74	2033.94	5	over_expression	98
RASA4	90.2972	392.846	567.496	796.036	1374.75	2003.39	5	over_expression	98
RASD1	62.7729	1004.42	1752.72	2715.65	5169.8	5896.87	5	over_expression	94
RASL10A	2.5777	37.2666	67.4847	131.455	261.556	330.287	5	over_expression	92
RASSF4	301.121	2211.43	2902.11	4101.29	6555.59	7177.55	5	over_expression	97
RBAK	82.2602	396.22	513.341	652.076	998.04	1239.58	5	over_expression	98
RBBP6	407.865	873.73	1052.84	1217.63	1730.41	2073.11	5	over_expression	99
RBCK1	665.32	1402.23	1704.17	2055.99	3033.02	3674.93	5	over_expression	98
RBM25	466.742	1014.21	1261.36	1505.07	2186.67	2857.7	5	over_expression	99
RBM33	334.837	803.198	1046.15	1291.9	2022.39	2616.19	5	over_expression	99
RBM44	0.5618	3.90155	6.0265	9.91655	18.9156	19.5822	5	over_expression	96
RBM46	0	0.499	1.8396	6.22805	13.4146	28.7206	5	over_expression	99
RBM5	696.072	1671.55	2092.29	2642.39	3903.01	4530.05	5	over_expression	98
RBM6	305.216	875.538	1183.59	1534.6	2392.98	4523.47	5	over_expression	100
RBMXL2	0	0	0	0.69425	1.7271	10.4439	5	over_expression	100
RBPJ	237.971	458.489	547.906	717.493	1097.6	1176.24	5	over_expression	94
RBPMS2	13.3588	59.8762	93.2158	141.255	258.804	262.402	5	over_expression	97
RCN3	51.7588	169.794	248.667	405.604	701.745	1180.16	5	over_expression	96
RDH16	1.2634	7.42615	11.0128	17.0433	31.3993	52.2193	5	over_expression	98
REG1A	0	0	0	0.8485	2.0733	2.611	5	over_expression	86
REM2	1.6854	8.1955	12.0432	19.7847	35.2941	36.5535	5	over_expression	94
RERGL	0.5543	24.0319	43.8931	72.419	140.964	219.321	5	over_expression	97
REXO1	117.186	485.206	615.021	774.217	1198.84	1389.03	5	over_expression	97
RFNG	406.488	695.005	813.652	995.913	1410.53	1451.7	5	over_expression	97
RFPL2	0	1.65865	3.6879	7.32645	15.7746	39.1645	5	over_expression	96
RFPL3S	0	8.0341	12.6766	21.1	38.5192	75.718	5	over_expression	98
RFPL4A	0	0	0	0	0	11.7493	5	over_expression	100
RFX8	0	0.7238	1.8879	5.1069	9.1199	18.2768	5	over_expression	91
RGL3	3.723	32.7672	63.2446	121.768	254.913	425.862	5	over_expression	97
RGPD5	0	23.8014	41.6272	71.0844	130.866	516.214	5	over_expression	100
RGPD6	202.73	434	549.433	662.412	978.272	1300.56	5	over_expression	97
RGS11	3.7926	79.66	170.659	360.587	780.802	3740.21	5	over_expression	100
RGS9BP	0	2.9142	5.673	8.25635	16.1921	16.9713	5	over_expression	98
RHBDF1	105.026	379.18	507.856	692.6	1154.27	1270.23	5	over_expression	98
RHBDL2	5.1917	27.049	39.3105	58.7007	104.144	104.439	5	over_expression	95
RHOT2	395.038	850.692	1144.22	1443.79	2307.5	2479.11	5	over_expression	100
RHOV	0	2.5616	4.6201	8.0118	16.1108	19.5822	5	over_expression	91
RHPN1	35.4439	264.723	414.365	716.21	1248.66	1698.43	5	over_expression	99
RIBC2	0	1.63145	4.4621	11.5261	22.4913	37.859	5	over_expression	88
RIMBP2	1.2878	21.9546	56.25	145.02	320.356	347.259	5	over_expression	91
RIN1	9.542	165.705	300.151	494.987	972.601	1571.8	5	over_expression	99
RIPK4	0	0	0.8835	2.9091	7.1255	27.4151	5	over_expression	97
RLTPR	0	9.0882	21.2663	42.9382	92.8626	160.574	5	over_expression	92
RNASE13	0	0	0.604	1.43575	3.3296	13.0548	5	over_expression	100
RNASEN	420.527	898.651	1082.08	1233.34	1681.57	1907.31	5	over_expression	99
RNF123	309.901	600.019	702.044	797.088	1053.54	1147.52	5	over_expression	97
RNF152	1.992	11.5634	17.4954	27.5998	50.6971	50.9138	5	over_expression	97
RNF183	0	0.54125	1.2458	2.72285	5.637	11.7493	5	over_expression	99
RNF214	195.082	318.876	361.59	402.313	515.267	663.185	5	over_expression	99
RNF32	1.3986	12.4415	20.122	32.1378	61.0759	67.8851	5	over_expression	95
RNPC3	22.0839	102.073	131.959	179.932	291.209	432.115	5	over_expression	99
RNU11	0	0	0	0.40855	0.9715	1.3055	5	over_expression	93
ROBO3	37.2861	291.148	408.699	625.341	977.723	1673.63	5	over_expression	98
ROGDI	207.789	488.84	608.456	818.443	1205.83	2048.3	5	over_expression	96
ROM1	63.2448	445.443	677.354	904.838	1593.01	1601.83	5	over_expression	97
RPGR	31.5203	134.322	187.069	259.554	436.459	578.329	5	over_expression	97
RPL10	2748.51	4130.24	5093.74	6630.54	9907.23	14862.9	5	over_expression	98
RPL11	3081.87	6338.63	8131.88	10230.8	16020.6	19776.8	5	over_expression	99
RPL12	462.052	1343.86	1711.57	2272.34	3615.76	13083.6	5	over_expression	100
RPL13AP20	0.9164	6.9949	9.8078	13.4106	21.6189	69.3342	5	over_expression	100
RPL13A	1372.6	2806	3602	4991	7223.24	23370.6	5	over_expression	99
RPL17	289.687	580.442	838.369	1184.32	2058.1	8469.65	5	over_expression	100
RPL18A	198.088	473.126	626.397	942.549	1646	7429.5	5	over_expression	100
RPL21	0	0.95455	4.2478	8.52185	18.615	4249.35	5	over_expression	100
RPL23AP32	0	0.9349	1.8692	3.80815	7.8391	13.0548	5	over_expression	96
RPL23AP53	56.2959	136.194	169.811	215.703	315.051	514.256	5	over_expression	99
RPL23A	1116.99	2817.13	3470.33	4334.19	6297.19	8317.23	5	over_expression	98
RPL26	1825.26	3521.69	4270.49	6137.35	9945.99	17004.5	5	over_expression	99
RPL27A	1958.9	4168.82	5565.13	7362.75	11520.7	17031.3	5	over_expression	97
RPL28	3511.98	7229.43	9550.91	12450.1	18931.5	19173.6	5	over_expression	95
RPL32P3	22.9365	85.3739	109.637	139.846	217.512	333.721	5	over_expression	100
RPL36AL	627.235	1418.76	1809.05	2313.67	3322.94	4488.25	5	over_expression	99
RPL36A	2.7248	25.5866	48.2251	80.147	140.715	8813.32	5	over_expression	100
RPL39	37.8773	183.926	268.642	419.567	769.093	1862.92	5	over_expression	99
RPL6	1836.69	3131.75	3982.01	4844.71	7301.66	11169.7	5	over_expression	100
RPL7A	1875.85	4121.04	5559.37	7164.06	11567.8	13809.4	5	over_expression	97
RPL7	158.471	293.398	377.619	501.516	762.97	6740.21	5	over_expression	100
RPL9	59.9295	141.526	262.295	465.425	892.697	4625.33	5	over_expression	100
RPS25	1383.94	2824.73	3484.13	4637.33	6947.54	9625.33	5	over_expression	97
RPS26P11	0	0.49005	1.0315	1.8901	3.4554	28.5509	5	over_expression	100
RPS26	205.879	507.283	736.124	1061.31	1883.84	8163.36	5	over_expression	99
RPS27A	1152.34	2123.54	2760.75	3796.69	6208.11	6664.49	5	over_expression	94
RPS27	13.8094	197.267	263.835	359.601	566.223	6292.43	5	over_expression	100
RPS28	0	2.0537	87.116	139.836	330.064	3058.75	5	over_expression	100
RPS2	1572.3	4659.61	5750.93	7426.11	11491	23405.3	5	over_expression	100
RPS7	747.668	1390.99	1759.17	2527.2	3973.6	4092.69	5	over_expression	88
RRN3P3	9.903	25.4619	33.239	40.1435	61.7329	102.428	5	over_expression	99
RRP1	251.908	499.968	569.048	674.31	887.615	992.167	5	over_expression	98
RRP7B	14.3655	64.5251	97.6252	148.144	264.098	1421.62	5	over_expression	100
RSPH10B2	0	5.5159	9.7629	18.6712	35.6889	48.3029	5	over_expression	91
RSRC2	626.832	994.477	1154.58	1267.89	1609.63	1661.88	5	over_expression	98
RTEL1	66.9779	299.107	401.205	521.913	851.037	859.791	5	over_expression	97
RTN4RL1	0	8.49965	22.0696	53.194	120.136	126.632	5	over_expression	91
RUFY4	0	2.29335	4.715	10.6235	21.0526	30.0261	5	over_expression	93
RXFP3	0	0	0	0.5518	1.3746	6.5274	5	over_expression	97
RYR2	0	4.5681	14.1509	49.7135	113.251	215.405	5	over_expression	93
RYR3	7.6336	58.7266	184.527	475.722	1071.98	2950.39	5	over_expression	100
S100A11	168.081	1695.72	2708.89	4703.79	9034.69	9909.92	5	over_expression	97
S100A1	49.8664	230.31	520.252	1130.74	2345.24	2902.09	5	over_expression	94
S1PR5	7.6371	28.4475	55.5033	103.267	198.727	219.321	5	over_expression	89
SAA1	0	7.9285	48.3654	336.515	782.561	856.671	5	over_expression	81
SAFB2	285.231	1171.54	1516.41	1778.88	2679.46	4402.15	5	over_expression	100
SAFB	301.015	1092.92	1392.52	1712.69	2509.89	3125.26	5	over_expression	99
SAMD10	14.822	118.645	156.173	212.071	341.817	519.582	5	over_expression	99
SAP30BP	777.205	1280.11	1450.54	1748.46	2412.16	2678.85	5	over_expression	98
SBDSP1	320.802	744.12	940.61	1137.43	1708.99	2575.85	5	over_expression	99
SBDS	1308.32	2859.73	3539.26	4247.16	6071.91	8311.88	5	over_expression	99
SBSN	0	0.89345	2.4522	4.8263	10.4418	43.0809	5	over_expression	97
SCEL	0	0	0.917	1.82615	4.5226	13.0548	5	over_expression	99
SCNN1D	10.3109	84.6063	165.036	262.923	512.632	921.671	5	over_expression	100
SCUBE3	0	6.111	11.9636	23.7337	49.8589	146.214	5	over_expression	97
SCXB	0	3.24535	6.8768	13.327	27.2205	37.859	5	over_expression	96
SDHAP1	14.81	92.4886	126.937	158.99	252.447	352.454	5	over_expression	100
SDHAP3	24.1445	92.8058	134.794	186.488	317.623	463.499	5	over_expression	100
SEC31B	7.4944	79.6351	155.457	236.915	471.053	645.444	5	over_expression	97
SELO	91.6031	256.012	323.929	428.016	665.33	959.53	5	over_expression	100
SELP	0	0	1.0055	2.7132	6.7743	22.1932	5	over_expression	96
SEMA3B	99.8872	452.318	724.897	1183.9	2244.95	2631.85	5	over_expression	96
2020-09-12	0	0	0	0.54175	1.3396	11.7493	5	over_expression	99
2020-09-04	173.215	693.993	1044	1816	3371.47	7245.43	5	over_expression	97
SEPT7P2	68.8989	163.049	207.407	283.434	447.138	579.635	5	over_expression	100
SERHL2	1.6535	19.3485	31.6671	51.7901	97.8548	138.668	5	over_expression	98
SERPINB6	763.836	2465.28	2969.14	3620.11	5349.88	5604.44	5	over_expression	97
SF4	364.762	567.41	672.192	778.301	1014.88	1189.3	5	over_expression	99
SFI1	62.4598	200.596	261.921	330.24	520.492	795.039	5	over_expression	100
SFN	0	5.46595	10.616	27.2895	57.7032	104.439	5	over_expression	95
SFRS11	1285.39	2101.95	2575.92	3045.51	4407.04	4433.42	5	over_expression	95
SFRS15	187.332	600.84	745.62	881.637	1287.22	1313.32	5	over_expression	98
SFRS16	151.021	396.204	472.88	600.245	891.577	1839.43	5	over_expression	100
SFRS17A	68.4366	555.519	701.832	904.556	1339.37	1966.06	5	over_expression	100
SFRS18	358.137	926.818	1208.27	1637.06	2605.88	3044.39	5	over_expression	96
SFRS5	778.493	2430.49	3024.3	3693.5	5531.16	7122.72	5	over_expression	99
SFRS8	225.294	642.147	780.506	950.018	1397.45	2553.52	5	over_expression	100
SFTA3	0	0	0	0.48295	1.1274	6.5274	5	over_expression	97
SFTPA1	0	0	0	0	0	2.611	5	over_expression	96
SFTPB	0	0	0.6698	1.45765	3.6242	6.5274	5	over_expression	97
SFTPD	0	2.0231	5.2513	14.2086	32.014	33.9426	5	over_expression	92
SGCA	0.3923	3.55525	7.5331	13.9291	25.9671	133.159	5	over_expression	100
SGIP1	24.2393	101.268	150.806	230.555	421.184	505.222	5	over_expression	93
SGK494	6.7416	42.3715	69.0678	118.196	219.396	250.157	5	over_expression	97
SGSM2	300.565	1310.02	1813.42	2509.37	3962.37	4285.9	5	over_expression	96
SH2B1	480.029	974.155	1248.98	1510.61	2070.15	2104.44	5	over_expression	98
SH2B2	10.9429	81.9544	129.707	190.984	321.605	502.611	5	over_expression	99
SH3BGRL3	977.424	2530.47	3316.92	4447.42	7200.63	7842.04	5	over_expression	93
SH3BP2	237.773	1424.07	1918.51	2496.36	3812.97	4262.4	5	over_expression	100
SH3GL3	0	15.3961	51.8263	131.019	293.41	332.898	5	over_expression	90
SH3GLB2	331.239	718.606	950.66	1209.5	1830.48	2234.99	5	over_expression	93
SH3TC2	8.9699	35.9782	72.9023	131.975	275.885	362.924	5	over_expression	95
SHC2	221.047	636.636	970.765	1262.16	2191.77	2526.11	5	over_expression	100
SHH	0	0.2111	2.3028	9.545	23.2558	156.658	5	over_expression	97
SHOX2	0	97.9126	224.536	366.496	768.455	873.368	5	over_expression	98
SIGLEC12	0	0.52155	1.9286	8.98525	20.1497	28.7206	5	over_expression	92
SIGLECP3	0	0.8538	1.9763	3.38295	7.0755	13.0548	5	over_expression	97
SIN3B	287.188	1176.4	1487.8	1887.05	2790.24	4996.08	5	over_expression	100
SIRT7	134.72	222.485	258.854	302.157	394.211	409.922	5	over_expression	97
SKINTL	0	0.99135	2.4974	6.70115	15.2091	62.6632	5	over_expression	99
SLC12A1	0	2.2268	3.6842	6.4169	12.6454	15.6658	5	over_expression	98
SLC17A9	7.446	30.3744	50.4353	81.8611	157.408	261.097	5	over_expression	98
SLC22A13	0	0	0	0.50365	1.1837	9.1384	5	over_expression	100
SLC22A20	0	0.7238	1.4713	2.83	5.5254	16.9713	5	over_expression	99
SLC23A3	0	1.0157	1.8049	3.4017	6.9101	7.8329	5	over_expression	97
SLC24A4	2.0065	19.9802	45.9271	134.015	282.967	315.927	5	over_expression	93
SLC25A27	2.2262	77.4203	122.219	221.59	436.926	783.29	5	over_expression	97
SLC25A28	304.485	415.09	493.015	594.982	860.243	881.201	5	over_expression	97
SLC25A29	185.727	577.957	771.236	1052.47	1761.85	2761.1	5	over_expression	100
SLC25A34	4.4944	28.5175	51.2424	79.1624	152.656	152.742	5	over_expression	96
SLC25A37	151.32	318.664	434.426	588.582	954.323	1304.18	5	over_expression	98
SLC25A45	15.2369	92.4985	115.934	156.787	247.94	274.151	5	over_expression	97
SLC26A10	2.9101	51.2292	87.5466	140.046	252.592	258.486	5	over_expression	90
SLC26A6	46.7833	114.389	169.702	224.752	385.024	629.974	5	over_expression	100
SLC26A8	0	1.2804	2.5663	5.4345	11.2635	19.5822	5	over_expression	93
SLC27A1	143.13	776.5	1065.86	1467.47	2471.22	3968.67	5	over_expression	100
SLC28A2	0	0	0	0	0	1.3055	5	over_expression	98
SLC30A8	0	0	0	0.7177	1.6971	3.9164	5	over_expression	98
SLC39A2	0	0.82795	1.7094	3.0085	5.8718	6.5274	5	over_expression	92
SLC45A3	10.9466	44.7047	82.8169	161.092	333.506	386.41	5	over_expression	92
SLC4A1AP	329.321	496.086	548.621	619.186	798.815	1014.36	5	over_expression	97
SLC4A1	0	0.5587	1.5782	3.16385	6.7073	7.8329	5	over_expression	90
SLC6A13	0	6.2996	12.5786	21.7695	43.5414	107.05	5	over_expression	94
SLC6A16	0.6317	5.0856	10.6848	21.1109	44.9133	88.7728	5	over_expression	98
SLC6A20	0	1.38335	2.9383	7.58295	15.6609	27.4151	5	over_expression	93
SLC6A7	0	1.06815	5.9911	23.139	51.9856	101.828	5	over_expression	93
SLC7A9	0	3.12235	6.2924	11.3306	22.5882	23.4987	5	over_expression	93
SLC9A11	0	0.6038	1.7809	3.65625	8.1744	13.0548	5	over_expression	95
SLC9A5	4.5074	24.7914	46.1972	81.2614	162.214	199.739	5	over_expression	97
SLCO1A2	0.604	67.6209	185.238	433.681	915.368	1228.46	5	over_expression	95
SLCO4A1	7.6336	57.4892	100.78	172.913	344.542	537.859	5	over_expression	99
SLCO4C1	0	0.1427	0.8001	1.5914	3.6854	6.5274	5	over_expression	96
SLED1	0	0	0	0.68425	1.6899	3.9164	5	over_expression	100
SLFN12L	0	0.6378	1.3652	2.5891	5.1555	14.3603	5	over_expression	100
SLFNL1	0.5028	3.70065	6.4443	9.8108	17.4146	41.7755	5	over_expression	99
SLIT3	0	19.6761	55.2646	106.498	230.629	246.736	5	over_expression	90
SLMO1	52.1991	106.035	135.82	185.521	286.998	327.676	5	over_expression	98
SLTM	359.485	962.098	1216.22	1406.58	1872.68	2763.71	5	over_expression	100
SMG6	420.054	1145.78	1469.26	1714.67	2465.66	2685.38	5	over_expression	99
SMOX	573.434	1448.21	1945.57	2713.22	4568.7	5013.05	5	over_expression	97
SMR3B	0	0	0	0	0	1.3055	5	over_expression	100
SMS	473.869	1050.82	1363.98	1779.13	2659.76	3669.71	5	over_expression	98
SMTN	93.6835	323.623	490.412	634.478	1093.7	1436.03	5	over_expression	97
SNAI1	4.574	25.3064	52.8396	101.782	206.597	279.373	5	over_expression	96
SNAPC4	57.6327	277.126	359	448.223	687.139	758.486	5	over_expression	98
SNCG	3.6258	38.0322	71.8141	143.019	263.49	402.089	5	over_expression	89
SNHG12	38.9908	184.508	261.703	366.27	613.823	1015.67	5	over_expression	100
SNORA22	0	0	0	0.4654	1.1435	1.3055	5	over_expression	93
SNORA39	0	4.41685	7.5007	12.0154	22.3579	51.906	5	over_expression	100
SNORA7B	0	2.8135	4.9323	7.9013	15.2148	23.9817	5	over_expression	98
SNORD115-26	0	0	0.472	1.2576	2.9777	11.7493	5	over_expression	94
SNRNP35	182.563	298.488	347.432	405.137	549.534	864.23	5	over_expression	100
SNRNP48	110.092	209.824	243.2	289.62	398.99	453.003	5	over_expression	97
SNRNP70	570.25	2187.34	2897.26	3756.94	6109.65	23185.4	5	over_expression	100
SNRPF	240.667	496.006	623.029	785.58	1179.93	1250.65	5	over_expression	97
SNX32	5.4363	38.4985	65.4754	94.1253	172.652	454.308	5	over_expression	98
SOAT2	0	0	0	0.67905	1.6819	22.1932	5	over_expression	100
SOD3	5.7252	165.967	269.177	479.999	949.828	1466.06	5	over_expression	98
SORBS2	38.4124	172.305	296.285	475.174	826.888	844.648	5	over_expression	93
SOST	0	0	1.002	3.27135	7.2289	22.1932	5	over_expression	95
SOX15	11.022	118.874	174.921	281.383	502.985	601.828	5	over_expression	98
SP1	504.726	1046.85	1296.24	1530.01	2134.61	2157.96	5	over_expression	97
SP8	0	2.62745	8.6321	42.938	100.442	101.828	5	over_expression	89
SPAG6	0	1.29345	2.9181	6.48085	14.0351	23.4987	5	over_expression	95
SPATA20	57.2519	791.891	1195.4	1574.38	2497.31	3154.05	5	over_expression	99
SPATA21	0	0	0	0.46925	1.1231	3.9164	5	over_expression	100
SPATC1	0	0.5698	1.6722	3.0484	6.3593	13.0548	5	over_expression	99
SPCS2	274.368	471.69	566.514	699.065	1024.3	1105.87	5	over_expression	99
SPDYA	3.3683	11.6747	16.1423	23.4012	40.9455	50.705	5	over_expression	98
SPDYC	0	0	0	0	0	3.9164	5	over_expression	100
SPEG	188.931	681.299	961.082	1365.71	2381.76	4385.12	5	over_expression	100
SPIN2B	35.2129	85.2161	102.575	127.671	183.741	289.817	5	over_expression	100
SPOCD1	7.4965	475.338	1264.85	2548.46	5413	17362.9	5	over_expression	99
SPSB3	280.739	593.344	755.102	942.788	1334.03	1412.53	5	over_expression	98
SPTBN4	11.5998	182.339	283.534	412.19	718.023	817.232	5	over_expression	94
SRCIN1	12.7261	164.163	306.324	608.789	1225.44	1349.87	5	over_expression	90
SRL	0	6.69965	10.9775	22.6522	46.1049	69.1906	5	over_expression	95
SRPK3	2.9773	35.9087	77.6071	130.836	247.947	410.013	5	over_expression	97
SRRM1	619.101	1215.07	1410.36	1626.01	2191.05	3862.92	5	over_expression	99
SRRM2	847.711	5589.55	7342.87	9929.77	15424.1	16625.3	5	over_expression	97
SRRM5	14.0726	33.0406	42.5588	55.6282	88.5124	115.992	5	over_expression	100
SRRT	776.947	1647.21	1955.11	2286.56	3140.95	4480.42	5	over_expression	100
SRY	0	0	0	7.92845	18.2292	24.8042	5	over_expression	94
SSBP4	238.55	646.293	813.886	1066.89	1640.96	1808.09	5	over_expression	100
SSH3	15.2672	239.988	344.69	406.77	648.119	929.504	5	over_expression	99
SSPO	0	9.36365	21.1816	65.4612	145.71	199.739	5	over_expression	96
ST18	0.9955	18.2673	80.2417	202.137	456.512	485.64	5	over_expression	93
STAG3L1	8.3916	77.1127	108.992	175.941	311.528	327.024	5	over_expression	98
STK19	136.981	248.881	295.602	353.035	453.818	610.966	5	over_expression	99
STK31	0	1.0006	2.5663	5.2486	11.5385	36.5535	5	over_expression	99
STK33	1.5049	194.94	305.38	453.335	840.313	847.259	5	over_expression	97
STK36	178.392	543.641	798.528	1021.44	1713.68	2599.22	5	over_expression	100
STRC	0	7.09645	13.0514	24.9071	51.1288	246.736	5	over_expression	100
SULT1A3	90.7822	333.291	513.686	733.91	1321.61	2631.33	5	over_expression	100
SUPT6H	814.524	2004	2414.33	2823.21	3715.73	3783.29	5	over_expression	99
SUPT7L	806.293	1169.5	1325.86	1508.43	1933.22	2497.39	5	over_expression	100
SUSD2	23.0769	97.9844	168.623	304.144	572.128	919.06	5	over_expression	97
SUSD5	3.9231	26.3206	61.8768	170.57	362.82	536.553	5	over_expression	90
SUV420H2	47.3506	120.652	155.827	217.405	344.453	566.58	5	over_expression	100
SYCE1L	0	4.67065	9.2757	17.2205	32.5342	66.5796	5	over_expression	98
SYCE1	0	0.1788	1.6016	7.78705	15.394	60.0522	5	over_expression	95
SYCP2L	0	1.68615	5.9853	13.5849	30.2779	40.47	5	over_expression	95
SYCP2	2.5663	12.3005	20.081	33.9779	64.9351	198.433	5	over_expression	99
SYF2	428.015	659.357	788.934	926.389	1321.7	1347.26	5	over_expression	98
SYN1	49.5152	185.172	421.742	954.037	1889.85	2972.58	5	over_expression	92
SYNGAP1	181.652	658.471	875.114	1146.94	1812.74	2560.05	5	over_expression	97
SYNPO2	26.9923	125.208	232.832	393.801	780.081	1389.03	5	over_expression	99
SYT5	1.4503	43.4687	115.646	243.042	482.284	497.389	5	over_expression	91
SYTL1	0	5.4552	9.4937	19.5119	40.2866	66.5796	5	over_expression	97
TAB1	377.125	720.414	910.336	1079.72	1614.49	1808.62	5	over_expression	99
TACR2	1.5789	6.5037	10.0514	15.1663	27.7443	33.9426	5	over_expression	96
TAF10	320.301	810.912	1025.98	1252.69	1852.01	2015.67	5	over_expression	97
TAF1D	123.703	260.214	305.935	404.716	619.289	694.06	5	over_expression	95
TAF3	20.4268	99.1993	123.501	153.062	224.87	250.653	5	over_expression	96
TAF4	110.485	307.81	400	485.325	738.687	792.428	5	over_expression	99
TAGLN	309.867	1647.85	2757.19	5495.2	11179.9	23314.6	5	over_expression	99
TAOK3	494.631	1116.7	1338.7	1573.28	2251.88	2270.24	5	over_expression	95
TARSL2	47.6648	204.886	274.365	364.59	588.103	898.172	5	over_expression	99
TAS2R10	0	0.56005	1.3746	2.24215	4.6885	6.5274	5	over_expression	98
TAS2R14	0	3.7722	6.3575	9.5171	17.4563	48.0418	5	over_expression	100
TAT	0	0.5679	1.5083	4.0891	8.8015	33.9426	5	over_expression	95
TAZ	182.412	351.682	439.901	550.959	843.562	985.64	5	over_expression	98
TBC1D17	324.481	820.759	996.972	1253.11	1840.98	2353.79	5	over_expression	99
TBC1D29	0	0	0.3928	0.82885	1.9589	2.611	5	over_expression	98
TBC1D3P2	0	0	0	0	0	11.8146	5	over_expression	100
TBC1D3	58.6246	198.011	267.238	364.405	608.609	2758.02	5	over_expression	100
TBKBP1	104.651	365.928	513.185	667.61	1061.94	1629.24	5	over_expression	99
TBX18	0	13.6717	21.3542	36.2423	69.6603	154.047	5	over_expression	98
TBX4	0	0.61335	2.0202	4.9168	10.2618	23.4987	5	over_expression	96
TBX6	0	23.3633	33.473	52.0838	91.0526	253.264	5	over_expression	99
TC2N	4.5147	47.8836	103.109	247.73	526.685	920.365	5	over_expression	99
TCAP	4.6432	16.5534	24.7887	36.5898	66.0693	133.159	5	over_expression	100
TCEAL3	151.504	701.925	831.059	1087	1508.86	2894.05	5	over_expression	100
TCEAL4	1026.33	1617	1813.52	2226.57	3135.75	7372.06	5	over_expression	100
TCERG1	241.573	620.321	730.605	887.779	1287.94	1298.96	5	over_expression	96
TCF7L1	59.8247	334.63	507.434	695.336	1198.81	1443.86	5	over_expression	98
TCP11	0	0.68685	1.7227	3.451	7.2917	9.1384	5	over_expression	96
TDRD10	0	2.4011	4.1973	8.24385	16.899	20.8877	5	over_expression	97
TEAD3	33.0579	173.97	274.926	410.548	755.151	881.201	5	over_expression	99
TECR	889.203	1731.73	2054.8	2619.7	3766.46	4254.57	5	over_expression	98
TEKT2	0	17.9523	31.5789	54.589	109.269	223.238	5	over_expression	97
TEKT3	0	7.112	12.5	19.3922	36.5812	39.1645	5	over_expression	92
TENC1	177.291	958.01	1281.22	1599.79	2545.76	4249.35	5	over_expression	99
TERF2IP	1218.39	2269.28	2704.74	3346.18	4890.51	6814.62	5	over_expression	98
TERT	0	1.8207	7.0114	16.6769	38.8614	63.9687	5	over_expression	97
TESK1	308.59	653.021	815.81	1019.45	1498.86	1742.82	5	over_expression	99
TEX14	0	4.37195	6.9109	11.7158	20.5832	26.1097	5	over_expression	91
TEX19	0	0.51825	1.1087	2.2151	4.7037	11.7493	5	over_expression	99
TFAMP1	0	0.89555	2.2173	4.9915	10.7991	11.7493	5	over_expression	95
TFAP2E	2.809	17.3595	30.3797	51.9432	91.4676	193.212	5	over_expression	100
TFF1	0	0	0	0	0	1.3055	5	over_expression	98
TGM1	0	6.03315	11.2994	19.1471	35.4212	195.822	5	over_expression	100
TGM2	164.675	706.995	967.577	1498.13	2552.68	2992.17	5	over_expression	90
TGM7	0	0	0	0	0	2.611	5	over_expression	97
THOC1	174.825	345.753	398.388	487.066	697.084	834.204	5	over_expression	99
THPO	1.3986	8.33875	13.4548	21.803	41.5245	56.1358	5	over_expression	94
TIAF1	175.234	378.507	480.425	657.68	960.801	1738.04	5	over_expression	100
TIGD1	66.9481	166.646	225.72	288.22	454.641	488.251	5	over_expression	94
TIGD7	30.7319	305.785	398.051	491.381	730.831	1045.69	5	over_expression	100
TINAGL1	10.5992	86.0633	131.771	185.095	316.807	592.689	5	over_expression	100
TJAP1	305.672	575.198	707.2	910.884	1408.43	1456.92	5	over_expression	98
TLR9	0.7806	15.3576	22.8433	32.7375	56.8385	94.9347	5	over_expression	99
TMCO6	41.021	124.775	156.782	190.811	283.56	314.621	5	over_expression	100
TMEM143	30.5344	88.0275	112.157	141.631	217.587	375.979	5	over_expression	100
TMEM150A	110.1	335.194	428.667	525.844	765.766	768.929	5	over_expression	97
TMEM151A	3.5267	63.3104	139.089	341.134	741.398	746.736	5	over_expression	89
TMEM175	272.13	558.246	688.63	867.607	1297.75	1537.86	5	over_expression	97
TMEM49	853.133	1664.44	2011.09	2774.06	4328.07	4664.49	5	over_expression	97
TMEM61	0	2.81415	6.0332	12.0185	24.5687	30.0261	5	over_expression	91
TMEM63A	141.474	362.722	510.351	751.252	1296.93	1652.74	5	over_expression	94
TMEM81	23.1608	56.9817	69.5165	86.5674	130.925	204.961	5	over_expression	98
TMEM86B	19.084	69.3254	94.0299	129.493	214.212	368.146	5	over_expression	100
TMEM88B	0	0	1.0526	4.4478	10.3359	41.7755	5	over_expression	98
TMEM91	26.3815	81.84	127.107	164.806	255.649	650.13	5	over_expression	99
TMEM93	183.715	332.627	414.041	534.266	803.18	898.172	5	over_expression	96
TMPRSS13	0	1.3453	2.5777	4.8094	9.0748	10.4439	5	over_expression	96
TMUB1	272.901	634.726	763.607	969.344	1444.82	1779.37	5	over_expression	98
TNFRSF25	4.8287	32.7874	55.083	90.0814	173.863	202.35	5	over_expression	96
TNFRSF6B	22.6358	59.2909	94.9575	136.74	248.545	400	5	over_expression	97
TNF	0.6439	11.5515	21.3722	45.4355	93.2964	154.047	5	over_expression	95
TNNC1	0	0.8738	2.0733	3.98555	8.3752	16.9713	5	over_expression	97
TNNC2	0	3.33525	5.863	9.525	18.5514	27.4151	5	over_expression	99
TNNI2	0	4.47005	8.7897	13.8904	27.549	30.0261	5	over_expression	95
TNNT2	0	0	0.6427	6.5252	14.7219	52.2193	5	over_expression	95
TNRC6A	273.957	851.431	1246.76	1482.79	2344.52	2558.75	5	over_expression	98
TNS1	492.676	1750.93	2505	3691.54	6532.88	7565.27	5	over_expression	100
TNXB	40.7372	214.767	395.267	635.46	1265.73	1443.86	5	over_expression	94
TOB1	384.615	620.806	810.514	1131.66	1870.48	2244.13	5	over_expression	99
TOP3B	61.1719	211.547	273.973	356.135	499.214	693.212	5	over_expression	98
TP53INP2	632.969	1929.21	2572.32	3421.37	5240.78	11394.3	5	over_expression	99
TP53TG5	0	0	0	1.26555	3.1006	11.7493	5	over_expression	97
TPI1P3	0	0	0	0.45725	1.1212	1.3055	5	over_expression	97
TPM2	150.372	638.572	954.99	1799.72	3360.66	8972.58	5	over_expression	98
TPPP2	0	0	0.407	0.79235	1.9617	2.611	5	over_expression	96
TPPP3	56.1826	550.783	1001.63	2162.24	4368.76	4882.51	5	over_expression	90
TPPP	20.0938	264.226	565.217	1353.57	2689.05	3238.9	5	over_expression	91
TPSAB1	0	0.65625	3.2228	16.959	38.6253	64.752	5	over_expression	92
TPSB2	0	1.1019	4.7133	12.0676	26.6963	27.9373	5	over_expression	90
TPSD1	0	0	0	0.6163	1.4892	5.2219	5	over_expression	94
TPTE2P3	0	0.44925	1.0526	3.3061	7.4898	14.3603	5	over_expression	98
TPTE2	0	0.43425	0.9809	2.4839	5.1292	11.7493	5	over_expression	98
TRA2A	508.053	941.47	1102.71	1341.64	1936.65	2078.33	5	over_expression	99
TRABD	160.305	397.378	533.293	675.369	1078.94	1180.16	5	over_expression	99
TRAF3IP1	104.756	241.324	297.827	347.574	505.556	565.274	5	over_expression	96
TREM1	0	49.699	133.849	276.983	561.788	734.987	5	over_expression	88
TREML1	0	8.5527	15.1899	23.9484	43.4836	108.355	5	over_expression	100
TREX2	0	1.5758	2.8555	4.69955	9.0324	10.4569	5	over_expression	94
TRIB1	128.073	462.429	621.986	820.204	1330.37	1446.48	5	over_expression	97
TRIM39	154.324	301.725	350.508	410.368	568.674	643.603	5	over_expression	100
TRIM3	138.61	251.564	303.765	350.178	490.727	497.389	5	over_expression	93
TRIM41	403.451	849.583	1052.82	1206.35	1734.52	2251.96	5	over_expression	98
TRIM52	36.7032	123.574	159.45	205.019	325.27	360.313	5	over_expression	96
TRIM54	0	0.8154	2.4876	6.95995	15.5367	18.2768	5	over_expression	91
TRIM58	0.7295	8.5355	16.6258	29.0736	52.6318	77.0235	5	over_expression	96
TRIM66	21.8931	125.258	229.513	331.086	619.275	787.206	5	over_expression	99
TRIM72	0	0	0	0.7775	1.8427	2.611	5	over_expression	95
TRIM74	0	1.3174	3.5114	8.88125	20.1169	248.538	5	over_expression	100
TRIP10	107.714	434.141	559.946	727.092	1123.52	1298.96	5	over_expression	97
TRMT1	275.752	550.637	649.576	855.646	1299.72	2661.88	5	over_expression	100
TRMT2A	309.497	561.364	691.791	835.61	1185.3	1375.98	5	over_expression	99
TRPM1	0	0	0	1.16585	2.5685	10.4439	5	over_expression	98
TRPV5	0	0	0	0.5192	1.2889	15.6658	5	over_expression	100
TRPV6	0	1.34135	3.6842	7.58535	16.6887	62.6632	5	over_expression	96
TSC2	286.704	1244.14	1572.96	1995.83	3041.6	3100.52	5	over_expression	98
TSGA10IP	0	0.5019	1.0403	1.83655	3.5826	3.9164	5	over_expression	93
TSNAXIP1	9.4575	53.9064	82.7686	125.921	232.632	422.976	5	over_expression	97
TSPY4	0	0	0	0	0	0.6527	5	over_expression	94
TSPYL2	248.401	647.87	868.051	1355.14	2414.85	6509.14	5	over_expression	98
TTBK2	17.3303	54.1553	86.9068	131.728	240.092	270.235	5	over_expression	96
TTC14	160.55	434.719	581.443	754.519	1227.73	1265.01	5	over_expression	96
TTC18	2.7972	19.1334	45.7558	95.4493	199.451	253.264	5	over_expression	95
TTC21A	5.1513	49.0733	84.2836	126.591	226.19	351.175	5	over_expression	99
TTC25	5.6637	37.6238	59.1466	95.2613	181.199	454.308	5	over_expression	99
TTC35	278.506	533.761	627.692	738.813	1031.34	1344.65	5	over_expression	99
TTLL10	0	0	0.4222	0.8888	2.1604	2.611	5	over_expression	94
TTLL11	23.7762	69.3002	83.6673	101.753	149.632	167.102	5	over_expression	94
TTLL3	113.477	556.02	793.108	1344.87	2512.08	4439.46	5	over_expression	100
TTLL9	4.989	61.9454	100.802	146.25	267.188	561.358	5	over_expression	99
TTTY10	0	0	0	0.66945	1.662	13.0548	5	over_expression	100
TUBA8	7.8467	45.9666	74.2914	116.189	209.507	336.815	5	over_expression	92
TUBG2	293.24	596.946	762.399	1032.85	1685.99	2946.21	5	over_expression	100
TUBGCP6	135.222	536.859	757.945	1151.71	2009.01	3135.77	5	over_expression	100
TUG1	618.158	2053.31	2611.7	3333.12	4869.47	5806.79	5	over_expression	99
TULP1	0	0	0.8753	2.1869	4.5788	7.8329	5	over_expression	96
TUSC5	0	0.4621	1.1935	2.598	5.0257	16.9713	5	over_expression	95
TYK2	374.665	1140.8	1403.25	1799.55	2529.09	3556.14	5	over_expression	100
T	0	0	0	0.2037	0.5025	1.3055	5	over_expression	92
U2AF1L4	60.6867	160.113	221.033	289.651	452.116	691.632	5	over_expression	99
UAP1L1	158.149	419.963	613.712	808.504	1304.3	1941.25	5	over_expression	99
UBE2G2	540.889	1215.6	1462.92	1754.97	2486.05	3547	5	over_expression	100
UBE2M	391.221	836.057	1061.77	1256.49	1871.48	1902.09	5	over_expression	95
UBE2Q2P1	0	3.0154	6.3595	11.1026	22.3958	41.7755	5	over_expression	100
UBE2V1	1449.12	2502.09	2954.42	3333.73	4475.32	4797.65	5	over_expression	97
UBN2	119.101	334.841	473.565	592.572	923.4	945.17	5	over_expression	97
UBXN11	150.763	388.347	523.809	736.808	1198.8	1755.87	5	over_expression	99
UBXN1	884.192	1397	1624	1851.82	2522.65	3928.2	5	over_expression	100
UCKL1	242.39	451.474	584.29	746.311	1153.59	1345.95	5	over_expression	98
UCN	0.4978	9.6479	14.0281	25.2828	47.9167	48.3029	5	over_expression	97
UHRF1	16.2393	261.175	497.234	757.445	1469.46	1661.88	5	over_expression	97
ULK3	361.876	728.509	951.829	1217.86	1889.89	2433.42	5	over_expression	99
UNC5CL	1.2081	18.2471	25.3831	43.3549	77.4724	91.5666	5	over_expression	96
UPF0639	0	0	0.9164	2.10155	4.7198	10.4439	5	over_expression	98
UPF3B	103.017	236.286	304.49	371.035	569.767	655.352	5	over_expression	98
UPK1A	0	0.465	0.912	1.49615	2.7473	5.2219	5	over_expression	99
UPK3B	0	0.5931	1.6649	4.0479	9.1701	15.6658	5	over_expression	98
UQCRB	1165.44	2059.15	2467.36	3116.8	4691.57	5528.72	5	over_expression	99
USP54	232.969	671.549	931.053	1360.37	2254.65	2428.2	5	over_expression	91
VAMP1	30.0322	181.059	283.995	407.812	643.627	1608.36	5	over_expression	99
VARS2	382.504	677.507	875.63	1103.89	1623.47	2369.52	5	over_expression	99
VCX3B	0	0	0.3923	0.8737	2.0833	18.2768	5	over_expression	100
VEGFA	209.262	2675.2	6764.19	12901.5	26730.9	73886.4	5	over_expression	100
VENTX	1.6854	12.8125	26.715	55.2672	111.417	374.674	5	over_expression	100
VPS16	443.553	959.757	1093.01	1328.37	1752.45	2029.41	5	over_expression	96
VPS52	825.019	1278.54	1455.28	1668.32	2148.02	2473.89	5	over_expression	99
VSTM1	0	0.97425	2.8736	11.3604	26.5916	54.8303	5	over_expression	95
VTN	0	4.50775	8.7227	17.1109	35.2453	120.104	5	over_expression	100
VWA3A	0	5.8692	24.1217	79.662	172.625	590.078	5	over_expression	96
VWA5B2	2.5786	15.1576	24.3233	59.83	116.056	276.762	5	over_expression	95
WASH2P	159.261	258.388	323.782	405.226	612.195	1497.48	5	over_expression	100
WASH5P	44.32	133.013	189.269	254.933	434.426	1000.65	5	over_expression	100
WASH7P	407.525	866.53	1164.51	1521.66	2441.88	3210.35	5	over_expression	98
WBP1	709.375	1320.18	1589.05	2013.79	2835.21	2920.99	5	over_expression	97
WDR13	1111.11	1543.5	1780.97	2128.84	2928.33	3144.91	5	over_expression	99
WDR27	16.4147	75.2557	116.136	160.952	287.362	327.676	5	over_expression	95
WDR52	12.9213	80.437	133.844	222.539	424.822	562.663	5	over_expression	98
WDR55	199.543	297.051	350.632	398.572	544.022	693.212	5	over_expression	100
WDR66	2.5757	18.8617	39.3918	77.0263	163.758	171.018	5	over_expression	96
WDR6	913.602	2890.43	3600.68	4538.02	6951.47	7048.3	5	over_expression	98
WDR75	373.893	577.192	646.173	779.025	1005.14	1104.44	5	over_expression	98
WDR83	129.672	204.521	245.85	286.781	403.121	545.692	5	over_expression	99
WDR85	209.346	434.386	529.637	684.902	1052.5	1062.66	5	over_expression	97
WDR90	50.7719	210.2	328.789	506.913	939.47	946.475	5	over_expression	93
WDR91	285.916	578.27	690.698	825.084	1137.99	1169.71	5	over_expression	92
WIF1	0	0.9242	4.4321	35.9768	73.7705	99.2167	5	over_expression	83
WISP2	0	2.6675	6.127	14.6645	30.4881	88.7728	5	over_expression	98
WIZ	299.567	1189.79	1476.94	1809.94	2728.02	3535.25	5	over_expression	99
WNK1	1378.31	3106.43	4151.93	5067.93	7664.94	7810.7	5	over_expression	96
WSB1	246.067	1660.24	2479.66	3470.51	6126.19	10543.1	5	over_expression	99
YBX2	0	2.211	5.4916	13.8776	29.1088	36.5535	5	over_expression	91
YJEFN3	8.993	70.7742	147.467	261.892	542.845	847.063	5	over_expression	97
YPEL3	386.465	799.043	1056.9	1394.45	2227.04	2344.65	5	over_expression	97
YPEL4	8.8737	53.9422	89.8734	153.921	293.727	331.593	5	over_expression	94
YTHDC2	260.786	453.659	540.769	640.875	911.817	1156.66	5	over_expression	100
YY1AP1	1093.57	1553.47	1718.77	1908.6	2435.78	2926.29	5	over_expression	98
ZBTB4	821.952	1702.87	2100.46	2559.3	3761.11	4698.43	5	over_expression	99
ZBTB7A	139.313	374.481	478.629	590.893	893.442	1317.23	5	over_expression	97
ZC3H12D	1.2853	6.9199	10.9429	18.2442	34.5739	35.248	5	over_expression	96
ZCCHC11	228.652	532.268	671.212	826.535	1164.99	1193.21	5	over_expression	96
ZCCHC6	98.4048	275.382	362.807	442.791	689.466	716.71	5	over_expression	95
ZCCHC8	168.416	335.534	380.733	450.608	605.723	795.039	5	over_expression	100
ZDHHC11	1.6505	18.5095	42.5066	79.1219	158.854	488.251	5	over_expression	100
ZDHHC8P1	0	24.5602	60.4396	111.573	235.776	240.209	5	over_expression	94
ZDHHC8	212.292	573.986	741.053	929.008	1461.38	1587.47	5	over_expression	98
ZFC3H1	68.8989	307.878	387.018	496.901	764.027	1091.38	5	over_expression	100
ZFP28	47.6881	230.596	291.076	366.837	548.277	567.885	5	over_expression	98
ZFP2	21.2389	65.949	81.8182	106.287	166.332	174.935	5	over_expression	99
ZFP36L1	815.651	3056.01	4341.46	5730.57	9388.59	17268.9	5	over_expression	100
ZFP36	276.45	1296.79	2173.72	3683.23	6667.45	23688	5	over_expression	100
ZFP62	145.434	299.653	369.855	463.434	656.004	744.125	5	over_expression	98
ZFPL1	368.3	526.646	573.087	659.711	832.597	1062.66	5	over_expression	99
ZFPM1	24.8092	89.4189	110.119	148.623	236.842	347.259	5	over_expression	100
ZFYVE28	34.4543	143.003	202.078	276.979	461.277	908.616	5	over_expression	99
ZGLP1	7.1789	38.1484	55.9851	88.6784	161.993	310.666	5	over_expression	99
ZGPAT	141.889	411.351	493.601	614.145	911.515	1586.85	5	over_expression	100
ZMAT1	32.8397	234.827	412.759	657.535	1252.18	2142.3	5	over_expression	99
ZMIZ2	652.93	2029.85	2493.2	3094.86	4665.09	6151.44	5	over_expression	99
ZMYND8	241.474	727.458	883.948	1106.08	1608.66	1976.5	5	over_expression	100
ZNF133	174.429	302.699	367.476	450.694	660.752	1118.8	5	over_expression	100
ZNF141	19.9765	44.0849	59.0585	72.2647	114.467	161.88	5	over_expression	98
ZNF155	78.1955	156.346	189.805	247.118	369.529	477.807	5	over_expression	100
ZNF160	179.08	460.48	578.022	708.24	1063.36	1690.6	5	over_expression	99
ZNF175	85.9551	172.026	210	262.122	393.707	446.475	5	over_expression	99
ZNF17	48.4635	117.683	149.4	178.163	267.72	392.95	5	over_expression	100
ZNF187	210.205	379.78	478.433	560.253	732.424	941.253	5	over_expression	98
ZNF18	99.3228	197.354	232.399	275.677	391.294	524.804	5	over_expression	100
ZNF193	63.8779	155.686	194.315	240.542	361.384	366.841	5	over_expression	97
ZNF205	63.644	236.602	309.971	363.719	524.012	561.358	5	over_expression	100
ZNF208	0	1.3723	3.1385	8.94325	17.8248	22.1932	5	over_expression	86
ZNF211	80.8748	273.636	346.752	461.385	715.158	1337.66	5	over_expression	100
ZNF217	66.8896	348.135	547.219	742.849	1275.28	1312.01	5	over_expression	97
ZNF221	2.2548	11.188	15.8988	25.9166	46.814	50.9138	5	over_expression	97
ZNF224	18.2517	92.6591	139.857	196.069	349.285	616.188	5	over_expression	100
ZNF225	24.7576	73.1555	88.8993	113.977	170.08	231.071	5	over_expression	100
ZNF226	150.26	343.062	425.514	566.582	838.689	852.48	5	over_expression	96
ZNF248	83.7079	168.143	214.424	286.056	462.291	506.527	5	over_expression	92
[truncated: 18,504 more rows]
