# Supplementary material for: Microbial peptides activate tumour-infiltrating lymphocytes in glioblastoma
Source: Nature. 2023 May 17;617(7962):807–17. doi: 10.1038/s41586-023-06081-w (PMC10208956; doi:10.1038/s41586-023-06081-w)
Supplement: Supplementary file 13 — Supplementary Table 15 [file 41586_2023_6081_MOESM13_ESM.xlsx]

## Sheet: Sheet1
Stimulatory peptides found via unbiased ps-SCL					Peptides found via Immunopeptidome analyses
Peptide name	Sequence	Origin	Source		Peptide name	Sequence	Origin	Source
HGM22	LDEFNHAPTK	Gut microbiota	Actinobacteriota;Coriobacteriia;Coriobacteriales;;;		Peptidome-FGCZ.Bac14	QALVTLEENAVIG	Bacteria	Baumannia cicadellinicola subsp. Homalodisca coagulata
HGM14	LYDFNHSSVK	Gut microbiota	Bacteroidota;Bacteroidia;Bacteroidales;P3;UBA3388;		Peptidome-FGCZ.Bac24	AVLDSLRFG	Bacteria	Cloacamonas acidaminovorans (strain Evry)
HGM7	LYEFNHSPGF	Gut microbiota	Firmicutes_A;Clostridia;Christensenellales;CAG-74;;		Peptidome-FGCZ.Bac8	ALGQFMLDLHVNEH	Bacteria	Acidiphilium multivorum (strain DSM 11245 / JCM 8867 / AIU301)
HGM28	LIDFHHAPHQ	Gut microbiota	Actinobacteriota;Actinobacteria;Actinomycetales;Actinomycetaceae;Actinobaculum;Actinobaculum massiliense		Peptidome-FGCZ.Bac39	SDAQSNDNINKLQKL	Bacteria	Wolbachia pipientis wMel
HGM24	LIDDNHSSHT	Gut microbiota	Actinobacteriota;Actinobacteria;Actinomycetales;Actinomycetaceae;Flaviflexus;Flaviflexus massiliensis		Peptidome-FGCZ.Bac6	AALGGEMKNPEKL	Bacteria	Bacillus amyloliquefaciens (strain ATCC 23350 / DSM 7 / BCRC 11601 / NBRC 15535 / NRRL B-14393)
HGM6	LLDFFHSSGG	Gut microbiota	Firmicutes_A;Clostridia;Oscillospirales;Acutalibacteraceae;;		Peptidome-FGCZ.Bac7	AGPVVAAAVILKEDC	Bacteria	Bacillus sp. BT1B_CT2
HGM98	IFDFNHKPGL	Gut microbiota	Firmicutes_A;Clostridia;Oscillospirales;Acutalibacteraceae;Eubacterium_R;		Peptidome-FGCZ.Bac32	LSPPPSGVLSLCT	Bacteria	Bacillus subtilis
HB84	LIVFNHNCLK	Bacteria	Bacillus anthracis str. A0442 GN		Peptidome-FGCZ.Bac20	VTVLYGSQTGNAQGLAE	Bacteria	Bacillus subtilis subsp. spizizenii (strain ATCC 23059 / NRRL B-14472 / W23)
HB119	VFEFFHSIGV	Bacteria	Bacillus sp. 2_A_57_CT2 GN		Peptidome-FGCZ.Bac22	AITGLNDSPSY	Bacteria	Exiguobacterium sibiricum
HB101	VWEFNHVPHK	Bacteria	Bacteroides ovatus 3_8_47FAA GN		Peptidome-FGCZ.Bac4	VEAVALQLKPLCKE	Bacteria	Bacteroides ovatus SD CMC 3f
HB112	LLDFFNSPSG	Bacteria	Bacteroides ovatus ATCC 8483 GN		Peptidome-FGCZ.Bac35	PVDILARSAAGETV	Bacteria	Beutenbergia cavernae (strain ATCC BAA-8 / DSM 12333 / NBRC 16432)
HB106	IFDFNFGPHK	Bacteria	Bacteroides xylanisolvens SD CC 1b GN		Peptidome-FGCZ.Bac10	KEDMSVPLIKSIRK	Bacteria	Campylobacter concisus
HGM2	IWEFNHVPHK	Gut microbiota	Bacteroidota;Bacteroidia;Bacteroidales;Bacteroidaceae;Bacteroides;Bacteroides congonensis		Peptidome-FGCZ.Bac38	RDKVQDAITQKK	Bacteria	Caulobacter crescentus (strain ATCC 19089 / CB15)
HGM32	LVDFFHSSAI	Gut microbiota	Bacteroidota;Bacteroidia;Bacteroidales;Bacteroidaceae;Bacteroides;Bacteroides fragilis		Peptidome-FGCZ.Bac5	VFAIDRAGLVGEDGPT	Bacteria	Chlorobium phaeobacteroides (strain BS1)
HGM27	VWEFNHSLHP	Gut microbiota	Bacteroidota;Bacteroidia;Bacteroidales;Bacteroidaceae;Prevotella;Prevotella sp002299635		Peptidome-FGCZ.Bac13	NLTVGAPMVAGAKVEAK	Bacteria	Alkaliphilus oremlandii (strain OhILAs)
HGM72	IIDFNHGLPK	Gut microbiota	Bacteroidota;Bacteroidia;Bacteroidales;Bacteroidaceae;Prevotella;Prevotella timonensis		Peptidome-FGCZ.Bac25	EDLLKEAF	Bacteria	Clostridium perfringens
HGM13	LLEFHHSPLR	Gut microbiota	Proteobacteria;Gammaproteobacteria;Burkholderiales;Burkholderiaceae;Duodenibacillus;		Peptidome-FGCZ.Bac23	APEEILVVHDELDV	Bacteria	Variovorax paradoxus (strain EPS)
HGM56	LMEFNHSPAF	Gut microbiota	Proteobacteria;Gammaproteobacteria;Burkholderiales;Burkholderiaceae;Sutterella;		Peptidome-FGCZ.Bac31	ISLTVDTDRLK	Bacteria	Desulfovibrio salexigens
HB121	LDDFFHSISK	Bacteria	Clostridium sp. DL-VIII GN		Peptidome-FGCZ.Bac1	ENLPVVLPL	Bacteria	Desulfovibrio vulgaris (strain RCH1)
HGM80	LVDFNHSNIK	Gut microbiota	Firmicutes_A;Clostridia;Clostridiales;Clostridiaceae;Clostridium;Clostridium paraputrificum		Peptidome-FGCZ.Bac21	AAIAIGILLGH	Bacteria	Escherichia hermannii NBRC 105704
HGM64	LEEFNHSMSK	Gut microbiota	Firmicutes_A;Clostridia;TANB77;CAG-508;CAG-354;		Peptidome-FGCZ.Bac37	QLAGVLISL	Bacteria	Klebsiella pneumoniae subsp. Pneumoniae
HGM29	TIDFNHGPTI	Gut microbiota	Firmicutes_A;Clostridia;TANB77;CAG-508;CAG-354;		Peptidome-FGCZ.Bac17	SNTPIIVDGKDVMPEVN	Bacteria	Salmonella pullorum (strain RKS5078 / SGSC2294)
HB115	LFDFAFSLHK	Bacteria	Delftia acidovorans (strain DSM 14801 / SPH-1) GN		Peptidome-FGCZ.Bac18	TPIIVDGKDVMPE	Bacteria	Salmonella pullorum (strain RKS5078 / SGSC2294)
HB104	LLDFVHSPHR	Bacteria	Delftia acidovorans (strain DSM 14801 / SPH-1) GN		Peptidome-FGCZ.Bac19	TPIIVDGKDVMPEVN	Bacteria	Salmonella pullorum (strain RKS5078 / SGSC2294)
HB117	LWDFLHSPSL	Bacteria	Cronobacter condimenti 1330 GN		Peptidome-FGCZ.Bac36	QIPFSSSSS	Bacteria	Frankia sp.
HGM30	LLEFFHYLHI	Gut microbiota	Firmicutes;Bacilli;Erysipelotrichales;Erysipelatoclostridiaceae;Erysipelatoclostridium;Erysipelatoclostridium sp003024675		Peptidome-FGCZ.Bac11	KNAGFWRTLFA	Bacteria	Lactobacillus coryniformis subsp. coryniformis CECT 5711
HGM19	LFDFNNSPII	Gut microbiota	Firmicutes;Bacilli;Erysipelotrichales;Erysipelatoclostridiaceae;KLE1796;KLE1796 sp001580115		Peptidome-FGCZ.Bac40	SEDEIVTEIVNLEAIL	Bacteria	Pediococcus pentosaceus
HGM9	LFDFFHSLTL	Gut microbiota	Firmicutes;Bacilli;Erysipelotrichales;Erysipelotrichaceae;Absiella;		Peptidome-FGCZ.Bac27	FVTLGGRT	Bacteria	Leifsonia xyli
HGM57	MLEFNHVPLK	Gut microbiota	Cyanobacteria;Vampirovibrionia;Gastranaerophilales;Gastranaerophilaceae;UBA2883;		Peptidome-FGCZ.Bac29	GQSAKLYIDDQYVGWLG	Bacteria	Psychrobacter cryohalolentis (strain K5)
HGM79	LFDFAHAIGK	Gut microbiota	Firmicutes_A;Clostridia;Lachnospirales;Lachnospiraceae;Blautia;Blautia hansenii		Peptidome-FGCZ.Bac12	NLLDSMDDKVNLNGGAI	Bacteria	Photorhabdus asymbiotica subsp. asymbiotica (strain ATCC 43949 / 3105-77)
HGM23	LFDFNHASGS	Gut microbiota	Firmicutes_A;Clostridia;Lachnospirales;Lachnospiraceae;Blautia_A;Blautia_A massiliensis		Peptidome-FGCZ.Bac16	SNGDLDAIVVARAGLA	Bacteria	Mycobacterium marinum (strain ATCC BAA-535 / M)
HGM33	VLEENHSPIK	Gut microbiota	Firmicutes_A;Clostridia;Lachnospirales;Lachnospiraceae;CAG-590;		Peptidome-FGCZ.Bac33	LYAPSLRGRRAIMLP	Bacteria	Mycobacterium marinum (strain ATCC BAA-535 / M)
HGM31	LWDFAFSPSK	Gut microbiota	Firmicutes_A;Clostridia;Lachnospirales;Lachnospiraceae;Eubacterium_G;Eubacterium_G sp000432355		Peptidome-FGCZ.Bac9	AVVTQPDK	Bacteria	Prevotella melaninogenica (strain ATCC 25845 / DSM 7089 / JCM 6325 / VPI 2381 / B282), ALSO in >tr|F7K2I2|F7K2I2_9FIRM Methionyl-tRNA formyltransferase OS=Lachnospiraceae bacterium 3_1_57FAA_CT1 GN=fmt PE=3 SV=1
HGM45	LYEFNHSTGK	Gut microbiota	Firmicutes_A;Clostridia;Lachnospirales;Lachnospiraceae;Lachnospira;Lachnospira rogosae		Peptidome-FGCZ.Bac2	KVMLVDDVITAGTAIRE	Bacteria	Shewanella frigidimarina (strain NCIMB 400)
HGM83	VWDFNHPLHK	Gut microbiota	Firmicutes_A;Clostridia;Lachnospirales;Lachnospiraceae;UBA1712;		Peptidome-FGCZ.Bac30	GVEDQLALFLPEDQPK	Bacteria	Shewanella sediminis (strain HAW-EB3)
HGM8	LLDFFHSIGL	Gut microbiota	Firmicutes_A;Clostridia;Lachnospirales;Lachnospiraceae;UBA2882;		Peptidome-FGCZ.Bac26	EGKVMLVDDVI	Bacteria	Shewanella sp. WXL01
HGM82	LIDFNLSLHK	Gut microbiota	Firmicutes_A;Clostridia;Lachnospirales;Lachnospiraceae;UBA2882;UBA2882 sp002362385		Peptidome-FGCZ.Bac28	GAIGIGLLSL	Bacteria	Xylella fastidiosa
HGM54	ILEFNHKPGT	Gut microbiota	Bacteroidota;Bacteroidia;Bacteroidales;Muribaculaceae;CAG-279;
HGM67	LVEFNNSSLK	Gut microbiota	Bacteroidota;Bacteroidia;Bacteroidales;Muribaculaceae;CAG-279;CAG-279 sp000437795
HGM95	IFVFNWSPTK	Gut microbiota	Bacteroidota;Bacteroidia;Bacteroidales;Muribaculaceae;CAG-485;
HGM1	LLDFFHSPSG	Gut microbiota	Bacteroidota;Bacteroidia;Bacteroidales;Muribaculaceae;CAG-873;
HGM21	LYDFNHSAHV	Gut microbiota	Bacteroidota;Bacteroidia;Bacteroidales;Muribaculaceae;CAG-873;
HGM34	VLEFNHGILK	Gut microbiota	Bacteroidota;Bacteroidia;Bacteroidales;Marinifilaceae;Butyricimonas;Butyricimonas virosa
HGM26	LLDFNHSMVN	Gut microbiota	Firmicutes_A;Clostridia;Oscillospirales;Oscillospiraceae;CAG-110;
HB125	IFEFNHSIGL	Bacteria	Ruminococcus bromii L2-63 GN
HB18	LIEFNGFPLL	Bacteria	Haemophilus influenzae 7P49H1 GN
HB2	QLEFNHAIAS	Bacteria	Haemophilus influenzae F3047 GN
HB4	LWEFNNVSLA	Bacteria	Haemophilus influenzae HK1212 GN
HB19	NEEFNHSISK	Bacteria	Haemophilus influenzae PittAA GN
HB126	LFVFNFSPTK	Bacteria	Prevotella oris C735 GN
HB124	LLDFNFGPTR	Bacteria	Pseudomonas aeruginosa 2192 GN
HB123	IVEFNHGPAT	Bacteria	Pseudomonas sp. GM21 GN
HB111	IVDFNHGPAI	Bacteria	Pseudomonas sp. GM79 GN
HGM65	VLEFFHSIGR	Gut microbiota	Bacteroidota;Bacteroidia;Bacteroidales;Rikenellaceae;Alistipes;
HGM47	VLEFFHSLLV	Gut microbiota	Bacteroidota;Bacteroidia;Bacteroidales;Rikenellaceae;Alistipes;Alistipes onderdonkii
HGM35	LLVFAHSLLK	Gut microbiota	Firmicutes_A;Clostridia;Oscillospirales;Ruminococcaceae;Gemmiger;Gemmiger formicilis
HGM62	VFDFNHSAIK	Gut microbiota	Firmicutes_A;Clostridia;Tissierellales;Sedimentibacteraceae;Sedimentibacter;Sedimentibacter sp003457065
HGM66	LLDFNFSPAS	Gut microbiota	Bacteroidota;Bacteroidia;Bacteroidales;Tannerellaceae;Parabacteroides;
HB42	LMEFNFGLNK	Bacteria	Vibrio cholerae B33 GN
HB48	LVVFNHAASI	Bacteria	Vibrio cholerae HC-59A1 GN
HB41	LLEFNFAPFV	Bacteria	Vibrio cholerae INDRE 91/1 GN
HGM3	LLEFNHSLGM	Gut microbiota	Verrucomicrobiota;Lentisphaeria;Victivallales;Victivallaceae;Victivallis;
HGM73	LVEFNNSPMQ	Gut microbiota	Proteobacteria;Alphaproteobacteria;Rhizobiales;Xanthobacteraceae;Afipia;Afipia broomeae
