# Supplementary material for: Microbial peptides activate tumour-infiltrating lymphocytes in glioblastoma
Source: Nature. 2023 May 17;617(7962):807–17. doi: 10.1038/s41586-023-06081-w (PMC10208956; doi:10.1038/s41586-023-06081-w)
Supplement: Supplementary file 14 — Source Data Fig. 1 [file 41586_2023_6081_MOESM14_ESM.xlsx]

## Sheet: 1d
Peptidome.Bac 1	Peptidome.Bac 2	Peptidome.Bac 4	Peptidome.Bac 5	Peptidome.Bac 6	Peptidome.Bac 7	Peptidome.Bac 8	Peptidome.Bac 9	Peptidome.Bac 10	Peptidome.Bac 11	Peptidome.Bac 12	Peptidome.Bac 13	Peptidome.Bac 14	Peptidome.Bac 16	Peptidome.Bac 17	Peptidome.Bac 18	Peptidome.Bac 19	Peptidome.Bac 20	Peptidome.Bac 21	Peptidome.Bac 22	Peptidome.Bac 23	Peptidome.Bac 24	Peptidome.Bac 25	Peptidome.Bac 26	Peptidome.Bac 27	Peptidome.Bac 28	Peptidome.Bac 29	Peptidome.Bac 30	Peptidome.Bac 31	Peptidome.Bac 32	Peptidome.Bac 33	Peptidome.Bac 35	Peptidome.Bac 36	Peptidome.Bac 37	Peptidome.Bac 38	Peptidome.Bac 39	Peptidome.Bac 40	SIN3A* peptide
0.680778	0.62357	1.08696	4.57094	0.743707	0.594966	0.720824	0.818078	1.17277	1.31007	1.67048	0.669336	2.17963	0.583658	1.05707	0.635538	0.907912	0.661479	1.07652	0.992218	0.843061	0.894942	0.7393	1.19974	0.609598	0.557717	0.927367	0.7393	0.975758	0.909091	0.569697	0.551515	0.563636	0.636364	0.945455	0.569697	0.745455	13.2913
1.57323	0.69222	0.640732	3.74142	0.755149	0.886728	0.755149	1.6762	0.926773	1.127	0.966819	0.635011	0.697941	0.622568	1.44617	0.642023	0.700389	0.667964	1.01816	0.784695	0.79118	0.609598	0.946822	0.75227	0.700389	0.654994	1.13489	0.843061	0.460606	0.69697	1.44242	1.18182	0.878788	0.951515	1.15758	0.745455	0.618182	10.5527
0.640732	1.10984	0.560641	0.892449	0.823799	0.617849	0.686499	1.05835	0.680778	0.800915	0.840961	0.737986	0.560641	0.635538	0.836576	0.771725	1.07652	1.29053	0.881971	0.894942	0.823606	1.41375	1.5629	1.12192	0.680934	0.648508	1.16083	1.75746	0.727273	0.842424	1.18182	0.745455	0.963636	0.890909	1.48485	1.28485	0.781818	8.42126
1.01259	0.749428	1.04691	0.818078	0.635011	0.709382	1.17849	0.926773	1.05835	0.697941	1.47597	1.41876	3.58124	0.810636	0.75227	0.616083	1.05707	0.680934	0.693904	0.771725	0.726329	0.570687	0.745785	0.693904	0.557717	0.979248	0.76524	0.940337	0.727273	0.733333	0.648485	0.69697	0.842424	0.721212	0.781818	0.624242	0.381818	12.0093
0.840961	1.49886	1.40732	2.62014	1.25858	2.67163	0.789474	0.594966	0.886728	0.497712	0.772311	1.14989	0.858124	0.920882	0.79118	0.849546	0.642023	0.972763	1.10246	1.01167	0.603113	0.629053	0.875486	0.771725	0.75227	0.817121	0.920882	0.745785	1.2303	1.47273	0.830303	1.12727	0.89697	0.593939	0.6	0.654545	0.624242	8.0896

## Sheet: 1e
	Peptidome.Bac 5	Peptidome.Bac 7	Peptidome.Bac 14	SIN3A* peptide
CCL2/MCP-1	40.48	11.43	351.37	2816.44
CCL3/MIP-1α	7.07	1	23.58	29.38
CCL4/MIP-1β	0	0	78.06	288.41
RANTES	0	0	0	135
CCL11/Eotaxin	0	0	0	0
CCL19/MIP-3β	0	2.91	2.57	3.84
CCL20/MIP-3α	0	3.7	4.22	5.69
CXCL1/Fractalkine	0	0	47.64	139.94
CXCL1/GROα	0	4.06	68.11	401.05
CXCL2/GROβ	5.86	18.18	60.34	208.21
CXCL8/IL-8	0	0	917.52	3621.56
CXCL10/IP-10	62.72	68.01	111.72	192.55
CD40 Ligand	0	994.39	666.28	1225.7
Flt-3 Ligand	1.13	8.98	48.51	87.97
GM-CSF	16.51	20.54	38.36	322.89
Granzyme B	0	0	0	136.59
IFN-α	0	0	0	1.52
IFN-γ	0	18.67	8.17	41.34
IL-1rα	212.62	382.82	700.66	1593.54
IL-1α	0	0	0	6.01
IL-1β	0	0	0	5.99
IL-2	0	0	2.34	5.92
IL-3	0	10.62	0.97	55.24
IL-4	0	0	0	3.08
IL-5	0	0	0	16.46
IL-6	8.61	16.87	110.14	23.1
IL-7	0.34	1.18	0.64	0.95
IL-10	0	11.57	11.57	62.69
IL-12p70	0	2.8	0	0
IL-13	16.57	7.47	23.19	67.23
IL-15	0	0.56	0.56	2.11
IL-17A	0	0	0	2.07
IL-17E/IL-25	0	0	0	0
IL-33	0	0	4.57	6.61
TNF-α	24.29	9.2	26.86	366.07
