# Supplementary material for: Microbial peptides activate tumour-infiltrating lymphocytes in glioblastoma
Source: Nature. 2023 May 17;617(7962):807–17. doi: 10.1038/s41586-023-06081-w (PMC10208956; doi:10.1038/s41586-023-06081-w)
Supplement: Supplementary file 15 — Source Data Fig. 2 [file 41586_2023_6081_MOESM15_ESM.xlsx]

## Sheet: 2b
	ΔIFN-γ				SI
TCC1				TCC1
TCC2				TCC2
TCC3				TCC3
TCC4	149.53			TCC4	326.128
TCC5				TCC5
TCC6				TCC6
TCC7				TCC7
TCC8				TCC8
TCC9				TCC9
TCC10				TCC10
TCC11	677.024			TCC11	238.815
TCC12	3046.79			TCC12	287.573
TCC13	3192.25			TCC13	453.401
TCC14				TCC14
TCC15	3025.62			TCC15	28.5845
TCC16	180.455			TCC16	23.5776
TCC17				TCC17
TCC18				TCC18
TCC19				TCC19
TCC20	364.759			TCC20	244.524
TCC21				TCC21
TCC22				TCC22
TCC23				TCC23
TCC24				TCC24
TCC25				TCC25
TCC26				TCC26
TCC27				TCC27
TCC28				TCC28
TCC29	1013.6			TCC29	34.8583
TCC30				TCC30
TCC31	514.2			TCC31	128.595
TCC32				TCC32	5.80469
TCC33	2998.1			TCC33	313.375
TCC34				TCC34
TCC35	228.964			TCC35	7.24258
TCC36				TCC36
TCC37				TCC37	2.77908
TCC38	2702.02			TCC38	611.635
TCC39				TCC39
TCC40				TCC40
TCC41				TCC41
TCC42				TCC42
TCC43	1674.62			TCC43	28.9619
TCC44				TCC44
TCC45				TCC45
TCC46				TCC46
TCC47	2470.16			TCC47	29.6013
TCC48				TCC48
TCC52	3139.72			TCC52	25.0598
TCC53				TCC53
TCC54				TCC54
TCC55				TCC55
TCC56	642.429			TCC56	22.816
TCC57	2874.97			TCC57	3.66921
TCC58				TCC58
TCC59				TCC59
TCC60	2990.72			TCC60	23.5877
TCC61				TCC61
TCC62				TCC62
TCC63	2437.29			TCC63	17.3519
TCC64	999.502			TCC64
TCC65				TCC65
TCC66				TCC66
TCC67				TCC67	7.12121
TCC68	1874.1			TCC68	7.15491
TCC69				TCC69
TCC70				TCC70
TCC71	665.867			TCC71
TCC72				TCC72	5.13682
TCC73				TCC73
TCC74	114.375			TCC74
TCC75	2585.8			TCC75	11.5536
TCC76	3066.75			TCC76	2.57399
TCC77				TCC77
TCC78				TCC78
TCC80	218.522			TCC80
TCC81				TCC81
TCC83				TCC83
TCC85				TCC85
TCC88	3049.73			TCC88	34.5634
TCC89				TCC89	2.06377
TCC90	3011.57			TCC90	56.5299
TCC91	1519.81			TCC91	28.9154
TCC92	2090.54			TCC92	23.8373
TCC93	2670.59			TCC93	31.4988
TCC94	2350.89			TCC94	41.408
TCC96	2552.89			TCC96	17.6927
TCC97	2298.23			TCC97	56.4388
TCC98	2713.07			TCC98	67.9438
TCC99	3298.51			TCC99	7.08116
TCC100				TCC100
TCC101	3002.86			TCC101	5.50392
TCC102	3070.31			TCC102	3.29842
TCC103	2311.95			TCC103	23.6756
TCC104	2494.03			TCC104	20.3791
TCC105				TCC105
TCC106				TCC106
TCC107	2341.01			TCC107	14.7872
TCC108				TCC108
TCC109	2148.29			TCC109	67.7177
TCC110	2115.13			TCC110	38.4196
TCC111	2750.31			TCC111	16.0477
TCC112	334.245			TCC112	3.86087
TCC113	2127.79			TCC113	9.94841
TCC114	270.204			TCC114	19.6549
TCC115	2141.31			TCC115	9.68231
TCC116	2065.23			TCC116	36.7042
TCC117	2609.06			TCC117
TCC118				TCC118	2.38204
TCC119				TCC119
TCC120	5141.59			TCC120	8.43556
TCC121	3587.93			TCC121	46.4714
TCC122				TCC122
TCC124	8256.17			TCC124	44.5013
TCC125	202.234			TCC125
TCC126	7530.28			TCC126	30.498
TCC127	9381.79			TCC127	40.4213
TCC128	4427.79			TCC128	20.9837
TCC129	4034.06			TCC129	2.6751
TCC130	4723.17			TCC130	24.2362
TCC131	125.708			TCC131
TCC132	7560.44			TCC132	2.2794
TCC133	4444.38			TCC133	8.09384
TCC134	2468			TCC134	2.17493
TCC135	4703.02			TCC135	13.0838
TCC137	3613.61			TCC137	37.685
TCC138	0			TCC138	0.96

## Sheet: 2d
	Peptidome.Bac 1		Peptidome.Bac 2		Peptidome.Bac 4		Peptidome.Bac 5		Peptidome.Bac 6		Peptidome.Bac 7		Peptidome.Bac 8		Peptidome.Bac 9		Peptidome.Bac 10		Peptidome.Bac 11		Peptidome.Bac 12		Peptidome.Bac 13		Peptidome.Bac 14		Peptidome.Bac 16		Peptidome.Bac 17		Peptidome.Bac 18		Peptidome.Bac 19		Peptidome.Bac 20		Peptidome.Bac 21		Peptidome.Bac 22		Peptidome.Bac 23		Peptidome.Bac 24		Peptidome.Bac 25		Peptidome.Bac 26		Peptidome.Bac 27
TCC20	1.25077	1.54799	1.79567	1.01548	1.25077	1.1517	1.52322	1.0031	1.06502	1.01548	1.10217	1.0774	1.17647	1.10217	1.54799	1.10217	1.0031	1.04025	1.52322	1.16409	1.68421	1.31269	1.17647	1.10217	1.41176	1.48607	1.27554	0.916409	1.20124	0.928793	0.965944	1.30031	0.817338	0.804954	1.10217	1.12694	0.990712	1.01548	0.990712	1.11455	1.10217	1.21362	1.54799	0.965944	0.804954	1.08978	1.12694	1.21362	1.78328
TCC57	1.42951	1.5082	1.90164	1.73115	1.62623	1.28525	1.74426	1.36393	1.66557	1.21967	1.70492	1.62623	1.36393	1.29836	1.48197	1.58689	1.74426	1.49508	1.80984	1.28525	1.70492	1.74426	1.32459	0.918033	1.5082	1.21967	1.74426	1.39016	1.53443	1.6	1.35082	1.53443	1.16721	1.12787	1.19344	1.44262	1.31147	1.52131	1.3377	1.37705	1.42951	1.45574	1.42951	1.25902	0.931148	1.25902	1.31147	1.39016	1.25902
TCC68	0.940778	0.961083	1.00846	0.954315	1.09645	0.981388	1.23858	1.07614	1.12352	0.85956	1.03553	0.967851	1.01523	0.954315	0.947547	0.974619	1.20474	1.21827	1.38748	1.10998	1.36041	1.11675	1.06937	0.906937	1.07614	0.954315	1.05584	0.981388	0.852792	1.02876	0.927242	0.900169	0.832487	0.954315	0.961083	0.994924	1.34687	1.08291	1.00169	0.981388	1.10322	0.93401	1.26565	0.947547	1.00846	0.961083	0.85956	0.670051	0.825719
TCC72	0.934498	1.10917	1.12664	1.0917	1.26638	1.39738	1.76419	1.30131	1.30131	1.0655	1.20524	1.07424	1.0131	1.03057	1.13537	1.15284	1.30131	1.30131	1.20524	1.00437	1.10044	1.27511	1.12664	0.960699	1.24018	1.00437	1.23144	0.960699	1.0131	1.1179	0.978166	1.15284	1.1441	1.0131	1.19651	1.1179	1.21397	1.05677	0.995633	1.25764	1.28384	1.26638	1.05677	1.17904	0.9869	1.25764	0.882096	0.960699	1.10917
TCC75	0.982857	1.14286	1.16571	1.15429	0.902857	0.765714	1.24571	1.01714	1.17714	1.05143	0.88	0.937143	1.04	1.06286	0.971429	0.788571	0.857143	0.777143	0.891429	1.01714	0.914286	0.96	1.30286	0.845714	0.982857	1.01714	0.857143	1.15429	0.902857	0.982857	0.925714	0.891429	0.845714	1.04	0.937143	0.96	0.925714	1.18857	0.971429	0.914286	0.982857	1.15429	1.22286	1.21143	0.925714	0.845714	1.01714	1.05143	1.04
TCC88	0.847737	1.0535	1.02058	1.34979	1.34979	1.23457	1.21811	1.1358	1.35803	1.44033	1.14403	1.11934	1.00412	0.839506	0.888889	1.20988	1.0535	0.995885	1.11934	0.90535	1.0535	1.30864	0.814815	1.02881	1.1358	0.930041	1.10288	1.00412	1.18518	1.26749	1.1358	0.888889	0.962963	1.15226	1.12757	0.847737	0.798354	1.16049	1.08642	1.12757	1.06996	1.33333	1.15226	1.0535	1.37449	0.773663	1.08642	1.26749	0.831276
TCC-2D3	1.80364	1.70182	8.42182	1.97818	9.80364	2.96727	9.99273	4.49455	10.6182	2.56	9.01818	2.22546	3.22909	2.26909	2.66182	2.28364	2.19636	2.19636	1.94909	1.65818	2.64727	1.77455	1.64364	1.48364	1.51273	1.89091	2.10909	2.35636	1.97818	1.89091	1.87636	2.09455	2.16727	2.15273	2.13818	2.25455	2.06546	1.64364	1.94909	1.83273	2.26909	2.42909	2.41455	2.18182	1.68727	2.05091	1.78909	1.83273	1.52727
TCC-8F7	1.17197	1.22293	1.1465	1.59236	1.13376	0.853503	1.27388	1.19745	1.01911	0.955414	1.21019	0.904459	1.38854	1.05733	1.42675	1.0828	1.12102	0.980892	1.05733	1.26115	1.29936	1.12102	1.51592	1.07006	1.29936	1.0828	0.955414	0.968153	1.01911	1.13376	0.917198	0.993631	0.802548	0.904459	1.00637	0.968153	0.904459	1.24841	1.38854	1.15924	1.04459	1.13376	1.40127	1.63057	1.17197	1.33758	1.28662	1.01911	1.10828
[truncated: 27 more columns]
