# Supplementary material for: Microbial peptides activate tumour-infiltrating lymphocytes in glioblastoma
Source: Nature. 2023 May 17;617(7962):807–17. doi: 10.1038/s41586-023-06081-w (PMC10208956; doi:10.1038/s41586-023-06081-w)
Supplement: Supplementary file 16 — Source Data Fig. 3 [file 41586_2023_6081_MOESM16_ESM.xlsx]

## Sheet: 3b
HB1	HB2	HB3	HB4	HB5	HB6	HB7	HB8	HB9	HB10	HB11	HB12	HB13	HB14	HB15	HB16	HB17	HB18	HB19	HB20	HB21	HB22	HB23	HB24	HB25	HB26	HB27	HB28	HB29	HB30	HB31	HB32	HB33	HB34	HB35	HB36	HB37	HB38	HB39	HB40	HB41	HB42	HB43	HB44	HB45	HB46	HB47	HB48	HB49	HB50
0.810345	3.50862	0.801724	8.87931	0.862069	1.19828	1.51724	0.948276	0.948276	0.948276	0.827586	0.75	0.758621	1.09483	1.0431	1.12931	0.931034	6.96552	3.30172	0.931034	0.784483	0.87069	0.962963	0.768519	0.796296	0.888889	1.09259	0.981481	0.935185	0.962963	0.990741	0.824074	0.703704	0.972222	0.981481	1.11111	0.935185	1.38889	1.17593	1.03704	5.84259	9.39815	0.990741	1	0.888889	0.842593	1.50926	7.13889	0.87037	0.944444
0.706897	2.94828	0.913793	9.31034	0.810345	1.03448	1.93965	0.896552	1.25	1.0431	0.862069	1	0.974138	1.18103	1.28448	1.28448	1.38793	6.0431	2.82759	0.965517	0.974138	1.03448	0.925926	1.01852	0.962963	1.09259	1.12963	1.11111	1.0463	1.12037	1.19444	0.712963	0.935185	0.851852	1.01852	0.935185	1.0463	0.925926	0.962963	1.00926	7.48148	9.7037	1.14815	1.15741	0.740741	0.777778	1.36111	6.17593	1	0.898148
HGM1	HGM2	HGM3	HGM4	HGM5	HGM6	HGM7	HGM8	HGM9	HGM10	HGM11	HGM12	HGM13	HGM14	HGM15	HGM16	HGM17	HGM18	HGM19	HGM20	HGM21	HGM22	HGM23	HGM24	HGM25	HGM26	HGM27	HGM28	HGM29	HGM30	HGM31	HGM32	HGM33	HGM34	HGM35	HGM36	HGM37	HGM38	HGM39	HGM40	HGM41	HGM42	HGM43	HGM44	HGM45	HGM46	HGM47	HGM48	HGM49	HGM50
1.56682	5.8341	6.81106	1.42857	1.71429	4.70046	7.32719	3.65899	5.8341	1.16129	1.3917	2.14746	3.70507	6.66359	2.06452	1.71429	0.903226	1.51152	9.40092	1.5023	6.58986	10.7373	7.60369	1.71429	1.64055	8.00922	6.75576	3.92627	6.10138	2.70968	8.53456	2.44444	6.80193	4.67633	2.47343	1.4686	1.18841	0.888889	0.898551	0.724638	0.7343	0.763285	0.898551	1.22705	4.71498	1.40097	6.1256	1.22705	1.35266	1.25604
2.53456	6.12903	7.90783	1.6682	1.56682	3.11521	6.01843	3.5023	6.40553	1.48387	1.6129	1.30876	4.14747	7.6682	1.68664	1.21659	1.03226	1.14286	8	1.44701	6.65438	9.87097	6.85714	2.74654	1.75115	8.52535	5.53917	5.57604	6	1.79723	9.92627	2.21256	5.5942	4.00966	2.47343	1.4686	1.19807	0.927536	1.05314	0.821256	0.879227	0.850242	1.08213	1.31401	6.67633	1.84541	3.5942	1.60387	1.10145	1.30435
[truncated: 76 more columns]

## Sheet: 3d
	HB4		HB84		HGM3		HGM26		HGM27		HGM31		HGM62		SIN3A*
0.002	0.910683	0.96473	0.981062	0.964434	1.16322	1.0747	0.824603	0.850201	1.05806	1.19019	0.848143	0.877804	1.46825	2.24264	0.868864	0.839316
0.02	1.48186	1.34103	0.877367	0.951963	3.65631	3.86734	2.00948	1.927	3.11371	3.47097	0.837848	0.955754	3.88726	4.30284	3.50208	3.74408
0.2	3.33697	3.27633	2.52979	3.0261	5.95308	6.10755	5.41526	6.02086	5.46106	5.9657	5.22613	6.591	5.43049	5.70852	5.91062	6.38388
2	5.58259	5.18675	5.18499	5.08591	5.47521	5.34635	5.41432	5.62408	4.64312	4.96379	5.48842	6.19243	5.28713	4.88977	5.46105	5.63516
20	4.91829	5.34408	4.6545	4.58776	4.00736	4.42866	4.54492	4.46954	4.52801	4.32118	4.48977	4.59713	4.42455	4.89294	4.01123	3.66862

## Sheet: 3e
		SIN3A* peptide	Pep HB84	Pep HGM3
CCL20/MIP-3α		15.37	8.75	6.47
Fractalkine		649.3	347.74	325.67
CXCL1/GROα		71.75	73.57	80.23
CXCL2/GROβ		125.05	49.19	106.77
CXCL8/IL-8		0	0	0
CXCL10/IP-10		22.77	104.46	30.99
CD40 Ligand		2926.92	1473.06	1548.01
Flt-3 Ligand		138.99	100.29	108.26
GM-CSF		12306.4	5082.78	4861.7
Granzyme B		3726.29	2479.01	2019.57
IFN-α		6.21	2.75	2.54
IFN-γ		2158.92	910.88	781.13
IL-1rα		2936.96	520.19	2003.66
IL-1α		18.71	12.29	12.29
IL-1β		19.49	17.01	17.76
IL-2		1202.18	167.02	80.09
IL-3		486.43	131.91	109.49
IL-4		244.81	71.31	85.48
IL-5		13.04	29.89	32.99
IL-6		272.8	102.19	151.16
IL-7		2.58	0.74	0.74
IL-10		469.8	2358.6	3974.26
IL-12p70		34.04	19.71	26.12
IL-13		1544.08	1338.92	1591.43
IL-15		2.67	2.33	2.07
IL-17A		3.91	1.97	1.97
IL-17E/IL-25		6.04	0	0
IL-33		26.68	15.02	17.4
TNF-α		10260.2	3267.52	4132.48

## Sheet: 3f
	SIN3A* peptide		HGM3 peptide		Unstimulated
1:1	5.7	17.6	18.7	14.3	1.1	8.4
5:1	25.5	22.4	22.2	25.4	8.9	7.2

## Sheet: 3g
HGM3	SIN3A*	HGM3+SIN3A*
6.88038	7.14372	6.38468
6.51893	6.59639	6.7358
5.95611	6.38468	6.88812
