# Supplementary material for: Microbial peptides activate tumour-infiltrating lymphocytes in glioblastoma
Source: Nature. 2023 May 17;617(7962):807–17. doi: 10.1038/s41586-023-06081-w (PMC10208956; doi:10.1038/s41586-023-06081-w)
Supplement: Supplementary file 17 — Source Data Fig. 4 [file 41586_2023_6081_MOESM17_ESM.xlsx]

## Sheet: 4a
HB2	HB4	HB18	HB19	HB41	HB42	HB48	HB84	HB101	HB104	HB106	HB111	HB112	HB115	HB117	HB119	HB123	HB124	HB125	HB126	HGM1	HGM2	HGM3	HGM6	HGM7	HGM8	HGM9	HGM13	HGM14	HGM19	HGM21	HGM22	HGM23	HGM24	HGM26	HGM27	HGM28	HGM29	HGM30	HGM31	HGM32	HGM33	HGM34	HGM35	HGM45	HGM47	HGM54	HGM56	HGM57	HGM62
5.58101	6.82123	0.932961	0.815642	1.2514	0.759777	1.15084	2.90503	1.80447	0.614525	1.70391	1.43017	0.782123	0.709497	0.969915	0.808262	2.044	7.41087	8.43107	1.38303	0.660979	3.40189	4.98249	0.869331	5.36327	0.596318	0.664571	0.578357	4.15626	0.959138	3.52961	1.07123	2.27318	0.809777	6.07877	10.9156	1.55782	3.24637	0.559218	3.70754	0.886034	0.700838	6.08603	0.798883	3.26089	0.860615	0.828109	3.61914	2.69026	7.29525
9.21229	6.53631	1.09497	0.960894	0.709497	1.11732	1.07821	2.84916	4.25698	0.558659	1.67039	1.67039	1.08939	0.821229	0.621464	0.67894	0.714863	2.66906	2.8846	1.1603	0.610687	4.17063	4.76695	0.643018	6.37988	0.951953	0.67894	0.614279	3.62101	0.793893	4.6662	0.664525	2.61816	0.544693	5.41788	11.0427	1.10391	5.14916	1.08212	6.26397	0.809777	2.56006	3.4243	1.06034	4.12877	0.657263	1.06033	3.89956	2.13819	3.7944
11.0279	2.98883	1.72067	0.899441	0.731844	0.715084	1.48603	5.49162	3.70391	0.698324	1.01117	1.18994	1.12849	0.944134	0.819039	0.718455	0.815447	3.18994	5.09026	1.35788	0.459811	4.76695	3.90121	0.538841	5.82667	0.840593	0.596318	0.736417	4.56219	1.19264	5.86089	0.777095	1.32542	0.588268	5.2	10.1712	0.951397	2.74162	0.657263	2.81425	0.817039	1.53967	4.2014	0.751676	6.11145	0.87514	0.977081	5.06943	4.38591	4.6269
8.91061	5.17318	1.67039	0.664804	0.960894	0.944134	1.41899	4.05587	2.8771	0.759777	1.78771	2.17877	0.75419	1.0838	1.82488	0.556803	0.700494	3.51684	3.60305	1.40099	0.556803	3.66771	6.77863	1.33274	6.87202	1.22497	0.750786	0.52088	3.60305	1.03817	4.45922	2.38938	0.958659	1.35084	4.04525	9.07095	1.58687	4.71341	1.13296	6.93938	0.795251	0.962291	5.32709	0.76257	6.07151	1.1838	0.665993	4.10549	3.07583	5.56454
9.29609	5.4581	1.19553	1.03911	0.843575	0.98324	1.74302	8.51397	4.09497	0.854749	1.47486	2.46927	1.12849	0.815642	0.840593	0.643018	1.31118	2.99596	2.41042	1.22856	0.707678	2.1877	6.40503	1.54468	5.5357	0.635833	0.944769	0.563987	3.91199	0.643018	5.03659	1.56872	2.00084	0.751676	5.77374	9.92793	1.24553	3.39888	1.05307	5.7919	1.03129	1.03492	4.09609	0.559218	3.29721	0.907821	0.889451	2.35288	3.40007	4.55241
[truncated: 13 more columns]

## Sheet: 4d
SEMA4D peptide	STC2 peptide	SFRS17A peptide	PTPRA peptide	LGI4 peptide	LAMA5 peptide	DNMT3A peptide	PTCH2 peptide	LRP6 peptide	DOT1L peptide	CHD6 peptide	SETBP1 peptide 1	SETBP1 peptide 2	CNTF peptide	CHD7 peptide	C5AR1 peptide	GANC peptide	SIN3A* peptide	Bacteria/microbiota-derived peptide pool	Vaccine peptide pool
1.41648	1.29973	1.29692	1.36584	1.41226	3.54613	1.33208	1.48681	1.99461	1.00434	1.85816	1.01981	1.05216	1.18579	1.07889	1.29973	1.25894	6.19904	5.27629	5.39304
1.36865	1.40241	1.09014	1.26456	1.13093	3.14242	1.28144	1.55293	2.09307	1.05638	1.8877	1.1872	1.29551	1.01278	1.02262	1.24347	1.10702	7.25964	6.11323	3.6671
1.273	0.855234	0.995897	1.21252	1.23362	2.40675	1.17876	1.39679	2.25624	1.11265	1.44461	1.0592	1.07889	1.00715	1.18017	1.18861	1.02684	7.10773	5.13281	4.26914
1.33068	1.31942	1.04232	1.15766	1.1028	2.629	1.03388	1.08311	2.08323	1.06764	1.41648	1.18861	1.22236	1.15625	0.931192	1.11827	1.11687	6.50006	5.54495	5.01606
SEMA4D* peptide		STC2* peptide		SFRS17A peptide		PTPRA peptide		LGI4 peptide		LAMA5 peptide		DNMT3A peptide		PTCH2 peptide		LRP6 peptide		DOT1L peptide		CHD6 peptide		SETBP1 peptide 1		SETBP1 peptide 2		CNTF peptide		CHD7 peptide		C5AR1* peptide		GANC* peptide		SIN3A* peptide		Bacteria/microbiota peptide pool		Vaccine peptide pool
0	0	0	0	0	0	0	0	0	0	753.5	847.8	0	0	0	0	784.2	624.2	238	0	384.2	362.1	61.1	0	0	0	0	0	0	0	0	0	62.7	16.7	2472.7	2415.2	3252.2	3058.1	2711.3	2568
0	0	0	0	0	0	0	0	23.6	0	788.1	784.9	0	0	0	0	906.8	928.6	20.1	0	452.5	427.1	31.6	0	141.4	171.9	61.1	30.4	0	0	0	0	107.3	96	2467.9	2635.5	3031	3261.7	2455.2	2837.7
0	22.3	26.8	0	56.3	0	34.1	0	76.9	52.6	1118.8	968.2	0	0	0	0	723.1	817.3	0	0	289.5	265.9	28.1	3.3	108.2	163.9	0	20.4	37.3	0	0	0	91.4	97.9	2417.8	2612.5	3186.2	3336.6	2935.9	2913.3
																																276.5	0	2543.4	2348.8	3022.8	3027	2529.8	2889.5
