# Supplementary material for: Microbial peptides activate tumour-infiltrating lymphocytes in glioblastoma
Source: Nature. 2023 May 17;617(7962):807–17. doi: 10.1038/s41586-023-06081-w (PMC10208956; doi:10.1038/s41586-023-06081-w)
Supplement: Supplementary file 18 — Source Data Fig. 5 [file 41586_2023_6081_MOESM18_ESM.xlsx]

## Sheet: 5b
SEMA4D* peptide	STC2* peptide	SFRS17A peptide	PTPRA peptide	LGI4 peptide	LAMA5 peptide	DNMT3A peptide	PTCH2 peptide	LRP6 peptide	DOT1L peptide	CHD6 peptide	SETBP1 peptide 1	SETBP1 peptide 2	CNTF peptide	CHD7 peptide	C5AR1* peptide	GANC* peptide	SIN3A* peptide
0.613326	0.614996	0.682494	0.658937	0.960003	0.550172	2.27554	0.736109	2.33976	0.801479	0.702563	0.672802	0.623774	0.649579	0.472389	3.1261	0.660663	0.55533
0.60681	0.508237	0.877803	0.710729	0.737795	0.616333	2.24613	0.573886	3.84208	0.76845	0.715121	0.686221	0.528643	0.797007	0.618097	3.23189	0.719873	0.64586
0.574064	0.705216	0.59996	0.629198	0.622682	0.761687	2.43626	0.534836	2.90126	0.871667	0.542577	0.639429	0.786169	0.872699	0.642869	2.84208	0.561719	0.690112
0.810639	0.645905	0.679487	0.649079	0.743309	0.658603	2.01139	0.605195	3.00224	0.919147	0.691725	0.729572	0.597282	0.800791	0.655255	2.76793	0.828165	0.67157
0.649748	0.565543	0.898353	0.739132	0.589601	0.652588	1.52905	0.552555	3.43919	0.951832	1.22656	0.603131	0.634612	0.800963	0.646998	2.49733	0.634641	0.59335
SEMA4D* peptide	STC2* peptide	SFRS17A peptide	PTPRA peptide	LGI4 peptide	LAMA5 peptide	DNMT3A peptide	PTCH2 peptide	LRP6 peptide	DOT1L peptide	CHD6 peptide	SETBP1 peptide 1	SETBP1 peptide 2	CNTF peptide	CHD7 peptide	C5AR1* peptide	GANC* peptide	SIN3A* peptide
0.713625	0.463812	0.989755	1.3201	1.51956	1.91718	0.226168	0.614788	0.325697	0.802766	0.757157	0.404945	0.636455	1.50907	2.38663	0.191342	2.77189	1.44535
0.621812	0.877067	1.72287	1.54211	1.19485	0.880134	0.393369	1.18604	0.112094	0.84521	1.49235	0.296214	0.665245	0.968682	0.429877	0.378133	1.88641	1.15161
0.661684	0.833733	0.872714	1.94904	1.66667	0.570959	0.452731	0.989953	0.213603	0.597573	1.75631	1.84031	1.39193	0.560967	0.475981	0.168587	0.547907	2.67434
1.33761	0.269798	0.953742	1.31535	1.76274	1.26351	1.52272	2.73805	0.122582	0.77457	1.58485	1.37402	0.377638	1.19297	0.259509	0.330941	1.0131	0.799303
2.33924	1.55112	1.3486	2.17016	2.42799	3.49481	1.06139	2.26197	0.978872	0.788421	3.07117	1.12935	1.38995	1.01954	0.728564	0.130595	0.554734	1.54657
