# Supplementary material for: Microbial peptides activate tumour-infiltrating lymphocytes in glioblastoma
Source: Nature. 2023 May 17;617(7962):807–17. doi: 10.1038/s41586-023-06081-w (PMC10208956; doi:10.1038/s41586-023-06081-w)
Supplement: Supplementary file 20 — Source Data Extended Data Fig. 5 [file 41586_2023_6081_MOESM20_ESM.xlsx]

## Sheet: c
HB2		HB4		HB18		HB19		HB41		HB42		HB48		HB84		HB101		HB104		HB106		HB111		HB112		HB115		HB117		HB119		HB123		HB124		HB125		HB126		HGM1		HGM2		HGM3		HGM6		HGM7
15.6	12.9064	23.2	21.0276	2	2.61572	0.9	1.30022	5.1	4.88751	2.4	0.697137	3.2	3.93847	12.7	9.41716	6.5	5.10327	1.5	2.0748	5.2	5.45739	6	2.16722	1	1.69048	1.2	1.32141	6.3	2.06389	2.6	0	15.3	9.36849	88.7	70.9791	101.6	93.1911	10.9	3.82562	3.4	0	38.8	34.1343	42.3	42.9405	2.9	1.74605	58.4	56.7538
50	44.4284	24.6	23.9999	3.6	5.45739	2.8	3.15291	4	2.0748	5.1	2.6638	2.3	2.85765	7	7.1725	13.3	12.9064	0.9	1.25804	4.6	5.10327	5.1	4.9413	2.5	1.60219	2.1	1.86957	4.3	3.09425	3	0.106867	5.6	1.43728	39.8	31.622	22.8	20.1662	11.6	6.01008	5.9	0.955172	55.5	51.1156	43.1	39.8123	2.5	0	160.2	132.415
33.8	29.2137	10.4	10.486	5	5.8712	2.1	2.0748	1.6	1.30022	3.8	1.69048	3.4	4.09404	17.5	16.2755	16.9	15.9756	1.5	2.49624	5.1	6.29034	5.1	5.21177	2	2.54391	4.5	2.23701	6	4.21665	5.2	2.75371	6	2.18152	32.2	25.6375	68.5	64.9221	10.5	5.4239	7.6	0.20312	19.4	14.8049	54.2	56.5045	4.1	2.44989	27.8	26.8269
32.6	35.6372	15.7	17.316	5.1	6.62933	1.9	2.61572	3	3.68165	3.2	2.00596	3.8	4.40838	18.7	17.688	10.9	11.5122	2.3	3.35258	7.7	10.5477	6.3	6.65773	2.4	3.05391	4	3.35258	6.9	3.44092	5.3	1.63266	5.5	1.66089	26.4	21.8237	44.8	37.9353	9.9	4.94866	6.7	0.827296	18.9	12.3486	94.8	95.5723	5.8	5.5953	83.7	72.4289
45	39.049	30.9	28.8803	1.9	3.15291	2.9	2.76042	1.4	2.3072	3.5	1.84701	3.2	2.19044	39.7	33.8385	20.4	19.6724	0.8	3.05391	10.4	12.6827	7.6	8.63698	2.1	0.585444	1.9	1.73495	3.1	2.24072	5.6	0.605198	7.6	3.15684	20.1	16.6303	17.9	12.6615	10.9	6.39439	7.3	1.11232	13.3	7.28155	120.3	116.071	2.6	1.4097	32.1	29.6798
[truncated: 76 more columns]

## Sheet: d
	HB2	HB4	HB18	HB19	HB41	HB42	HB48	HB84	HB101	HB104	HB106	HB111	HB112	HB115	HB117	HB119	HB123	HB124	HB125	HB126	HGM1	HGM2	HGM3	HGM6	HGM7	HGM8	HGM9	HGM13	HGM14	HGM19	HGM21	HGM22	HGM23	HGM24	HGM26	HGM27	HGM28	HGM29	HGM30	HGM31	HGM32	HGM33	HGM34	HGM35	HGM45	HGM47	HGM54	HGM56	HGM57
TCC68	0.156983	0.114169	0.107034	0.231397	0.126402	0.119266	0.146789	0.147808	0.138634	0.111111	0.152905	0.142712	0.206932	0.24159	0.106014	0.110092	0.176351	0.138634	0.168196	0.155963	19.9847	0.140673	1.15189	1.22936	1.04893	0.583078	1.09072	0.801223	1.99898	1.3945	1.59327	0.828746	1.17941	0.909276	0.900102	2.20285	0.653415	1.07645	3.43017	0.766565	1.13863	1.72171	0.80273	1.34881	0.987713	0.796587	0.659386	1.21911	0.69215
	0.163099	0.180428	0.120285	0.141692	0.131498	0.106014	0.149847	0.117227	0.116208	0.143731	0.214067	0.191641	0.139653	0.174312	0.125382	0.168196	0.149847	0.16106	0.133537	0.198777	17.894	0.254842	1.29664	1.58614	1.72375	0.79001	1.17737	0.955148	0.655454	1.59429	1.81549	0.723751	2.38328	0.501529	0.587156	0.875637	1.19572	1.04281	1.10805	0.785933	0.851172	0.810398	0.590444	0.823208	1.10512	1.26689	0.56314	0.930375	1.01433
TCC75	0.350962	0.399038	0.408654	0.423077	0.399038	0.298077	0.4375	0.5	17.3798	0.379808	0.591346	0.552885	0.480769	0.692308	0.456731	0.403846	0.384615	0.485577	0.466346	0.620192	1.01442	37.6779	0.576923	0.586538	0.740385	0.581731	0.548077	0.557692	0.538462	0.567308	45.5769	0.596154	0.528846	1.01442	0.9375	101.649	0.75	0.807692	0.5625	55.5913	0.5	0.485577	0.308458	0.271973	0.40796	0.27529	0.175788	0.248756	0.288557
	0.524038	0.379808	0.355769	0.394231	0.355769	0.408654	0.485577	0.423077	26.0769	0.504808	0.504808	0.480769	0.485577	0.394231	0.548077	0.5	0.552885	0.663462	0.4375	0.413462	0.5625	39.8269	0.639423	0.5625	0.480769	0.475962	0.427885	0.543269	0.663462	0.519231	56.2933	0.485577	0.485577	0.552885	0.788462	94.4279	0.966346	0.644231	0.543269	41.2596	0.75	0.586538	0.331675	0.348259	0.25539	0.494196	0.305141	0.218905	0.371476
TCC8F7	0.318221	0.349016	0.174508	0.171086	0.21728	0.150556	0.403764	0.23781	0.280582	1.47134	0.439692	0.424294	0.218991	0.309666	1.19247	0.278871	0.232678	0.196749	0.249786	0.261762	0.232678	0.906758	0.222412	0.311377	1.24038	0.295979	0.261762	0.307956	1.12404	0.299401	0.236099	0.691189	0.35586	0.968349	0.340462	0.354149	0.265184	1.32421	0.272027	0.290847	0.432849	1.06416	0.312805	1.37439	0.729228	0.324536	0.324536	0.28348	0.424242
	0.224123	0.294269	0.21728	0.225834	0.427716	0.29769	0.203593	0.345595	0.393499	0.239521	0.282293	0.552609	0.595381	0.41574	0.751069	0.29769	0.220701	0.244654	0.479042	0.424294	0.424294	0.487596	0.248075	0.268606	0.720274	0.244654	0.282293	0.393499	0.407186	0.266895	0.53379	0.331908	0.850299	0.299401	0.270317	0.427716	0.386655	0.345595	0.299401	0.266895	0.248075	0.366125	0.490714	0.420332	0.346041	0.385142	0.817204	0.477028	0.248289
[truncated: 15 more columns]

## Sheet: e
		SIN3A* peptide	Pep HGM27
CCL2/MCP-1		15.01	0
CCL3/MIP-1α		1946.52	2350.72
CCL4/MIP-1β		6778.88	8117.23
RANTES		1598.25	2013.7
CCL11/Eotaxin		4.69	3.19
CCL19/MIP-3β		3.33	4.39
CCL20/MIP-3α		6.39	9.75
Fractalkine		194.12	215.93
CXCL1/GROα		9.62	19.14
CXCL2/GROβ		35.12	47.76
CXCL8/IL-8		0	0
CXCL10/IP-10		40.51	56.53
CD40 Ligand		608.52	1287.78
Flt-3 Ligand		43.9	47.51
GM-CSF		3130.41	3797.35
Granzyme B		1085.42	1047.28
IFN-α		4.79	4.37
IFN-γ		479.21	585.26
IL-1rα		0	0
IL-1α		6.12	11.32
IL-1β		7.45	10.32
IL-2		555.39	729.22
IL-3		138.37	166.82
IL-4		73.09	91.5
IL-5		13.91	27.96
IL-6		139.59	169.25
IL-7		1.11	1.48
IL-10		887.25	723.86
IL-12p70		22.92	13.24
IL-13		233.15	303.09
IL-15		1.05	1.39
IL-17A		0.99	0.66
IL-17E/IL-25		3.22	0
IL-33		3.72	6.16
TNF-α		5169.38	6321.23
