# Supplementary material for: Microbial peptides activate tumour-infiltrating lymphocytes in glioblastoma
Source: Nature. 2023 May 17;617(7962):807–17. doi: 10.1038/s41586-023-06081-w (PMC10208956; doi:10.1038/s41586-023-06081-w)
Supplement: Supplementary file 21 — Source Data Extended Data Fig. 6 [file 41586_2023_6081_MOESM21_ESM.xlsx]

## Sheet: 6b
HB2	HB4	HGM3	HGM7	HGM26	HGM27	HGM62	SIN3A* peptide
1.55614	1.58456	1.14116	2.80388	1.88868	2.09901	1.42255	9.2018
1.36286	1.00332	1.13974	1.75794	1.31028	2.919	1.04311	10.7366
1.45523	1.83183	1.52487	3.36807	1.49076	2.41592	2.56798	6.16201

## Sheet: 6c (left panel)
		Vaccine peptide pool	Bacteria/microbiota pool
CCL2/MCP-1		1022.99	12.46
CCL3/MIP-1α		6808.71	6423.94
CCL4/MIP-1β		22086.9	23940.2
RANTES		8718.76	10399.1
CCL11/Eotaxin		10.02	3.19
CCL19/MIP-3β		17.96	13.87
CCL20/MIP-3α		35.78	24.41
CXCL1/Fractalkine		954.41	668.73
CXCL1/GROα		400.51	0
CXCL2/GROβ		348.57	0
CXCL8/IL-8		3487.28	2038.46
CXCL10/IP-10		735.32	820.99
CD40 Ligand		3977.97	2842.75
Flt-3 Ligand		129.53	83.67
GM-CSF		7987.13	9678.76
Granzyme B		20538.5	14404.4
IFN-α		7.18	7.63
IFN-γ		849.04	1109.66
IL-1rα		4167.82	0
IL-1α		40.7	38.38
IL-1β		42.99	44.09
IL-2		0	18.47
IL-3		279.22	403.8
IL-4		37.36	61.25
IL-5		798.18	626.12
IL-6		102.73	37.46
IL-7		2.26	1.81
IL-10		5212.17	4997.29
IL-12p70		43.79	45.67
IL-13		2597.03	1886.73
IL-15		4.97	3.57
IL-17A		4	4
IL-17E/IL-25		0	0
IL-33		25.27	22.82
TNF-α		3539.29	4559.3

## Sheet: 6c (right panel)
		Selected peripheral CD4+	Unselected CD45RA- PBMCs
CCL2/MCP-1		4526.33	0
CCL3/MIP-1a		3125.42	38350.7
CCL4/MIP-1ß		4031.29	1401.95
RANTES		798.34	0
CCL11/Eotaxin		4.67	0
CCL19/MIP-3ß		6.3	0
CCL20/MIP-3a		6.57	6.73
CXCL1/Fractalkine		210.36	205.48
CXCL1/GROa		373.82	804.34
CXCL2/GROß		350.46	0
CXCL8/IL-8		2606.08	0
CXCL10/IP-10		147.39	0
CD40 Ligand		1738.81	1116.41
Flt-3 Ligand		28.81	15.31
GM-CSF		1627.51	488.27
Granzyme B		2119.45	0
IFN-a		1.01	1.18
IFN-γ		159.02	0
IL-1ra		3794.38	0
IL-1a		15.17	104.35
IL-1ß		23.43	600.74
IL-2		10.94	0
IL-3		107.37	1.65
IL-4		4.49	0
IL-5		283.76	0
IL-6		167.44	20465.9
IL-7		0.7	0.54
IL-10		475.26	27.41
IL-12p70		16.63	9.74
IL-13		400.29	0
IL-15		2.76	1.25
IL-17A		0	0
IL-17E/IL-25		0	0
IL-33		5.21	7.76
TNF-a		1408.41	67.2
