# Supplementary material for: Microbial peptides activate tumour-infiltrating lymphocytes in glioblastoma
Source: Nature. 2023 May 17;617(7962):807–17. doi: 10.1038/s41586-023-06081-w (PMC10208956; doi:10.1038/s41586-023-06081-w)
Supplement: Supplementary file 22 — Source Data Extended Data Fig. 7 [file 41586_2023_6081_MOESM22_ESM.xlsx]

## Sheet: b
SEMA4D* peptide	STC2* peptide	SFRS17A peptide	PTPRA peptide	LGI4 peptide	LAMA5 peptide	DNMT3A peptide	PTCH2 peptide	LRP6 peptide	DOT1L peptide	CHD6 peptide	SETBP1 peptide 1	SETBP1 peptide 2	CNTF peptide	CHD7 peptide	C5AR1* peptide	GANC* peptide	SIN3A* peptide	IPdBP pool
0.838207	0.806758	0.670045	0.663028	0.821313	0.917739	1.69071	0.830669	2.44107	0.545549	0.613385	0.738921	0.565562	0.846264	0.688499	0.769591	0.855361	0.68642	4.52736
0.945029	0.851982	0.870175	0.694477	0.737882	0.853801	1.32865	0.802859	2.2794	0.675504	0.602469	0.673424	0.750097	0.726186	0.717609	0.786745	0.765432	0.808577	4.61313
0.826251	0.623002	0.730084	0.717089	0.811696	0.940871	1.25302	0.85848	3.37596	0.745419	0.778168	0.955945	0.995452	1.0794	0.833268	1.3271	0.769331	0.846004	4.13931
0.737622	0.691358	0.559844	0.589474	0.659649	0.728785	0.904224	0.786745	3.56907	0.997531	0.704613	0.809097	0.822352	1.18571	0.675763	2.12138	0.890448	0.691358	5.21144
SEMA4D* peptide		STC2* peptide		SFRS17A peptide		PTPRA peptide		LGI4 peptide		LAMA5 peptide		DNMT3A peptide		PTCH2 peptide		LRP6 peptide		DOT1L peptide		CHD6 peptide		SETBP1 peptide 1		SETBP1 peptide 2		CNTF peptide		CHD7 peptide		C5AR1* peptide		GANC* peptide		SIN3A* peptide		IPdBP pool
0	0	0	0	0	0	0	0	0	0	0	0	348.9	536.2	0	0	1773.9	2239.5	0	0	0	0	0	0	0	0	0	0	0	0	108.8	54	0	0	0	0	1759.9	1915.3
0	0	0	0	0	0	0	0	0	0	0	0		255	0	0	1304.9	1339.7	0	0	0	0	0	0	0	0	0	0	0	0	362.5	501.9	0	0	0	0	1563.1	1757.6
0	0	0	0	0	0	0	0	0	0	0	0	355.9	531.5	0	0	1818.2	1752.6	105	207.5	0	0	0	0	0	0	140.2	168.3	0	0	975.5	864.3	0	0	0	0	1884.3	1879.1
																																0	0	0	0	1676.2	1428.2

## Sheet: c
		LRP6 peptide	IPdBP pool
CCL2/MCP-1		0	0
CCL3/MIP-1α		3979.57	6665.55
CCL4/MIP-1β		19527	16532.5
RANTES		10050.3	8536.16
CCL11/Eotaxin		3.84	2.36
CCL19/MIP-3β		12.07	7.25
CCL20/MIP-3α		17.43	13.95
CXCL1/Fractalkine		728.64	539.15
CXCL1/GROα		0	0
CXCL2/GROβ		123.27	356.69
CXCL8/IL-8		3466.89	2498.44
CXCL10/IP-10		353.48	247.21
CD40 Ligand		4129.61	2799.04
Flt-3 Ligand		131.58	87.55
GM-CSF		8661.95	6367.93
Granzyme B		7766.97	10782.2
IFN-α		8.01	4.83
IFN-γ		1163.95	1326.87
IL-1rα		0	0
IL-1α		19.6	10.29
IL-1β		20.52	13.38
IL-2		11.3	56.56
IL-3		158.99	94.12
IL-4		7.36	7.57
IL-5		1023.08	535.84
IL-6		217.73	185.33
IL-7		2.53	1.85
IL-10		4192.28	2984.16
IL-12p70		24.59	24.59
IL-13		3507.83	2081.81
IL-15		4.26	2.64
IL-17A		4.67	12.31
IL-17E/IL-25		0	0
IL-33		22.2	14.11
TNF-α		3505.52	2347.98
