# Supplementary material for: Microbial peptides activate tumour-infiltrating lymphocytes in glioblastoma
Source: Nature. 2023 May 17;617(7962):807–17. doi: 10.1038/s41586-023-06081-w (PMC10208956; doi:10.1038/s41586-023-06081-w)
Supplement: Supplementary file 23 — Source Data Extended Data Fig. 8 [file 41586_2023_6081_MOESM23_ESM.xlsx]

## Sheet: a
HB2	29.3333	57.3333	23.3333
HB4	24.3333	32.3333	0
HB18	13.3333	0	0
HB19	0	0	0
HB41	0	0	0
HB42	0	0	0
HB48	0	0	0
HB84	0	0	0
HB101	45.3333	6.33333	0
HB104	0	0	0
HB106	0	0	0
HB111	0	0	0
HB112	0	0	0
HB115	0	0	0
HB117	0	0	0
HB119	0	0	0
HB123	9.33333	1.33333	3.33333
HB124	0	0	0
HB125	0	0	0
HB126	0	0	0
HGM1	0	0	0
HGM2	0	0	0
HGM3	0	0	0
HGM6	0	0	0
HGM7	0	0	9.33333
HGM8	0	0	0
HGM9	0	0	0
HGM13	0	0	0
HGM14	0	0	0
HGM19	0	0	0
HGM21	0	0	0
HGM22	21.3333	0	0
HGM23	75.3333	23.3333	24.3333
HGM24	6.33333	16.3333	0
HGM26	0	0	0
HGM27	28.3333	0	0
HGM28	0	0	0
HGM29	3.33333	0	0
HGM30	8.33333	0	2.33333
HGM31	0	0	0
HGM32	0	0	0
HGM33	0	0	0
HGM34	0	0	0
HGM35	0	0	0
HGM45	0	0	0
HGM47	0	0	0
HGM54	0	0	0
HGM56	0	0	0
HGM57	0	0	0
HGM62	0	0	0
HGM64	0	0	0
HGM65	0	0	0
HGM66	0	0	0
HGM67	0	0	0
HGM72	0	0	0
HGM73	0	0	0
HGM79	0	0	0
HGM80	0	0	0
HGM82	0	0	0
HGM83	0	12.3333	0
HGM95	0	0	0
HGM98	0	0	0
CD2-CD3-CD28 beads	805.333	776.333	645.333
